# Supplementary material for: Genomic and Transcriptomic Profiling of Bacillus cereus in Milk: Insights into the Sweet Curdling Defect
Source: Foods. 2025 Feb 25;14(5):780. doi: 10.3390/foods14050780 (PMC11899114; doi:10.3390/foods14050780)
Supplement: Supplementary file 1 [file foods-14-00780-s001.zip]

Archive with 4 entries (4 files):
- Supplementary_file1.pdf
- Supplementary_file2_Table_S2.tsv
- Supplementary_file3_Table_S5.tsv
- Supplementary_file4.pdf
