# Supplementary material for: Genomic and Transcriptomic Profiling of Bacillus cereus in Milk: Insights into the Sweet Curdling Defect
Source: Foods. 2025 Feb 25;14(5):780. doi: 10.3390/foods14050780 (PMC11899114; doi:10.3390/foods14050780)
Supplement: Supplementary file 1 [file foods-14-00780-s001.zip › Supplementary_file2_Table_S2.tsv]

Table S2. Annotation of B. cereus strain BC46 genome.
# Annotated with Bakta
# Software: v1.9.4
# Database: v5.1, full
# DOI: 10.1099/mgen.0.000685
# URL: github.com/oschwengers/bakta
#Sequence Id	Type	Start	Stop	Strand	Locus Tag	Gene	Product	DbXrefs
contig_1	cds	1	1341	+	BAINNM_00005	dnaA	chromosomal replication initiator protein DnaA	BlastRules:WP_000428021, COG:COG0593, COG:L, GO:0003677, GO:0003688, GO:0005524, GO:0005737, GO:0006270, GO:0006275, GO:0016887, RefSeq:WP_000428028.1, SO:0001217, UniParc:UPI0001A1764F, UniRef:UniRef100_A0A1B1KYI8, UniRef:UniRef50_P05648, UniRef:UniRef90_Q73FK5
contig_1	oriC	1342	1520	?			origin of replication
contig_1	cds	1521	2666	+	BAINNM_00010	dnaN	DNA polymerase III subunit beta	COG:COG0592, COG:L, EC:2.7.7.7, GO:0003887, GO:0006260, GO:0009360, RefSeq:WP_001212886.1, SO:0001217, UniParc:UPI000018DC45, UniRef:UniRef100_A0A9Q5MX70, UniRef:UniRef50_Q9RCA1, UniRef:UniRef90_A0A6H3AB72
contig_1	cds	2794	3006	+	BAINNM_00015	yaaA	Ribosome-associated protein YbcJ, S4-like RNA-binding protein	COG:COG2501, COG:J, RefSeq:WP_000680510.1, SO:0001217, UniParc:UPI00016B7657, UniRef:UniRef100_A0A0K0Q663, UniRef:UniRef50_A0A2C3H5J1, UniRef:UniRef90_A0A2C3H5J1
contig_1	cds	3019	4146	+	BAINNM_00020	recF	DNA replication/repair protein RecF	BlastRules:WP_000470753, COG:COG1195, COG:L, GO:0003697, GO:0005524, GO:0005737, GO:0006260, GO:0006281, GO:0009432, RefSeq:WP_106823395.1, SO:0001217, UniParc:UPI000D0EE362, UniRef:UniRef100_UPI000D0EE362, UniRef:UniRef50_Q5FN12, UniRef:UniRef90_A7GJS2
contig_1	cds	4180	6108	+	BAINNM_00025	gyrB	DNA topoisomerase (ATP-hydrolyzing) subunit B	COG:COG0187, COG:L, EC:5.6.2.2, GO:0003677, GO:0003918, GO:0005524, GO:0005694, GO:0005737, GO:0006261, GO:0006265, GO:0009330, GO:0046872, SO:0001217, UniParc:UPI0001A17651, UniRef:UniRef100_A0A9W3WY28, UniRef:UniRef50_Q9X3Y6, UniRef:UniRef90_Q9X3Y6
contig_1	cds	6197	8668	+	BAINNM_00030	gyrA	DNA gyrase subunit A	BlastRules:WP_003244540, COG:COG0188, COG:L, EC:5.6.2.2, GO:0003677, GO:0003916, GO:0003918, GO:0005524, GO:0006259, GO:0006265, RefSeq:WP_001282866.1, SO:0001217, UniParc:UPI0001A17652, UniRef:UniRef100_A0A0K0Q632, UniRef:UniRef50_A8F8Z0, UniRef:UniRef90_A0A2A7I309
contig_1	rRNA	8911	10462	+	BAINNM_00035	rrs	16S ribosomal RNA	GO:0003735, GO:0005840, KEGG:K01977, RFAM:RF00177, SO:0001000
contig_1	tRNA	10593	10669	+	BAINNM_00040	trnI	tRNA-Ile(gat)	SO:0000263
contig_1	tRNA	10678	10753	+	BAINNM_00045	trnA	tRNA-Ala(tgc)	SO:0000254
contig_1	rRNA	10834	13755	+	BAINNM_00050	rrl	23S ribosomal RNA	GO:0003735, GO:0005840, KEGG:K01980, RFAM:RF02541, SO:0001001
contig_1	rRNA	13805	13920	+	BAINNM_00055	rrf	5S ribosomal RNA	GO:0003735, GO:0005840, KEGG:K01985, RFAM:RF00001, SO:0000652
contig_1	cds	13955	14956	-	BAINNM_00060	yaaC	YaaC family protein	RefSeq:WP_075718931.1, SO:0001217, UniParc:UPI0009517483, UniRef:UniRef100_A0A9X5ZNA0, UniRef:UniRef50_D8GUW9, UniRef:UniRef90_D8GUW9
contig_1	cds	15072	16535	+	BAINNM_00065	guaB	IMP dehydrogenase	COG:COG0517, COG:T, EC:1.1.1.205, GO:0003938, GO:0009152, RefSeq:WP_000264089.1, SO:0001217, UniParc:UPI00005B3EBB, UniRef:UniRef100_A0A0K0Q667, UniRef:UniRef50_P21879, UniRef:UniRef90_A0A0G8CX02
contig_1	cds	16640	17956	+	BAINNM_00070	dacA	D-alanyl-D-alanine carboxypeptidase DacA	BlastRules:WP_011053075, COG:COG1686, COG:M, EC:3.4.16.4, SO:0001217, UniParc:UPI00016B6D04, UniRef:UniRef100_W8YC76, UniRef:UniRef50_A0A2A7BJG1, UniRef:UniRef90_A0A2A7BJG1
contig_1	cds	18117	19004	+	BAINNM_00075	pdxS	pyridoxal 5'-phosphate synthase subunit PdxS	BlastRules:WP_003247145, COG:COG0214, COG:H, EC:4.3.3.6, GO:0003824, GO:0036381, GO:0042823, RefSeq:WP_000186154.1, SO:0001217, UniParc:UPI0001A17AEB, UniRef:UniRef100_A0A0K0Q610, UniRef:UniRef50_P37527, UniRef:UniRef90_A7GJS8
contig_1	cds	19023	19613	+	BAINNM_00080	pdxT	pyridoxal 5'-phosphate synthase glutaminase subunit PdxT	BlastRules:WP_000238798, COG:COG0311, COG:H, EC:3.5.1.2, EC:4.3.3.6, GO:0004359, GO:0006543, GO:0016884, GO:0036381, GO:0042823, RefSeq:WP_197234784.1, SO:0001217, UniParc:UPI0018CFE27D, UniRef:UniRef100_UPI0018CFE27D, UniRef:UniRef50_P37528, UniRef:UniRef90_Q81JC5
contig_1	ncRNA-region	19668	19889	+			T-box leader	RFAM:RF00230, SO:0000140
contig_1	cds	19941	21215	+	BAINNM_00085	serS	serine--tRNA ligase	BlastRules:WP_000884181, COG:COG0172, COG:J, EC:6.1.1.11, GO:0004828, GO:0005524, GO:0005737, GO:0006434, GO:0016260, GO:0016740, RefSeq:WP_000884174.1, SO:0001217, UniParc:UPI00016B7F9C, UniRef:UniRef100_B7IS31, UniRef:UniRef50_Q97N17, UniRef:UniRef90_B7HPS8
contig_1	tRNA	21370	21462	+	BAINNM_00090	trnS	tRNA-Ser(tga)	SO:0000269
contig_1	cds	21629	22021	+	BAINNM_00095		DUF3797 domain-containing protein	RefSeq:WP_199717415.1, SO:0001217, UniParc:UPI0018F637D3, UniRef:UniRef100_UPI0018F637D3, UniRef:UniRef50_J9BW84, UniRef:UniRef90_J8IRL4
contig_1	cds	22057	22725	-	BAINNM_00100	dck	Deoxyadenosine/deoxycytidine kinase	COG:COG1428, COG:F, RefSeq:WP_001053585.1, SO:0001217, UniParc:UPI00001664A1, UniRef:UniRef100_W8YC81, UniRef:UniRef50_P37529, UniRef:UniRef90_A0A0G8EYA6
contig_1	cds	22728	23363	-	BAINNM_00105	dck	Deoxyadenosine/deoxycytidine kinase	COG:COG1428, COG:F, EC:2.7.1.113, KEGG:K15518, RefSeq:WP_000148218.1, SO:0001217, UniParc:UPI000018DC51, UniRef:UniRef100_W8YC57, UniRef:UniRef50_A0A1D7QV57, UniRef:UniRef90_A0A0B5SD25
contig_1	cds	23489	24028	-	BAINNM_00110	pncA	Nicotinamidase-related amidase	COG:COG1335, COG:HR, RefSeq:WP_071730373.1, SO:0001217, UniParc:UPI0008FDDCED, UniRef:UniRef100_A0A9X6UCV8, UniRef:UniRef50_P37532, UniRef:UniRef90_Q63HF2
contig_1	cds	24138	24638	+	BAINNM_00115	tadA	tRNA adenosine(34) deaminase TadA	COG:COG0590, COG:J, EC:3.5.4.33, GO:0002100, GO:0008251, GO:0008270, RefSeq:WP_199717416.1, SO:0001217, UniParc:UPI0018F58F97, UniRef:UniRef100_UPI0018F58F97, UniRef:UniRef50_P21335, UniRef:UniRef90_D8GUX9
contig_1	ncRNA	24718	24982	+	BAINNM_00120	Bacteria_large_SRP	Bacterial large signal recognition particle RNA	RFAM:RF01854, SO:0000655
contig_1	ncRNA	24832	24931	+	BAINNM_00125	Bacteria_small_SRP	Bacterial small signal recognition particle RNA	RFAM:RF00169, SO:0000655
contig_1	cds	25115	26803	+	BAINNM_00130	dnaX	DNA polymerase III subunit gamma/tau	COG:COG2812, COG:L, EC:2.7.7.7, GO:0003677, GO:0003887, GO:0005524, GO:0006260, GO:0009360, SO:0001217, UniRef:UniRef50_P09122, UniRef:UniRef90_A0A068N2M9
contig_1	cds	26826	27155	+	BAINNM_00135	ybaB	YbaB/EbfC family nucleoid-associated protein	COG:COG0718, COG:K, GO:0003677, GO:0005737, GO:0005829, GO:0008150, GO:0043590, KEGG:K09747, RefSeq:WP_000984482.1, SO:0001217, UniParc:UPI000018DC55, UniRef:UniRef100_B7HIJ2, UniRef:UniRef50_Q4L3D5, UniRef:UniRef90_B7HIJ2
contig_1	cds	27170	27766	+	BAINNM_00140	recR	recombination protein RecR	BlastRules:WP_000559171, BlastRules:WP_003225425, COG:COG0353, COG:L, GO:0003677, GO:0006281, GO:0006310, GO:0046872, RefSeq:WP_000559169.1, SO:0001217, UniParc:UPI000018DC56, UniRef:UniRef100_A0R899, UniRef:UniRef50_Q6NJY0, UniRef:UniRef90_A0R899
contig_1	cds	27781	28002	+	BAINNM_00145		DUF2508 domain-containing protein	RefSeq:WP_000466019.1, SO:0001217, UniParc:UPI000018DC57, UniRef:UniRef100_W8Z9C8, UniRef:UniRef50_P37533, UniRef:UniRef90_Q63HE7
contig_1	cds	28164	28433	+	BAINNM_00150	bofA	Pro-sigmaK processing inhibitor BofA	RefSeq:WP_001089273.1, SO:0001217, UniParc:UPI000018DC58, UniRef:UniRef100_A0A0G3E450, UniRef:UniRef50_W8YL19, UniRef:UniRef90_W8YL19
contig_1	rRNA	28653	30204	+	BAINNM_00155	rrs	16S ribosomal RNA	GO:0003735, GO:0005840, KEGG:K01977, RFAM:RF00177, SO:0001000
contig_1	tRNA	30335	30411	+	BAINNM_00160	trnI	tRNA-Ile(gat)	SO:0000263
contig_1	tRNA	30420	30495	+	BAINNM_00165	trnA	tRNA-Ala(tgc)	SO:0000254
contig_1	rRNA	30576	33497	+	BAINNM_00170	rrl	23S ribosomal RNA	GO:0003735, GO:0005840, KEGG:K01980, RFAM:RF02541, SO:0001001
contig_1	rRNA	33547	33662	+	BAINNM_00175	rrf	5S ribosomal RNA	GO:0003735, GO:0005840, KEGG:K01985, RFAM:RF00001, SO:0000652
contig_1	cds	33852	34031	+	BAINNM_00180	csfB	Forespore-specific anti-sigma-G factor CsfB/Gin	COG:COG5865, COG:DK, RefSeq:WP_000776279.1, SO:0001217, UniParc:UPI00016B6A1B, UniRef:UniRef100_W8YK88, UniRef:UniRef50_W8YK88, UniRef:UniRef90_W8YK88
contig_1	cds	34103	35524	+	BAINNM_00185	ldcC	Arginine/lysine/ornithine decarboxylase	COG:COG1982, COG:E, RefSeq:WP_199717393.1, SO:0001217, UniParc:UPI0018F7A48B, UniRef:UniRef100_UPI0018F7A48B, UniRef:UniRef50_A0A1S2M765, UniRef:UniRef90_W8YC90
contig_1	cds	35526	36152	+	BAINNM_00190	tmk	dTMP kinase	COG:COG0125, COG:F, EC:2.7.4.9, GO:0004798, GO:0005524, GO:0005737, GO:0005829, GO:0006227, GO:0006233, GO:0006235, GO:0015949, GO:0016310, RefSeq:WP_000677220.1, SO:0001217, UniParc:UPI0001A17C57, UniRef:UniRef100_A0A9W7UZU9, UniRef:UniRef50_P37537, UniRef:UniRef90_Q81JB5
contig_1	cds	36188	37171	+	BAINNM_00195	holB	DNA polymerase III subunit delta'	COG:COG0470, COG:L, EC:2.7.7.7, GO:0003887, GO:0006260, GO:0008408, RefSeq:WP_199717392.1, SO:0001217, UniParc:UPI0018F4E482, UniRef:UniRef100_UPI0018F4E482, UniRef:UniRef50_P37540, UniRef:UniRef90_B7HPU2
contig_1	cds	37177	38004	+	BAINNM_00200	yaaT	Cell fate regulator YaaT, PSP1 superfamily (controls sporulation, competence, biofilm development)	COG:COG1774, COG:T, RefSeq:WP_000272429.1, SO:0001217, UniParc:UPI000018DC5D, UniRef:UniRef100_W8YL24, UniRef:UniRef50_B1CBF1, UniRef:UniRef90_J8FW16
contig_1	cds	38019	38369	+	BAINNM_00205	yabA	DNA replication initiation control protein YabA	GO:0006260, RefSeq:WP_000412063.1, SO:0001217, UniParc:UPI000049E3AE, UniRef:UniRef100_B7ISU3, UniRef:UniRef50_P37542, UniRef:UniRef90_A7GJU5
contig_1	cds	38452	39192	+	BAINNM_00210	trmN6	tRNA1(Val) A37 N6-methylase TrmN6	COG:COG4123, COG:J, RefSeq:WP_001055355.1, SO:0001217, UniParc:UPI0001A17041, UniRef:UniRef100_A0A9X7E7T1, UniRef:UniRef50_A0A0V8IP41, UniRef:UniRef90_A0A0A0X165
contig_1	cds	39179	39469	+	BAINNM_00215		Methyltransferase small domain-containing protein	EC:2.1.1.223, KEGG:K15460, RefSeq:WP_000414350.1, SO:0001217, UniParc:UPI00016B5620, UniRef:UniRef100_A0A9W5MFX9, UniRef:UniRef50_A0A150M2Z9, UniRef:UniRef90_A0A9W5MFX9
contig_1	cds	39438	40313	+	BAINNM_00220	rsmI	16S rRNA (cytidine(1402)-2'-O)-methyltransferase	COG:COG0313, COG:J, EC:2.1.1.198, GO:0000451, GO:0008649, GO:0008757, KEGG:K07056, RefSeq:WP_199717391.1, SO:0001217, UniParc:UPI0018F30F7D, UniRef:UniRef100_UPI0018F30F7D, UniRef:UniRef50_Q73FH2, UniRef:UniRef90_Q73FH2
contig_1	cds	40334	40618	-	BAINNM_00225	abrB	Transcriptional regulator, AbrB family	KEGG:K06284, RefSeq:WP_000843036.1, SO:0001217, UniParc:UPI000018DC61, UniRef:UniRef100_A0R8B0, UniRef:UniRef50_P08874, UniRef:UniRef90_A0R8B0
contig_1	cds	41105	43087	+	BAINNM_00230	metG	methionine--tRNA ligase	COG:COG0143, COG:J, EC:6.1.1.10, GO:0000049, GO:0004825, GO:0005524, GO:0005737, GO:0006431, RefSeq:WP_000134131.1, SO:0001217, UniParc:UPI00027A9BDD, UniRef:UniRef100_A0A9X7GGW9, UniRef:UniRef50_Q81W03, UniRef:UniRef90_Q81W03
contig_1	cds	43254	44021	+	BAINNM_00235	tatD	3'->5' ssDNA/RNA exonuclease TatD	COG:COG0084, COG:N, EC:3.1.21.-, KEGG:K03424, RefSeq:WP_000895840.1, SO:0001217, UniParc:UPI0001A17C5A, UniRef:UniRef100_A0A1B1KYN5, UniRef:UniRef50_P37545, UniRef:UniRef90_A0A084ITC0
contig_1	cds	44237	44794	+	BAINNM_00240	rnmV	ribonuclease M5	COG:COG1658, COG:J, EC:3.1.26.8, GO:0005737, GO:0006364, GO:0019843, GO:0043822, GO:0046872, KEGG:K05985, RefSeq:WP_000692837.1, SO:0001217, UniParc:UPI000200AAB1, UniRef:UniRef100_A0A826HN16, UniRef:UniRef50_Q8YAE3, UniRef:UniRef90_Q81W01
contig_1	cds	44791	45669	+	BAINNM_00245	rsmA	16S rRNA (adenine(1518)-N(6)/adenine(1519)-N(6))-dimethyltransferase RsmA	BlastRules:WP_000651552, COG:COG0030, COG:J, EC:2.1.1.182, GO:0000179, GO:0003723, GO:0005737, GO:0052908, RefSeq:WP_000651548.1, SO:0001217, UniParc:UPI000018DC65, UniRef:UniRef100_B7ISV1, UniRef:UniRef50_A7GJV3, UniRef:UniRef90_A7GJV3
contig_1	cds	45780	46643	+	BAINNM_00250	yabG	sporulation peptidase YabG	COG:COG5866, COG:DO, GO:0008233, GO:0030436, RefSeq:WP_001173734.1, SO:0001217, UniParc:UPI00005B484A, UniRef:UniRef100_A0A0K0Q733, UniRef:UniRef50_P37548, UniRef:UniRef90_A0A1Y5Z7M4
contig_1	cds	46870	47130	+	BAINNM_00255		DUF1021 domain-containing protein	COG:COG4466, COG:S, RefSeq:WP_000044346.1, SO:0001217, UniParc:UPI0001A17C5C, UniRef:UniRef100_A0A1B1KYL1, UniRef:UniRef50_F2F198, UniRef:UniRef90_A7GJV5
contig_1	cds	47222	47401	+	BAINNM_00260	sspF	acid-soluble spore protein SspF	BlastRules:WP_002094215, COG:COG5854, COG:D, GO:0003690, GO:0006265, GO:0030435, SO:0001217, UniParc:UPI0000135FEE, UniRef:UniRef100_P0A4F7, UniRef:UniRef50_P0A4F7, UniRef:UniRef90_P0A4F7
contig_1	cds	47589	48467	+	BAINNM_00265	ispE	4-(cytidine 5'-diphospho)-2-C-methyl-D-erythritol kinase	BlastRules:WP_000772091, COG:COG1947, COG:I, EC:2.7.1.148, GO:0005524, GO:0016114, GO:0016310, GO:0019288, GO:0050515, SO:0001217, UniParc:UPI00005B4E26, UniRef:UniRef100_A0A0Q0R473, UniRef:UniRef50_P37550, UniRef:UniRef90_B7ISV5
contig_1	cds	48522	49370	+	BAINNM_00270	purR	pur operon repressor	COG:COG0503, COG:F, GO:0003677, GO:0006355, GO:0009116, GO:0045892, GO:0045982, RefSeq:WP_000702467.1, SO:0001217, UniParc:UPI00005B4B18, UniRef:UniRef100_A0A9X1B234, UniRef:UniRef50_P37551, UniRef:UniRef90_Q73FG2
contig_1	cds	49491	49865	+	BAINNM_00275	ridA	Enamine deaminase RidA, house cleaning of reactive enamine intermediates, YjgF/YER057c/UK114 family	COG:COG0251, COG:V, RefSeq:WP_197235432.1, SO:0001217, UniParc:UPI0018CED636, UniRef:UniRef100_UPI0018CED636, UniRef:UniRef50_P37552, UniRef:UniRef90_A0A3P1B3N9
contig_1	cds	50018	50311	+	BAINNM_00280	spoVG	septation regulator SpoVG	COG:COG2088, COG:D, GO:0000917, GO:0030435, GO:0030436, KEGG:K06412, RefSeq:WP_000454041.1, SO:0001217, UniParc:UPI00001664BC, UniRef:UniRef100_C3P9J4, UniRef:UniRef50_P28016, UniRef:UniRef90_A8F916
contig_1	cds	50624	52003	+	BAINNM_00285	glmU	bifunctional UDP-N-acetylglucosamine diphosphorylase/glucosamine-1-phosphate N-acetyltransferase GlmU	BlastRules:WP_000071032, COG:COG1207, COG:M, EC:2.3.1.157, EC:2.7.7.23, GO:0000287, GO:0000902, GO:0003977, GO:0005737, GO:0006048, GO:0008360, GO:0009245, GO:0009252, GO:0019134, GO:0071555, KEGG:K04042, RefSeq:WP_053563253.1, SO:0001217, UniParc:UPI0006AD63AC, UniRef:UniRef100_A0A9W7QMM2, UniRef:UniRef50_P14192, UniRef:UniRef90_A7GJW1
contig_1	cds	52022	52975	+	BAINNM_00290	prs	ribose-phosphate diphosphokinase	COG:COG0462, COG:F, EC:2.7.6.1, GO:0000287, GO:0004749, GO:0005524, GO:0005737, GO:0006015, GO:0009156, GO:0009165, GO:0016301, GO:0016310, KEGG:K00948, RefSeq:WP_000107420.1, SO:0001217, UniParc:UPI000018DC6C, UniRef:UniRef100_Q81VZ0, UniRef:UniRef50_P14193, UniRef:UniRef90_Q81VZ0
contig_1	cds	52985	53608	+	BAINNM_00295	pth	aminoacyl-tRNA hydrolase	COG:COG0193, COG:J, EC:3.1.1.29, GO:0004045, GO:0005737, GO:0006412, RefSeq:WP_001254068.1, SO:0001217, UniParc:UPI0001A17C5E, UniRef:UniRef100_A0A9W7QLD5, UniRef:UniRef50_P37470, UniRef:UniRef90_Q73FF7
contig_1	cds	53679	53903	+	BAINNM_00300	yabK	Anti-sigma-F factor Fin	COG:COG5867, COG:DT, RefSeq:WP_000399438.1, SO:0001217, UniParc:UPI000018DC6E, UniRef:UniRef100_W8YL43, UniRef:UniRef50_A0A090YTV6, UniRef:UniRef90_C2PPS4
contig_1	cds	54009	57539	+	BAINNM_00305	mfd	transcription-repair coupling factor	COG:COG1197, COG:LK, GO:0003690, GO:0005515, GO:0005524, GO:0006281, GO:0016887, RefSeq:WP_000579684.1, SO:0001217, UniParc:UPI00027BFAE3, UniRef:UniRef100_A0A9W7QM97, UniRef:UniRef50_B7GFI2, UniRef:UniRef90_A0A1Y5Z3H6
contig_1	cds	57676	58212	+	BAINNM_00310	spoVT	stage V sporulation protein T	COG:COG5845, COG:DK, GO:0003700, GO:0006355, GO:0030436, RefSeq:WP_000648306.1, SO:0001217, UniParc:UPI00003CC35D, UniRef:UniRef100_A0A0K0Q633, UniRef:UniRef50_A0A0J6CIE7, UniRef:UniRef90_W8YCB3
contig_1	cds	58443	60044	+	BAINNM_00315	spoVB	Stage V sporulation protein SpoVB/SpoIIIF, required for spore cortex synthesis	COG:COG5841, COG:D, RefSeq:WP_078400928.1, SO:0001217, UniParc:UPI000994D5A7, UniRef:UniRef100_UPI000994D5A7, UniRef:UniRef50_J9BHJ3, UniRef:UniRef90_J9BHJ3
contig_1	cds	60057	61517	+	BAINNM_00320	mazG	nucleoside triphosphate pyrophosphohydrolase	COG:COG3956, COG:R, EC:3.6.1.9, RefSeq:WP_088022105.1, SO:0001217, UniParc:UPI000B43EE7D, UniRef:UniRef100_A0A9X6MZ61, UniRef:UniRef50_P37556, UniRef:UniRef90_A0A084ITD7
contig_1	cds	61532	61807	+	BAINNM_00325	hslR	Ribosomal 50S subunit-recycling heat shock protein, contains S4 domain	COG:COG1188, COG:J, RefSeq:WP_001234876.1, SO:0001217, UniParc:UPI00001664C5, UniRef:UniRef100_A0R8C9, UniRef:UniRef50_P37557, UniRef:UniRef90_A0A2S1A787
contig_1	cds	61866	62174	+	BAINNM_00330	yabP	sporulation protein YabP	COG:COG5868, COG:D, GO:0003674, GO:0005575, GO:0030436, RefSeq:WP_001059104.1, SO:0001217, UniParc:UPI000018DC73, UniRef:UniRef100_W8YKB1, UniRef:UniRef50_P37558, UniRef:UniRef90_W8YKB1
contig_1	cds	62171	62824	+	BAINNM_00335	yabQ	spore cortex biosynthesis protein YabQ	COG:COG5869, COG:D, GO:0003674, GO:0034301, RefSeq:WP_000059781.1, SO:0001217, UniParc:UPI00027AA038, UniRef:UniRef100_A0A9X5VXM6, UniRef:UniRef50_W8YCB9, UniRef:UniRef90_W8YCB9
contig_1	cds	62821	63180	+	BAINNM_00340	divIC	cell division protein DivIC	BlastRules:WP_001208736, BlastRules:WP_003243211, COG:COG2919, COG:D, RefSeq:WP_053563249.1, SO:0001217, UniParc:UPI0006AD7256, UniRef:UniRef100_A0A9X5W0T3, UniRef:UniRef50_J8C4C0, UniRef:UniRef90_J8C4C0
contig_1	cds	63268	63753	+	BAINNM_00345		S1 domain-containing RNA-binding protein	GO:0003676, RefSeq:WP_000021451.1, SO:0001217, UniParc:UPI000018DC76, UniRef:UniRef100_W8Z9F9, UniRef:UniRef50_A0A653I4T8, UniRef:UniRef90_J8J7N5
contig_1	tRNA	63912	63985	+	BAINNM_00350	trnM	tRNA-Met(cat)	SO:0000266
contig_1	tRNA	63999	64070	+	BAINNM_00355	trnE	tRNA-Glu(ttc)	SO:0000259
contig_1	cds	64330	66801	+	BAINNM_00360	spoIIE	stage II sporulation protein E	COG:COG5817, COG:D, EC:3.1.3.16, GO:0004722, GO:0016020, GO:0030436, KEGG:K06382, RefSeq:WP_001123550.1, SO:0001217, UniParc:UPI000200AB34, UniRef:UniRef100_A0A9W7QLI8, UniRef:UniRef50_P37475, UniRef:UniRef90_A0A084ITE3
contig_1	cds	67032	68462	+	BAINNM_00365	tilS	tRNA lysidine(34) synthetase TilS	BlastRules:WP_000655474, BlastRules:WP_003243704, COG:COG0037, COG:J, EC:6.3.4.19, GO:0005524, GO:0005737, GO:0006400, GO:0016879, RefSeq:WP_000655457.1, SO:0001217, UniParc:UPI00027AA039, UniRef:UniRef100_A0A9W7V047, UniRef:UniRef50_Q81VX7, UniRef:UniRef90_Q81VX7
contig_1	cds	68459	69001	+	BAINNM_00370	hpt	hypoxanthine phosphoribosyltransferase	COG:COG0634, COG:F, EC:2.4.2.8, GO:0006166, RefSeq:WP_000981846.1, SO:0001217, UniParc:UPI00005B44D0, UniRef:UniRef100_A0A0K0Q643, UniRef:UniRef50_Q839B2, UniRef:UniRef90_Q81J83
contig_1	cds	69087	70988	+	BAINNM_00375	ftsH	ATP-dependent zinc metalloprotease FtsH	BlastRules:WP_001079659, BlastRules:WP_002656600, BlastRules:WP_003243881, BlastRules:WP_012957092, COG:COG0465, COG:O, EC:3.4.24.-, GO:0004222, GO:0006508, GO:0016887, GO:0051301, RefSeq:WP_001079669.1, SO:0001217, UniParc:UPI000200AB36, UniRef:UniRef100_A0A1B1KYP9, UniRef:UniRef50_P94304, UniRef:UniRef90_A0A826HB97
contig_1	cds	71234	72022	+	BAINNM_00380	coaX	type III pantothenate kinase	COG:COG1521, COG:H, EC:2.7.1.33, GO:0004594, GO:0005524, GO:0005737, GO:0015937, GO:0016310, GO:0046872, RefSeq:WP_000578365.1, SO:0001217, UniParc:UPI00027AA03A, UniRef:UniRef100_A0A9X6U6A9, UniRef:UniRef50_Q74BU2, UniRef:UniRef90_A7GJX8
contig_1	cds	72029	72904	+	BAINNM_00385	hslO	redox-regulated molecular chaperone HslO	BlastRules:WP_000656366, BlastRules:WP_003226695, COG:COG1281, COG:O, GO:0005737, GO:0006457, GO:0051082, RefSeq:WP_000656367.1, SO:0001217, UniParc:UPI0001A17D90, UniRef:UniRef100_A0A9X6UN71, UniRef:UniRef50_A9VN80, UniRef:UniRef90_A9VN80
contig_1	cds	73009	73932	+	BAINNM_00390	cysK	cysteine synthase A	COG:COG0031, COG:E, EC:2.5.1.47, GO:0004124, GO:0006535, RefSeq:WP_001261712.1, SO:0001217, UniParc:UPI000018DC7D, UniRef:UniRef100_A0A9W5MAI1, UniRef:UniRef50_A0A7W2G487, UniRef:UniRef90_B9IZF1
contig_1	cds	74155	75552	+	BAINNM_00395	pabB	aminodeoxychorismate synthase component I	BlastRules:WP_001189680, COG:COG0147, COG:EH, EC:2.6.1.85, EC:4.1.3.27, GO:0000162, GO:0004049, RefSeq:WP_098127742.1, SO:0001217, UniParc:UPI000BF21478, UniRef:UniRef100_A0A9X6YJS9, UniRef:UniRef50_A0A2A7H103, UniRef:UniRef90_A0A090ZC86
contig_1	cds	75558	76145	+	BAINNM_00400	pabA	aminodeoxychorismate/anthranilate synthase component II	COG:COG0512, COG:EH, RefSeq:WP_000602297.1, SO:0001217, UniParc:UPI0001A0E32A, UniRef:UniRef100_A0A1B1KYN9, UniRef:UniRef50_P28819, UniRef:UniRef90_Q73FD8
contig_1	cds	76139	77011	+	BAINNM_00405	pabC	aminodeoxychorismate lyase	COG:COG0115, COG:EH, EC:4.1.3.38, GO:0003824, RefSeq:WP_199717390.1, SO:0001217, UniParc:UPI0018F387C9, UniRef:UniRef100_UPI0018F387C9, UniRef:UniRef50_A0A380X7G7, UniRef:UniRef90_A0A0A0WWG8
contig_1	cds	76986	77846	+	BAINNM_00410	folP	dihydropteroate synthase	COG:COG0294, COG:H, EC:2.5.1.15, GO:0004156, GO:0009396, RefSeq:WP_064531872.1, SO:0001217, UniParc:UPI0007E30896, UniRef:UniRef100_UPI0007E30896, UniRef:UniRef50_A0A1C3S846, UniRef:UniRef90_J8J5E0
contig_1	cds	77847	78209	+	BAINNM_00415	folB	dihydroneopterin aldolase	COG:COG1539, COG:H, EC:4.1.2.25, GO:0004150, GO:0006760, RefSeq:WP_199717389.1, SO:0001217, UniParc:UPI0018F32BFD, UniRef:UniRef100_UPI0018F32BFD, UniRef:UniRef50_K4LJ05, UniRef:UniRef90_A0A063C9N4
contig_1	cds	78206	78721	+	BAINNM_00420	folK	2-amino-4-hydroxy-6-hydroxymethyldihydropteridine diphosphokinase	COG:COG0801, COG:H, EC:2.7.6.3, GO:0003848, GO:0009396, RefSeq:WP_199717388.1, SO:0001217, UniParc:UPI0018F3D91D, UniRef:UniRef100_UPI0018F3D91D, UniRef:UniRef50_P29252, UniRef:UniRef90_A0A0B5SHC6
contig_1	cds	78673	78876	+	BAINNM_00425	hipB	Transcriptional regulator, contains XRE-family HTH domain	COG:COG1396, COG:K, RefSeq:WP_000387030.1, SO:0001217, UniParc:UPI00016B7674, UniRef:UniRef100_A0A0K0Q665, UniRef:UniRef50_A0A089LIJ6, UniRef:UniRef90_A0A0G8DVG3
contig_1	cds	78900	79898	+	BAINNM_00430	dusB	tRNA dihydrouridine synthase DusB	COG:COG0042, COG:J, EC:1.3.1.-, GO:0003824, GO:0008033, GO:0016491, GO:0017150, GO:0050660, RefSeq:WP_199717387.1, SO:0001217, UniParc:UPI0018F67922, UniRef:UniRef100_UPI0018F67922, UniRef:UniRef50_P37567, UniRef:UniRef90_A0A084ITF6
contig_1	cds	80060	81559	+	BAINNM_00435	lysS	lysine--tRNA ligase	COG:COG1190, COG:J, EC:6.1.1.6, GO:0000287, GO:0003676, GO:0004824, GO:0005524, GO:0005737, GO:0006430, GO:0016740, RefSeq:WP_000369686.1, SO:0001217, UniParc:UPI0001A17D97, UniRef:UniRef100_A0A1B1KYQ0, UniRef:UniRef50_P37477, UniRef:UniRef90_A7GJY9
contig_1	rRNA	81934	83485	+	BAINNM_00440	rrs	16S ribosomal RNA	GO:0003735, GO:0005840, KEGG:K01977, RFAM:RF00177, SO:0001000
contig_1	rRNA	83632	86553	+	BAINNM_00445	rrl	23S ribosomal RNA	GO:0003735, GO:0005840, KEGG:K01980, RFAM:RF02541, SO:0001001
contig_1	rRNA	86657	86772	+	BAINNM_00450	rrf	5S ribosomal RNA	GO:0003735, GO:0005840, KEGG:K01985, RFAM:RF00001, SO:0000652
contig_1	tRNA	86777	86852	+	BAINNM_00455	trnV	tRNA-Val(tac)	SO:0000273
contig_1	tRNA	86857	86932	+	BAINNM_00460	trnT	tRNA-Thr(tgt)	SO:0000270
contig_1	tRNA	86946	87021	+	BAINNM_00465	trnK	tRNA-Lys(ttt)	SO:0000265
contig_1	tRNA	87036	87116	+	BAINNM_00470	trnL	tRNA-Leu(tag)	SO:0000264
contig_1	tRNA	87146	87220	+	BAINNM_00475	trnG	tRNA-Gly(gcc)	SO:0000260
contig_1	tRNA	87237	87325	+	BAINNM_00480	trnL	tRNA-Leu(taa)	SO:0000264
contig_1	tRNA	87329	87402	+	BAINNM_00485	trnR	tRNA-Arg(acg)	SO:0001036
contig_1	tRNA	87411	87484	+	BAINNM_00490	trnP	tRNA-Pro(tgg)	SO:0000268
contig_1	tRNA	87494	87569	+	BAINNM_00495	trnA	tRNA-Ala(tgc)	SO:0000254
contig_1	rRNA	87646	89197	+	BAINNM_00500	rrs	16S ribosomal RNA	GO:0003735, GO:0005840, KEGG:K01977, RFAM:RF00177, SO:0001000
contig_1	rRNA	89344	92265	+	BAINNM_00505	rrl	23S ribosomal RNA	GO:0003735, GO:0005840, KEGG:K01980, RFAM:RF02541, SO:0001001
contig_1	rRNA	92315	92430	+	BAINNM_00510	rrf	5S ribosomal RNA	GO:0003735, GO:0005840, KEGG:K01985, RFAM:RF00001, SO:0000652
contig_1	cds	92638	93099	+	BAINNM_00515	ctsR	transcriptional regulator CtsR	BlastRules:WP_001244563, BlastRules:WP_003225724, BlastRules:WP_033017268, COG:COG4463, COG:K, RefSeq:WP_001244560.1, SO:0001217, UniParc:UPI00016B81EC, UniRef:UniRef100_A0A0L1NP86, UniRef:UniRef50_A0A345NZH8, UniRef:UniRef90_A0A090YTL7
contig_1	cds	93270	93818	+	BAINNM_00520	mcsA	Protein-arginine kinase activator protein McsA	COG:COG3880, COG:O, RefSeq:WP_000128385.1, SO:0001217, UniParc:UPI0001A17D98, UniRef:UniRef100_A0A9X7D7C9, UniRef:UniRef50_Q81J68, UniRef:UniRef90_Q81J68
contig_1	cds	93823	94887	+	BAINNM_00525	mcsB	protein arginine kinase	COG:COG3869, COG:O, EC:2.7.14.1, GO:0004111, GO:0004672, GO:0005524, GO:0016301, GO:0016310, GO:0046314, RefSeq:WP_157417215.1, SO:0001217, UniParc:UPI0012F826D7, UniRef:UniRef100_UPI0012F826D7, UniRef:UniRef50_Q6HPT7, UniRef:UniRef90_Q6HPT7
contig_1	cds	94910	97345	+	BAINNM_00530	clpC	ATP-dependent protease ATP-binding subunit ClpC	BlastRules:WP_003235011, COG:COG0542, COG:O, RefSeq:WP_000971170.1, SO:0001217, UniParc:UPI0001A17D9A, UniRef:UniRef100_A0A9W7V441, UniRef:UniRef50_A0A940INK9, UniRef:UniRef90_A0A940INK9
contig_1	cds	97441	98817	+	BAINNM_00535	radA	DNA repair protein RadA	COG:COG1066, COG:L, GO:0005524, GO:0006281, RefSeq:WP_001085199.1, SO:0001217, UniParc:UPI00005B3E43, UniRef:UniRef100_A0A150CWR5, UniRef:UniRef50_I0JH66, UniRef:UniRef90_A0A0A0X0W3
contig_1	cds	98821	99894	+	BAINNM_00540	disA	DNA integrity scanning diadenylate cyclase DisA	COG:COG1623, COG:T, EC:2.7.7.85, GO:0003677, GO:0005524, GO:0006281, GO:0019932, GO:0106408, KEGG:K07067, RefSeq:WP_000392164.1, SO:0001217, UniParc:UPI00005B456F, UniRef:UniRef100_B7ISZ3, UniRef:UniRef50_Q81J64, UniRef:UniRef90_Q81J64
contig_1	cds	100055	101158	+	BAINNM_00545		Uncharacterized conserved protein YacL, contains PIN and TRAM domains	COG:COG4956, COG:R, RefSeq:WP_053565451.1, SO:0001217, UniParc:UPI0006AD5F3D, UniRef:UniRef100_A0A9X7GKE4, UniRef:UniRef50_Q48762, UniRef:UniRef90_A0A9X7GKE4
contig_1	cds	101175	101855	+	BAINNM_00550	ispD	2-C-methyl-D-erythritol 4-phosphate cytidylyltransferase	BlastRules:WP_000288292, COG:COG1211, COG:I, EC:2.7.7.60, GO:0016114, GO:0019288, GO:0050518, RefSeq:WP_053565450.1, SO:0001217, UniParc:UPI0006AD6343, UniRef:UniRef100_A0A9W7QWB1, UniRef:UniRef50_Q06755, UniRef:UniRef90_Q81J63
contig_1	cds	101972	102448	+	BAINNM_00555	ispF	2-C-methyl-D-erythritol 2,4-cyclodiphosphate synthase	BlastRules:WP_000488386, COG:COG0245, COG:I, EC:4.6.1.12, GO:0008685, GO:0016114, GO:0019288, GO:0046872, RefSeq:WP_000488386.1, SO:0001217, UniParc:UPI00001664E2, UniRef:UniRef100_C3P9N2, UniRef:UniRef50_Q2S211, UniRef:UniRef90_A7GJZ8
contig_1	cds	102538	103995	+	BAINNM_00560	gltX	glutamate--tRNA ligase	BlastRules:WP_000415154, COG:COG0008, COG:J, EC:6.1.1.17, GO:0000049, GO:0004818, GO:0005524, GO:0005737, GO:0006424, GO:0008270, GO:0009332, RefSeq:WP_053565449.1, SO:0001217, UniParc:UPI0006AD824C, UniRef:UniRef100_A0A9X7C3C3, UniRef:UniRef50_Q81J61, UniRef:UniRef90_Q81J61
contig_1	ncRNA-region	104043	104288	+			T-box leader	RFAM:RF00230, SO:0000140
contig_1	cds	104427	105092	+	BAINNM_00565	cysE	serine O-acetyltransferase	COG:COG1045, COG:E, EC:2.3.1.30, GO:0006535, GO:0009001, RefSeq:WP_000476500.1, SO:0001217, UniParc:UPI00001664E4, UniRef:UniRef100_A0A0B5NGG5, UniRef:UniRef50_Q65PC9, UniRef:UniRef90_A0A2C2UC35
contig_1	cds	105073	106470	+	BAINNM_00570	cysS	cysteine--tRNA ligase	COG:COG0215, COG:J, EC:6.1.1.16, GO:0004817, GO:0005524, GO:0005737, GO:0006423, GO:0008270, SO:0001217, UniRef:UniRef50_A7GK01, UniRef:UniRef90_A7GK01
contig_1	cds	106473	106880	+	BAINNM_00575	mrnC	Mini-ribonuclease 3	COG:COG1939, COG:J, EC:3.1.26.-, GO:0004525, GO:0005737, GO:0006364, GO:0019843, RefSeq:WP_064531901.1, SO:0001217, UniParc:UPI0007E34CB0, UniRef:UniRef100_A0A9X5ZP08, UniRef:UniRef50_Q81J58, UniRef:UniRef90_Q81J58
contig_1	cds	106877	107620	+	BAINNM_00580	rlmB	23S rRNA (guanosine(2251)-2'-O)-methyltransferase RlmB	COG:COG0566, COG:J, GO:0008173, GO:0009451, RefSeq:WP_000093765.1, SO:0001217, UniParc:UPI000200ABC3, UniRef:UniRef100_A0A9W3S693, UniRef:UniRef50_Q06753, UniRef:UniRef90_A0A063CE47
contig_1	cds	107624	108136	+	BAINNM_00585	rae1	EndoRNase involved in mRNA decay, NYN (Nedd4-BP1/Rae1/YacP nuclease) family, contains PIN domain	COG:COG3688, COG:J, KEGG:K06962, RefSeq:WP_000997887.1, SO:0001217, UniParc:UPI00016B8BCE, UniRef:UniRef100_A0A9Q1W0Y7, UniRef:UniRef50_A7GK04, UniRef:UniRef90_A7GK04
contig_1	cds	108204	108863	+	BAINNM_00590	sigH	RNA polymerase factor sigma-70	COG:COG1595, COG:K, EC:2.7.7.6, RefSeq:WP_000387198.1, SO:0001217, UniParc:UPI0000240277, UniRef:UniRef100_A0A2A7H6F2, UniRef:UniRef50_A0A3D2QE91, UniRef:UniRef90_A0A063CJ89
contig_1	cds	109179	109358	+	BAINNM_00595	secE	preprotein translocase subunit SecE	COG:COG0690, COG:U, GO:0005886, GO:0015450, GO:0043952, RefSeq:WP_001241323.1, SO:0001217, UniParc:UPI000018DC96, UniRef:UniRef100_W8XWR1, UniRef:UniRef50_Q6HPS3, UniRef:UniRef90_Q6HPS3
contig_1	cds	109490	110023	+	BAINNM_00600	nusG	transcription termination/antitermination protein NusG	COG:COG0250, COG:K, GO:0006353, RefSeq:WP_000415794.1, SO:0001217, UniParc:UPI00001664EB, UniRef:UniRef100_W8XWK6, UniRef:UniRef50_Q9KGE7, UniRef:UniRef90_A0A073JU28
contig_1	cds	110191	110616	+	BAINNM_00605	rplK	50S ribosomal protein L11	COG:COG0080, COG:J, GO:0000315, GO:0003735, GO:0005840, GO:0006412, GO:0022625, GO:0070180, GO:1990904, RefSeq:WP_001085872.1, SO:0001217, UniParc:UPI0000191130, UniRef:UniRef100_C3P9P2, UniRef:UniRef50_P56210, UniRef:UniRef90_P56210
contig_1	cds	110793	111485	+	BAINNM_00610	rplA	50S ribosomal protein L1	BlastRules:WP_002020168, COG:COG0081, COG:J, GO:0000049, GO:0000311, GO:0003735, GO:0006412, GO:0006417, GO:0015934, GO:0019843, GO:0022625, KEGG:K02863, RefSeq:WP_002094239.1, SO:0001217, UniParc:UPI0001A17DA0, UniRef:UniRef100_A0A9X7B2A7, UniRef:UniRef50_A1SEI7, UniRef:UniRef90_A7GK09
contig_1	ncRNA-region	111535	111678	+			Ribosomal protein L10 leader	RFAM:RF00557, SO:0000140
contig_1	cds	111718	112218	+	BAINNM_00615	rplJ	50S ribosomal protein L10	BlastRules:WP_000048716, COG:COG0244, COG:J, GO:0003735, GO:0006412, GO:0015934, GO:0070180, RefSeq:WP_000048718.1, SO:0001217, UniParc:UPI0001A09479, UniRef:UniRef100_A0A160GUD5, UniRef:UniRef50_Q8DUH2, UniRef:UniRef90_Q81J51
contig_1	cds	112286	112645	+	BAINNM_00620	rplL	50S ribosomal protein L7/L12	COG:COG0222, COG:J, GO:0000315, GO:0003735, GO:0006412, GO:0022625, RefSeq:WP_000159737.1, SO:0001217, UniParc:UPI00019FD155, UniRef:UniRef100_A0A2B3KF65, UniRef:UniRef50_A7GK11, UniRef:UniRef90_A0A2B3KF65
contig_1	cds	112722	113321	+	BAINNM_00625	rsmC	16S rRNA G1207 methylase RsmC	COG:COG2813, COG:J, RefSeq:WP_064531899.1, SO:0001217, UniParc:UPI0007E40DD9, UniRef:UniRef100_A0A9X6U9X4, UniRef:UniRef50_A0A401I6Z2, UniRef:UniRef90_Q63H99
contig_1	cds	113613	117146	+	BAINNM_00630	rpoB	DNA-directed RNA polymerase subunit beta	COG:COG0085, COG:K, EC:2.7.7.6, GO:0000345, GO:0000428, GO:0003677, GO:0003899, GO:0006351, GO:0032549, RefSeq:WP_000147553.1, SO:0001217, UniParc:UPI000018DC9C, UniRef:UniRef100_B7IT11, UniRef:UniRef50_A0R8H2, UniRef:UniRef90_A0R8H2
contig_1	cds	117184	120795	+	BAINNM_00635	rpoC	DNA-directed RNA polymerase subunit beta'	COG:COG0086, COG:K, EC:2.7.7.6, GO:0000287, GO:0000345, GO:0000428, GO:0003677, GO:0003899, GO:0006351, GO:0008270, RefSeq:WP_000567943.1, SO:0001217, UniParc:UPI00027A8B10, UniRef:UniRef100_A0A9W3S648, UniRef:UniRef50_P94892, UniRef:UniRef90_A9VP70
contig_1	cds	120909	121157	+	BAINNM_00640	rpl7Ae	Ribosomal protein L7Ae or related RNA K-turn-binding protein	COG:COG1358, COG:J, RefSeq:WP_000121833.1, SO:0001217, UniParc:UPI00006B3ABF, UniRef:UniRef100_A0A9P2BBD2, UniRef:UniRef50_A0A1L3MWF2, UniRef:UniRef90_J8IFC6
contig_1	cds	121272	121694	+	BAINNM_00645	rpsL	30S ribosomal protein S12	BlastRules:WP_001142340, COG:COG0048, COG:J, GO:0000049, GO:0000314, GO:0003735, GO:0006412, GO:0015935, GO:0019843, GO:0022627, KEGG:K02950, RefSeq:WP_001142341.1, SO:0001217, UniParc:UPI000018DC9F, UniRef:UniRef100_B7IT14, UniRef:UniRef50_P21472, UniRef:UniRef90_A7GK15
contig_1	cds	121724	122194	+	BAINNM_00650	rpsG	30S ribosomal protein S7	BlastRules:WP_001137493, COG:COG0049, COG:J, GO:0000049, GO:0000314, GO:0003735, GO:0006412, GO:0015935, GO:0019843, GO:0022627, RefSeq:WP_001137492.1, SO:0001217, UniParc:UPI000188BDC3, UniRef:UniRef100_B7IT15, UniRef:UniRef50_Q839H0, UniRef:UniRef90_A9VP73
contig_1	cds	122400	124478	+	BAINNM_00655	fusA	elongation factor G	COG:COG0480, COG:J, GO:0003746, GO:0003924, GO:0005525, GO:0005737, GO:0006414, RefSeq:WP_000196384.1, SO:0001217, UniParc:UPI000188BDC4, UniRef:UniRef100_B7IT16, UniRef:UniRef50_Q8ETY5, UniRef:UniRef90_A7GK17
contig_1	cds	124596	125783	+	BAINNM_00660	tuf	elongation factor Tu	COG:COG0050, COG:J, GO:0003746, GO:0003924, GO:0005525, GO:0005737, GO:0006414, RefSeq:WP_001029617.1, SO:0001217, UniParc:UPI000188BDC5, UniRef:UniRef100_B7IT17, UniRef:UniRef50_P33166, UniRef:UniRef90_A7GK18
contig_1	cds	126182	126490	+	BAINNM_00665	rpsJ	30S ribosomal protein S10	BlastRules:WP_001040594, COG:COG0051, COG:J, GO:0000049, GO:0003723, GO:0003735, GO:0005840, GO:0006412, GO:1990904, RefSeq:WP_001040595.1, SO:0001217, UniParc:UPI0001629461, UniRef:UniRef100_B7IT18, UniRef:UniRef50_P59683, UniRef:UniRef90_P66331
contig_1	cds	126525	127157	+	BAINNM_00670	rplC	50S ribosomal protein L3	BlastRules:WP_000160207, COG:COG0087, COG:J, GO:0003735, GO:0005840, GO:0006412, GO:0019843, GO:1990904, RefSeq:WP_000160209.1, SO:0001217, UniParc:UPI0001629462, UniRef:UniRef100_B7IT19, UniRef:UniRef50_P42920, UniRef:UniRef90_A7GK20
contig_1	cds	127183	127806	+	BAINNM_00675	rplD	50S ribosomal protein L4	BlastRules:WP_001127258, COG:COG0088, COG:J, GO:0003735, GO:0005840, GO:0006412, GO:0019843, GO:0022625, GO:1990904, RefSeq:WP_001127258.1, SO:0001217, UniParc:UPI000018DCA5, UniRef:UniRef100_C3P9Q6, UniRef:UniRef50_P42921, UniRef:UniRef90_A9VP78
contig_1	cds	127806	128096	+	BAINNM_00680	rplW	50S ribosomal protein L23	BlastRules:WP_001205558, COG:COG0089, COG:J, GO:0003735, GO:0005840, GO:0006412, GO:0019843, GO:1990904, RefSeq:WP_001205558.1, SO:0001217, UniParc:UPI000018DCA6, UniRef:UniRef100_C3P9Q7, UniRef:UniRef50_A7GK22, UniRef:UniRef90_A7GK22
contig_1	cds	128125	128955	+	BAINNM_00685	rplB	50S ribosomal protein L2	BlastRules:WP_000511580, COG:COG0090, COG:J, GO:0000315, GO:0003735, GO:0006412, GO:0015934, GO:0016740, GO:0019843, GO:0022625, RefSeq:WP_000511583.1, SO:0001217, UniParc:UPI000018DCA7, UniRef:UniRef100_B7IT22, UniRef:UniRef50_Q85FI1, UniRef:UniRef90_A7GK23
contig_1	cds	129016	129294	+	BAINNM_00690	rpsS	30S ribosomal protein S19	COG:COG0185, COG:J, GO:0000314, GO:0003735, GO:0005737, GO:0006412, GO:0015935, GO:0019843, GO:0022627, RefSeq:WP_000124454.1, SO:0001217, UniParc:UPI000018DCA8, UniRef:UniRef100_B7HJ52, UniRef:UniRef50_P21476, UniRef:UniRef90_A7GK24
contig_1	cds	129312	129653	+	BAINNM_00695	rplV	50S ribosomal protein L22	COG:COG0091, COG:J, GO:0000311, GO:0003735, GO:0006412, GO:0015934, GO:0019843, GO:0022625, RefSeq:WP_001148024.1, SO:0001217, UniParc:UPI000024027F, UniRef:UniRef100_Q73F91, UniRef:UniRef50_B9E9J6, UniRef:UniRef90_A7GK25
contig_1	cds	129657	130316	+	BAINNM_00700	rpsC	30S ribosomal protein S3	BlastRules:WP_000529956, COG:COG0092, COG:J, GO:0000312, GO:0003729, GO:0003735, GO:0005840, GO:0006412, GO:0019843, GO:0022627, GO:1990904, KEGG:K02982, RefSeq:WP_000529956.1, SO:0001217, UniParc:UPI00001664FC, UniRef:UniRef100_A0R8I6, UniRef:UniRef50_P21465, UniRef:UniRef90_A0R8I6
contig_1	cds	130318	130752	+	BAINNM_00705	rplP	50S ribosomal protein L16	BlastRules:WP_000928969, COG:COG0197, COG:J, GO:0000049, GO:0000315, GO:0003735, GO:0005840, GO:0006412, GO:0019843, GO:0022625, GO:1990904, RefSeq:WP_000928971.1, SO:0001217, UniParc:UPI0000240280, UniRef:UniRef100_Q73F89, UniRef:UniRef50_Q9RXJ5, UniRef:UniRef90_P14577
contig_1	cds	130742	130942	+	BAINNM_00710	rpmC	50S ribosomal protein L29	BlastRules:WP_000855718, COG:COG0255, COG:J, GO:0000315, GO:0003735, GO:0006412, GO:0022625, RefSeq:WP_000855718.1, SO:0001217, UniParc:UPI000019113C, UniRef:UniRef100_C3P9R3, UniRef:UniRef50_B1YGV8, UniRef:UniRef90_A9VP85
contig_1	cds	130963	131226	+	BAINNM_00715	rpsQ	30S ribosomal protein S17	BlastRules:WP_000004106, COG:COG0186, COG:J, GO:0003735, GO:0005840, GO:0006412, GO:0019843, GO:1990904, RefSeq:WP_000004106.1, SO:0001217, UniParc:UPI000019113D, UniRef:UniRef100_C3P9R4, UniRef:UniRef50_P23828, UniRef:UniRef90_A7GK29
contig_1	cds	131270	131638	+	BAINNM_00720	rplN	50S ribosomal protein L14	BlastRules:WP_000615912, COG:COG0093, COG:J, GO:0000315, GO:0003735, GO:0006412, GO:0015934, GO:0019843, GO:0022625, RefSeq:WP_000615912.1, SO:0001217, UniParc:UPI000018DCAD, UniRef:UniRef100_C3P9R5, UniRef:UniRef50_P12875, UniRef:UniRef90_P12875
contig_1	cds	131677	131988	+	BAINNM_00725	rplX	50S ribosomal protein L24	BlastRules:WP_000558200, COG:COG0198, COG:J, GO:0000315, GO:0003735, GO:0005840, GO:0006412, GO:0019843, GO:0022625, GO:1990904, RefSeq:WP_000558200.1, SO:0001217, UniParc:UPI00001664FF, UniRef:UniRef100_C3P9R6, UniRef:UniRef50_A7GK31, UniRef:UniRef90_A7GK31
contig_1	cds	132015	132554	+	BAINNM_00730	rplE	50S ribosomal protein L5	BlastRules:WP_001080834, COG:COG0094, COG:J, GO:0000049, GO:0003735, GO:0005840, GO:0006412, GO:0019843, GO:1990904, RefSeq:WP_001080829.1, SO:0001217, UniParc:UPI000188BDC7, UniRef:UniRef100_B7IT31, UniRef:UniRef50_Q8DS25, UniRef:UniRef90_A7GK32
contig_1	cds	132588	132773	+	BAINNM_00735	rpsN	30S ribosomal protein S14	BlastRules:WP_003156488, COG:COG0199, COG:J, GO:0003735, GO:0005840, GO:0006412, GO:0008270, GO:0019843, GO:1990904, KEGG:K02954, RefSeq:WP_001085700.1, SO:0001217, UniParc:UPI0000166501, UniRef:UniRef100_C3P9R8, UniRef:UniRef50_P12878, UniRef:UniRef90_P12878
contig_1	cds	132803	133201	+	BAINNM_00740	rpsH	30S ribosomal protein S8	BlastRules:WP_000245511, COG:COG0096, COG:J, GO:0003735, GO:0005840, GO:0006412, GO:0019843, GO:1990904, RefSeq:WP_000245511.1, SO:0001217, UniParc:UPI0000166502, UniRef:UniRef100_C3P9R9, UniRef:UniRef50_P12879, UniRef:UniRef90_A7GK34
contig_1	cds	133234	133773	+	BAINNM_00745	rplF	50S ribosomal protein L6	BlastRules:WP_000086558, COG:COG0097, COG:J, GO:0003735, GO:0005840, GO:0006412, GO:0019843, GO:0022625, GO:1990904, RefSeq:WP_000086551.1, SO:0001217, UniParc:UPI000188BDC8, UniRef:UniRef100_A0A150DEB5, UniRef:UniRef50_B8DNB1, UniRef:UniRef90_Q81VR5
contig_1	cds	133807	134169	+	BAINNM_00750	rplR	50S ribosomal protein L18	BlastRules:WP_000628816, COG:COG0256, COG:J, GO:0000315, GO:0003735, GO:0005737, GO:0005840, GO:0006412, GO:0019843, GO:0022625, GO:1990904, RefSeq:WP_000628818.1, SO:0001217, UniParc:UPI000188BDC9, UniRef:UniRef100_B7IT35, UniRef:UniRef50_Q927M3, UniRef:UniRef90_A9VP93
contig_1	cds	134191	134691	+	BAINNM_00755	rpsE	30S ribosomal protein S5	BlastRules:WP_011109776, COG:COG0098, COG:J, GO:0000312, GO:0003735, GO:0006412, GO:0015935, GO:0019843, GO:0022627, RefSeq:WP_000554646.1, SO:0001217, UniParc:UPI0000166505, UniRef:UniRef100_A0R8J7, UniRef:UniRef50_O67563, UniRef:UniRef90_A7GK37
contig_1	cds	134705	134887	+	BAINNM_00760	rpmD	50S ribosomal protein L30	BlastRules:WP_001085234, COG:COG1841, COG:J, GO:0000315, GO:0003735, GO:0006412, GO:0015934, GO:0022625, RefSeq:WP_001085233.1, SO:0001217, UniParc:UPI000188BDCA, UniRef:UniRef100_B7IT37, UniRef:UniRef50_A6W5V6, UniRef:UniRef90_A7GK38
contig_1	cds	134921	135361	+	BAINNM_00765	rplO	50S ribosomal protein L15	BlastRules:WP_000766080, COG:COG0200, COG:J, GO:0000315, GO:0003735, GO:0006412, GO:0015934, GO:0019843, GO:0022625, RefSeq:WP_000766083.1, SO:0001217, UniParc:UPI000188BDCB, UniRef:UniRef100_B7IT38, UniRef:UniRef50_Q5LXT0, UniRef:UniRef90_A7GK39
contig_1	cds	135361	136662	+	BAINNM_00770	secY	preprotein translocase subunit SecY	COG:COG0201, COG:U, GO:0005886, GO:0015450, GO:0043952, RefSeq:WP_000490118.1, SO:0001217, UniParc:UPI000188BDCF, UniRef:UniRef100_A0A150DDX8, UniRef:UniRef50_P16336, UniRef:UniRef90_B7JKD9
contig_1	cds	136717	137367	+	BAINNM_00775	adk	adenylate kinase	COG:COG0563, COG:F, EC:2.7.4.3, GO:0004017, GO:0005524, GO:0005737, GO:0006139, GO:0008270, GO:0016310, GO:0016776, GO:0019205, GO:0044209, RefSeq:WP_001048997.1, SO:0001217, UniParc:UPI0001A17E9B, UniRef:UniRef100_A0A9W7Q2I4, UniRef:UniRef50_Q8Y449, UniRef:UniRef90_A7GK41
contig_1	cds	137367	138113	+	BAINNM_00780	map	type I methionyl aminopeptidase	COG:COG0024, COG:J, EC:3.4.11.18, GO:0036211, RefSeq:WP_000582539.1, SO:0001217, UniParc:UPI000016650A, UniRef:UniRef100_W8YSF7, UniRef:UniRef50_V9WBE7, UniRef:UniRef90_B7HJ70
contig_1	cds	138182	138400	+	BAINNM_00785	infA	translation initiation factor IF-1	BlastRules:WP_001029884, COG:COG0361, COG:J, GO:0003743, GO:0005737, GO:0006413, GO:0019843, GO:0043022, RefSeq:WP_001029884.1, SO:0001217, UniParc:UPI000018DCB2, UniRef:UniRef100_A0R8K3, UniRef:UniRef50_P20458, UniRef:UniRef90_A0R8K3
contig_1	cds	138436	138549	+	BAINNM_00790	rpmJ	50S ribosomal protein L36	BlastRules:WP_000868344, COG:COG0257, COG:J, GO:0000315, GO:0003735, GO:0005840, GO:0006412, GO:0022625, GO:1990904, RefSeq:WP_000868344.1, SO:0001217, UniParc:UPI000018DCB3, UniRef:UniRef100_B7GJ91, UniRef:UniRef50_P07841, UniRef:UniRef90_P07841
contig_1	cds	138571	138936	+	BAINNM_00795	rpsM	30S ribosomal protein S13	BlastRules:WP_000090788, COG:COG0099, COG:J, GO:0000049, GO:0003735, GO:0005840, GO:0006412, GO:0019843, GO:0022627, GO:1990904, RefSeq:WP_000090792.1, SO:0001217, UniParc:UPI000188BDD1, UniRef:UniRef100_B7IT44, UniRef:UniRef50_P20282, UniRef:UniRef90_A9VPA2
contig_1	cds	138961	139350	+	BAINNM_00800	rpsK	30S ribosomal protein S11	BlastRules:WP_000101799, COG:COG0100, COG:J, GO:0003735, GO:0005840, GO:0006412, GO:0019843, GO:1990904, RefSeq:WP_000101797.1, SO:0001217, UniParc:UPI000188BDD2, UniRef:UniRef100_B7IT45, UniRef:UniRef50_Q1AU54, UniRef:UniRef90_A9VPA3
contig_1	cds	139531	140475	+	BAINNM_00805	rpoA	DNA-directed RNA polymerase subunit alpha	BlastRules:WP_000569643, COG:COG0202, COG:K, EC:2.7.7.6, GO:0000428, GO:0003677, GO:0003899, GO:0005737, GO:0006351, GO:0046983, RefSeq:WP_000569643.1, SO:0001217, UniParc:UPI000016650E, UniRef:UniRef100_A0R8K6, UniRef:UniRef50_P20429, UniRef:UniRef90_A7GK47
contig_1	cds	140511	140873	+	BAINNM_00810	rplQ	50S ribosomal protein L17	BlastRules:WP_000331490, COG:COG0203, COG:J, GO:0003735, GO:0005762, GO:0005840, GO:0006412, GO:0022625, GO:1990904, KEGG:K02879, RefSeq:WP_000331490.1, SO:0001217, UniParc:UPI000018DCB6, UniRef:UniRef100_C3P9T3, UniRef:UniRef50_P20277, UniRef:UniRef90_C3P9T3
contig_1	cds	140977	141819	+	BAINNM_00815	ecfA1	energy-coupling factor ABC transporter ATP-binding protein	COG:COG1122, COG:PR, EC:7.-.-.-, GO:0005524, GO:0005886, GO:0016020, GO:0016887, GO:0022857, GO:0055085, RefSeq:WP_000711762.1, SO:0001217, UniParc:UPI0001A18BB9, UniRef:UniRef100_A0A9X7RK93, UniRef:UniRef50_P40735, UniRef:UniRef90_A0R8K8
contig_1	cds	141795	142676	+	BAINNM_00820	ecfA2	energy-coupling factor ABC transporter ATP-binding protein	COG:COG1122, COG:PR, EC:7.-.-.-, GO:0005524, GO:0005886, GO:0016020, GO:0016887, GO:0022857, GO:0055085, RefSeq:WP_000406539.1, SO:0001217, UniParc:UPI000200AC63, UniRef:UniRef100_A0A9W7V411, UniRef:UniRef50_Q035B3, UniRef:UniRef90_Q81VQ1
contig_1	cds	142664	143458	+	BAINNM_00825	ecfT	ECF-type transporter transmembrane protein EcfT	COG:COG0619, COG:H, RefSeq:WP_001186530.1, SO:0001217, UniParc:UPI00005B42DA, UniRef:UniRef100_A0A9W7V455, UniRef:UniRef50_Q035B4, UniRef:UniRef90_A0A136F3K6
contig_1	cds	143473	144216	+	BAINNM_00830	truA	tRNA pseudouridine(38-40) synthase TruA	BlastRules:WP_001995175, COG:COG0101, COG:J, EC:5.4.99.12, GO:0003723, GO:0006400, GO:0009982, GO:0031119, GO:0106029, SO:0001217, UniParc:UPI0006AD69FB, UniRef:UniRef100_A0A9X7C3G1, UniRef:UniRef50_Q814C2, UniRef:UniRef90_Q814C2
contig_1	cds	144369	144806	+	BAINNM_00835	rplM	50S ribosomal protein L13	BlastRules:WP_001260793, COG:COG0102, COG:J, GO:0000315, GO:0003735, GO:0005840, GO:0006412, GO:0022625, GO:1990904, RefSeq:WP_001260795.1, SO:0001217, UniParc:UPI00016B8433, UniRef:UniRef100_B7IT52, UniRef:UniRef50_A0QSP8, UniRef:UniRef90_A7GK53
contig_1	cds	144828	145220	+	BAINNM_00840	rpsI	30S ribosomal protein S9	BlastRules:WP_000079988, COG:COG0103, COG:J, GO:0003735, GO:0005840, GO:0006412, GO:1990904, RefSeq:WP_000079986.1, SO:0001217, UniParc:UPI000018DCBB, UniRef:UniRef100_A0R8L3, UniRef:UniRef50_P21470, UniRef:UniRef90_A7GK54
contig_1	cds	145383	145811	+	BAINNM_00845	ybaK	DUF2521 domain-containing protein	COG:COG5870, COG:DK, RefSeq:WP_001101005.1, SO:0001217, UniParc:UPI000018DCBC, UniRef:UniRef100_W8XWV1, UniRef:UniRef50_A0A160F1M8, UniRef:UniRef90_J8J1Y2
contig_1	cds	145878	146591	+	BAINNM_00850	cwlD	N-acetylmuramoyl-L-alanine amidase CwlD	COG:COG0860, COG:M, EC:3.5.1.28, GO:0008745, GO:0030436, RefSeq:WP_000822439.1, SO:0001217, UniParc:UPI000018DCBD, UniRef:UniRef100_A0A9X7PN76, UniRef:UniRef50_I3E3Z7, UniRef:UniRef90_A0A084ITR1
contig_1	cds	146736	147803	+	BAINNM_00855	mrp	Fe-S cluster carrier ATPase, Mrp/ApbC/NBP35 family	COG:COG0489, COG:D, RefSeq:WP_000256623.1, SO:0001217, UniParc:UPI0001A17E9F, UniRef:UniRef100_A0A9X7C219, UniRef:UniRef50_P50863, UniRef:UniRef90_B9IZN1
contig_1	cds	147958	148575	-	BAINNM_00860	gerD	spore germination lipoprotein GerD	COG:COG5904, COG:D, GO:0009847, RefSeq:WP_069354743.1, SO:0001217, UniParc:UPI000846FC6B, UniRef:UniRef100_A0A9W3SNH4, UniRef:UniRef50_W8Y584, UniRef:UniRef90_W8Y584
contig_1	cds	148715	149326	+	BAINNM_00865	kbaA	KinB signaling pathway activation protein KbaA	BlastRules:WP_001088508, COG:COG5810, COG:DT, RefSeq:WP_053565447.1, SO:0001217, UniParc:UPI0006AD74C4, UniRef:UniRef100_A0A9X7G328, UniRef:UniRef50_B9J0E3, UniRef:UniRef90_B9J0E3
contig_1	cds	149446	150210	-	BAINNM_00870	pdaB	polysaccharide deacetylase family sporulation protein PdaB	COG:COG0726, COG:GM, GO:0003674, GO:0030436, RefSeq:WP_000464717.1, SO:0001217, UniParc:UPI0002DDB63E, UniRef:UniRef100_A0A9W7QUL8, UniRef:UniRef50_A0A1W6VMD7, UniRef:UniRef90_A0A084ITR5
contig_1	cds	150381	150599	+	BAINNM_00875		Group-specific protein	RefSeq:WP_000901145.1, SO:0001217, UniParc:UPI000200AC66, UniRef:UniRef100_A0A160GVD6, UniRef:UniRef50_A0A1I4A403, UniRef:UniRef90_A0A0G8E0Y2
contig_1	rRNA	150825	152376	+	BAINNM_00880	rrs	16S ribosomal RNA	GO:0003735, GO:0005840, KEGG:K01977, RFAM:RF00177, SO:0001000
contig_1	rRNA	152522	155442	+	BAINNM_00885	rrl	23S ribosomal RNA	GO:0003735, GO:0005840, KEGG:K01980, RFAM:RF02541, SO:0001001
contig_1	rRNA	155533	155648	+	BAINNM_00890	rrf	5S ribosomal RNA	GO:0003735, GO:0005840, KEGG:K01985, RFAM:RF00001, SO:0000652
contig_1	tRNA	155658	155732	+	BAINNM_00895	trnN	tRNA-Asn(gtt)	SO:0000257
contig_1	tRNA	155737	155809	+	BAINNM_00900	trnT	tRNA-Thr(ggt)	SO:0000270
contig_1	tRNA	155831	155905	+	BAINNM_00905	trnE	tRNA-Glu(ttc)	SO:0000259
contig_1	tRNA	155911	155986	+	BAINNM_00910	trnV	tRNA-Val(tac)	SO:0000273
contig_1	tRNA	156003	156086	+	BAINNM_00915	trnY	tRNA-Tyr(gta)	SO:0000272
contig_1	tRNA	156152	156226	+	BAINNM_00920	trnQ	tRNA-Gln(ttg)	SO:0000261
contig_1	tRNA	156232	156307	+	BAINNM_00925	trnK	tRNA-Lys(ttt)	SO:0000265
contig_1	tRNA	156313	156384	+	BAINNM_00930	trnG	tRNA-Gly(gcc)	SO:0000260
contig_1	tRNA	156395	156467	+	BAINNM_00935	trnA	tRNA-Ala(tgc)	SO:0000254
contig_1	cds	156584	157729	+	BAINNM_00940	glxK	Glycerate kinase	COG:COG1929, COG:G, RefSeq:WP_053565446.1, SO:0001217, UniParc:UPI0006AD681E, UniRef:UniRef100_A0A9X7GIE4, UniRef:UniRef50_P23524, UniRef:UniRef90_W8Y596
contig_1	cds	157940	158833	+	BAINNM_00945	rocF	arginase	COG:COG0010, COG:E, EC:3.5.3.1, GO:0004053, GO:0019547, KEGG:K01476, RefSeq:WP_000711574.1, SO:0001217, UniParc:UPI00027BF94A, UniRef:UniRef100_A0A9W7V2I2, UniRef:UniRef50_A0A1N7DZR0, UniRef:UniRef90_A0A084IUB1
contig_1	cds	159082	159903	+	BAINNM_00950	cdaA	diadenylate cyclase CdaA	COG:COG1624, COG:T, EC:2.7.7.85, GO:0004016, RefSeq:WP_053565445.1, SO:0001217, UniParc:UPI0006AD6E7A, UniRef:UniRef100_A0A9X6U7F4, UniRef:UniRef50_A0A917E492, UniRef:UniRef90_A0A084IUB0
contig_1	cds	159896	161371	+	BAINNM_00955	ybbR	Cyclic di-AMP synthase regulator CdaR, YbbR domain	COG:COG4856, COG:T, RefSeq:WP_064531579.1, SO:0001217, UniParc:UPI0007E3C07F, UniRef:UniRef100_A0A9X6U6W1, UniRef:UniRef50_A0R8M3, UniRef:UniRef90_B7ITV8
contig_1	cds	161364	162710	+	BAINNM_00960	glmM	phosphoglucosamine mutase	BlastRules:WP_000521474, COG:COG1109, COG:G, EC:5.4.2.10, GO:0000287, GO:0005975, GO:0008966, GO:0009103, GO:0009252, RefSeq:WP_000521476.1, SO:0001217, UniParc:UPI000018DCC7, UniRef:UniRef100_B7HJK3, UniRef:UniRef50_Q97LS0, UniRef:UniRef90_A7GK66
contig_1	ncRNA-region	162850	163005	+			glmS glucosamine-6-phosphate activated ribozyme	RFAM:RF00234, SO:0005836
contig_1	cds	163198	165000	+	BAINNM_00965	glmS	glutamine--fructose-6-phosphate transaminase (isomerizing)	COG:COG0449, COG:M, EC:2.6.1.16, GO:0004360, GO:0005737, GO:0005975, GO:0006040, GO:0006541, GO:0009252, GO:0097367, GO:1901137, RefSeq:WP_000334155.1, SO:0001217, UniParc:UPI00005B4FAE, UniRef:UniRef100_A0A0Q0R7S5, UniRef:UniRef50_Q81J01, UniRef:UniRef90_Q81J01
contig_1	cds	165275	167239	+	BAINNM_00970	dAP2	Dipeptidyl aminopeptidase/acylaminoacyl peptidase	COG:COG1506, COG:E, RefSeq:WP_069354746.1, SO:0001217, UniParc:UPI000846CD28, UniRef:UniRef100_A0A9W3SNG1, UniRef:UniRef50_J8B6N9, UniRef:UniRef90_W8YKD5
contig_1	cds	167347	167913	+	BAINNM_00975		DUF4256 domain-containing protein	RefSeq:WP_069354747.1, SO:0001217, UniParc:UPI000846EA21, UniRef:UniRef100_A0A9W3SNP2, UniRef:UniRef50_U2CLL0, UniRef:UniRef90_A0A6H3AAN7
contig_1	cds	167986	168492	-	BAINNM_00980	doxX	DoxX family protein	RefSeq:WP_069354748.1, SO:0001217, UniParc:UPI0008462979, UniRef:UniRef100_A0A9W3SNF1, UniRef:UniRef50_A0A6N8HL98, UniRef:UniRef90_B9J0G0
contig_1	cds	168650	169951	-	BAINNM_00985		DUF5068 domain-containing protein	RefSeq:WP_199717375.1, SO:0001217, UniParc:UPI0018F48F2C, UniRef:UniRef100_UPI0018F48F2C, UniRef:UniRef50_A0A0A3HSG5, UniRef:UniRef90_R8I8J0
contig_1	cds	170391	171167	+	BAINNM_00990	fabG	NAD(P)-dependent dehydrogenase, short-chain alcohol dehydrogenase family	COG:COG1028, COG:I, RefSeq:WP_069354750.1, SO:0001217, UniParc:UPI000846EFD6, UniRef:UniRef100_A0A9X6RC18, UniRef:UniRef50_O31642, UniRef:UniRef90_D8GXN3
contig_1	cds	171206	171874	-	BAINNM_00995	metP	ABC-type methionine transport system, permease component	COG:COG2011, COG:E, RefSeq:WP_000527151.1, SO:0001217, UniParc:UPI00016B6CCD, UniRef:UniRef100_W8YCE9, UniRef:UniRef50_R2SC47, UniRef:UniRef90_J8BY02
contig_1	cds	171849	172889	-	BAINNM_01000	metN1	Methionine import ATP-binding protein MetN 1	COG:COG1135, COG:E, EC:7.4.2.11, GO:0005524, GO:0005886, GO:0016887, GO:0033232, RefSeq:WP_069354751.1, SO:0001217, UniParc:UPI0008469EC4, UniRef:UniRef100_A0A9X5VWL7, UniRef:UniRef50_Q81VM2, UniRef:UniRef90_Q81VM2
contig_1	cds	172902	173714	-	BAINNM_01005	nlpA	ABC-type metal ion transport system, periplasmic component/surface antigen	COG:COG1464, COG:P, RefSeq:WP_069354752.1, SO:0001217, UniParc:UPI000846988C, UniRef:UniRef100_A0A9X5VW56, UniRef:UniRef50_A0A2V3W7Y7, UniRef:UniRef90_A0A1C3T289
contig_1	ncRNA-region	173800	173914	-			SAM riboswitch (S box leader)	RFAM:RF00162, SO:0000140
contig_1	cds	173994	174902	-	BAINNM_01010	qor	NADPH:quinone reductase or related Zn-dependent oxidoreductase	COG:COG0604, COG:CR, RefSeq:WP_069354753.1, SO:0001217, UniParc:UPI000846BB99, UniRef:UniRef100_A0A9W3X6S4, UniRef:UniRef50_A0A147JRY2, UniRef:UniRef90_W8YL82
contig_1	cds	175060	175824	+	BAINNM_01015		Lipoprotein	RefSeq:WP_000713524.1, SO:0001217, UniParc:UPI00027A84B9, UniRef:UniRef100_A0A9X7B425, UniRef:UniRef50_J8BYP3, UniRef:UniRef90_A0A2C1LUH9
contig_1	cds	175891	177327	+	BAINNM_01020	glcD	FAD/FMN-containing lactate dehydrogenase/glycolate oxidase	COG:C, COG:COG0277, EC:1.1.98.3, KEGG:K16653, RefSeq:WP_048655824.1, SO:0001217, UniParc:UPI00065DB5D3, UniRef:UniRef100_A0A9X5VWC3, UniRef:UniRef50_Q796P5, UniRef:UniRef90_J8DA58
contig_1	cds	177324	177857	+	BAINNM_01025		Major facilitator superfamily (MFS) profile domain-containing protein	RefSeq:WP_000222367.1, SO:0001217, UniParc:UPI00016B6CD3, UniRef:UniRef100_W8YCC0, UniRef:UniRef50_A0A023CPY7, UniRef:UniRef90_J8FLK8
contig_1	cds	177936	179654	+	BAINNM_01030		DUF3981 domain-containing protein	RefSeq:WP_069354754.1, SO:0001217, UniParc:UPI000847C7AE, UniRef:UniRef100_A0A9X5VYD3, UniRef:UniRef50_A9VPD8, UniRef:UniRef90_A9VPD8
contig_1	cds	179837	181033	+	BAINNM_01035		Bcr/CflA family efflux transporter	RefSeq:WP_002023085.1, SO:0001217, UniParc:UPI0001A01D52, UniRef:UniRef100_A0A9X9EFK6, UniRef:UniRef50_A0A2N0Z157, UniRef:UniRef90_R8I8K6
contig_1	cds	181067	181513	-	BAINNM_01040		Group-specific protein	RefSeq:WP_000282869.1, SO:0001217, UniParc:UPI00016B892F, UniRef:UniRef100_A0A9W7V226, UniRef:UniRef50_A0A150CAE7, UniRef:UniRef90_A0A150CAE7
contig_1	cds	181788	182291	+	BAINNM_01045		Lipoprotein	RefSeq:WP_000756523.1, SO:0001217, UniParc:UPI00016B8930, UniRef:UniRef100_A0A1B1KZ17, UniRef:UniRef50_J8J0N1, UniRef:UniRef90_A0A1D3NQ26
contig_1	cds	182308	182523	-	BAINNM_01050		DUF3951 domain-containing protein	RefSeq:WP_069354755.1, SO:0001217, UniParc:UPI0008469EFC, UniRef:UniRef100_A0A9X7G3X2, UniRef:UniRef50_A0A0A2TQH3, UniRef:UniRef90_Q73F03
contig_1	ncRNA-region	182693	182798	+			SAM riboswitch (S box leader)	RFAM:RF00162, SO:0000140
contig_1	cds	182935	183852	+	BAINNM_01055	dppB	ABC-type dipeptide/oligopeptide/nickel transport system, permease component	COG:COG0601, COG:EP, RefSeq:WP_000289326.1, SO:0001217, UniParc:UPI000200ACEC, UniRef:UniRef100_A0A9X0W3U9, UniRef:UniRef50_J9BIV1, UniRef:UniRef90_J9BIV1
contig_1	cds	183870	184874	+	BAINNM_01060		ABC transmembrane type-1 domain-containing protein	RefSeq:WP_053565433.1, SO:0001217, UniParc:UPI0006AD80D3, UniRef:UniRef100_A0A9X5ZPW6, UniRef:UniRef50_A0A150L1G9, UniRef:UniRef90_J8BMK3
contig_1	cds	184831	185841	+	BAINNM_01065	dppD	ABC-type dipeptide/oligopeptide/nickel transport system, ATPase component	COG:COG0444, COG:EP, RefSeq:WP_053565432.1, SO:0001217, UniParc:UPI0005E05442, UniRef:UniRef100_A0A9X7BXK4, UniRef:UniRef50_A0A0G8BUN2, UniRef:UniRef90_A0A0G8EGG5
contig_1	cds	185838	186611	+	BAINNM_01070	gsiA	ABC-type glutathione transport system ATPase component, contains duplicated ATPase domain	COG:COG1123, COG:O, RefSeq:WP_065212376.1, SO:0001217, UniParc:UPI0007F975A6, UniRef:UniRef100_A0A9X7AWR2, UniRef:UniRef50_J8A813, UniRef:UniRef90_J8A813
contig_1	cds	186625	188235	+	BAINNM_01075	oppA	ABC-type oligopeptide transport system, periplasmic component	COG:COG4166, COG:E, RefSeq:WP_199717374.1, SO:0001217, UniParc:UPI0018F5498E, UniRef:UniRef100_UPI0018F5498E, UniRef:UniRef50_J9B4Q0, UniRef:UniRef90_J9B4Q0
contig_1	cds	188260	188727	-	BAINNM_01080		YusW-like protein	RefSeq:WP_001221557.1, SO:0001217, UniParc:UPI00016B8BBF, UniRef:UniRef100_A0A9X0W2V7, UniRef:UniRef50_A9VPE7, UniRef:UniRef90_A9VPE7
contig_1	cds	189147	190787	-	BAINNM_01085	oppA	ABC-type oligopeptide transport system, periplasmic component	COG:COG4166, COG:E, RefSeq:WP_000731063.1, SO:0001217, UniParc:UPI000278FFB3, UniRef:UniRef100_A0A9X5VYD5, UniRef:UniRef50_B1YJ52, UniRef:UniRef90_J9B4P6
contig_1	cds	191192	192832	-	BAINNM_01090	oppA	ABC-type oligopeptide transport system, periplasmic component	COG:COG4166, COG:E, KEGG:K15580, RefSeq:WP_069354757.1, SO:0001217, UniParc:UPI000847B75B, UniRef:UniRef100_A0A9X5VYQ3, UniRef:UniRef50_B1YJ52, UniRef:UniRef90_J9BIU1
contig_1	ncRNA-region	192965	193069	-			SAM riboswitch (S box leader)	RFAM:RF00162, SO:0000140
contig_1	cds	193222	194055	-	BAINNM_01095	aRA1	Aldo/keto reductase, related to diketogulonate reductase	COG:COG0656, COG:Q, RefSeq:WP_000604196.1, SO:0001217, UniParc:UPI000015F7BB, UniRef:UniRef100_W8YCE0, UniRef:UniRef50_O32210, UniRef:UniRef90_W8YCE0
contig_1	cds	194057	194860	-	BAINNM_01100	proC	pyrroline-5-carboxylate reductase	COG:COG0345, COG:E, EC:1.5.1.2, GO:0004735, GO:0006561, KEGG:K00286, RefSeq:WP_075717160.1, SO:0001217, UniParc:UPI0009519142, UniRef:UniRef100_A0A9X5VY36, UniRef:UniRef50_D5DDZ2, UniRef:UniRef90_D8GXQ7
contig_1	cds	195047	195697	+	BAINNM_01105	pnuC	nicotinamide riboside transporter PnuC	COG:COG3201, COG:H, GO:0015663, GO:0015890, GO:0016020, RefSeq:WP_069354759.1, SO:0001217, UniParc:UPI0008479D26, UniRef:UniRef100_A0A9X5VZN2, UniRef:UniRef50_Q63H06, UniRef:UniRef90_Q63H06
contig_1	cds	195765	196616	-	BAINNM_01110	glcU	Putative sugar uptake protein BC_0219	COG:COG4975, COG:G, GO:0005886, GO:0015144, KEGG:K05340, RefSeq:WP_000353546.1, SO:0001217, UniParc:UPI0001A027CA, UniRef:UniRef100_A0A9X6TU89, UniRef:UniRef50_P40420, UniRef:UniRef90_Q81VJ7
contig_1	cds	196917	197591	-	BAINNM_01115	modB	molybdate ABC transporter permease subunit	COG:COG4149, COG:P, GO:0005886, GO:0015412, GO:0015689, GO:0055052, RefSeq:WP_002152004.1, SO:0001217, UniParc:UPI00027BF86C, UniRef:UniRef100_A0A9W7V260, UniRef:UniRef50_A0A2J6NJY2, UniRef:UniRef90_A0A640MC26
contig_1	cds	197597	198403	-	BAINNM_01120	modA	molybdate ABC transporter substrate-binding protein	GO:0009897, GO:0015412, GO:0015689, GO:0030288, GO:0030973, GO:0055052, RefSeq:WP_053565423.1, SO:0001217, UniParc:UPI0006AD6FEA, UniRef:UniRef100_A0A9X7BY48, UniRef:UniRef50_O32208, UniRef:UniRef90_C2YKZ6
contig_1	cds	198564	199484	+	BAINNM_01125	yvgK	Periplasmic molybdate-binding protein/domain	COG:COG1910, COG:P, RefSeq:WP_053565533.1, SO:0001217, UniParc:UPI0006AD64BC, UniRef:UniRef100_A0A9X7AVC0, UniRef:UniRef50_A0A2C2V279, UniRef:UniRef90_A0A2B0Y8L6
contig_1	cds	199550	199651	-	BAINNM_01130		DUF3948 domain-containing protein	RefSeq:WP_001060018.1, SO:0001217, UniParc:UPI00016B3EDD, UniRef:UniRef100_W8Z9M1, UniRef:UniRef50_B9J0J5, UniRef:UniRef90_J7VV11
contig_1	cds	199664	199765	-	BAINNM_01135		hypothetical protein	SO:0001217, UniParc:UPI0002411D50, UniRef:UniRef100_A0A0G3E125, UniRef:UniRef50_B9J0J6, UniRef:UniRef90_B9J0J6
contig_1	cds	199906	200772	-	BAINNM_01140	czcR	HTH-type transcriptional regulator CzcR	COG:COG0583, COG:K, GO:0003677, GO:0003700, RefSeq:WP_053565422.1, SO:0001217, UniParc:UPI0006AD7D17, UniRef:UniRef100_A0A9X5W2K0, UniRef:UniRef50_Q81IX0, UniRef:UniRef90_Q81IX0
contig_1	cds	200900	201868	+	BAINNM_01145	rhaT	Permease of the drug/metabolite transporter (DMT) superfamily	COG:COG0697, COG:GER, RefSeq:WP_002004285.1, SO:0001217, UniParc:UPI00019FDF1E, UniRef:UniRef100_A0A9X5AEC2, UniRef:UniRef50_O07086, UniRef:UniRef90_A9VQB1
contig_1	cds	201890	202030	+	BAINNM_01150	yrzO	YrzO family protein	RefSeq:WP_000894065.1, SO:0001217, UniParc:UPI000018DCED, UniRef:UniRef100_A0A9W3VYQ7, UniRef:UniRef50_J8FLJ1, UniRef:UniRef90_R8I8A3
contig_1	cds	202091	202186	-	BAINNM_01155		DUF3948 domain-containing protein	RefSeq:WP_001059387.1, SO:0001217, UniParc:UPI000330F411, UniRef:UniRef100_A0A9X8SCA6, UniRef:UniRef50_B9J0J5, UniRef:UniRef90_A0A1D3Q937
contig_1	cds	202199	202300	-	BAINNM_01160		hypothetical protein	SO:0001217, UniParc:UPI00027A84A3, UniRef:UniRef100_A0A9W3MMB5, UniRef:UniRef50_B9J0K3, UniRef:UniRef90_B9J0K1
contig_1	cds	202524	203129	+	BAINNM_01165	plsC	1-acyl-sn-glycerol-3-phosphate acyltransferase	COG:COG0204, COG:I, RefSeq:WP_000277778.1, SO:0001217, UniParc:UPI000018DCEF, UniRef:UniRef100_A0A9Q5MZG0, UniRef:UniRef50_A0A0A0WVX6, UniRef:UniRef90_A0A073JSL9
contig_1	cds	203310	203411	-	BAINNM_01170		hypothetical protein	SO:0001217, UniParc:UPI00027A84A2, UniRef:UniRef100_A0A9W3X6T4, UniRef:UniRef50_B9J0K3, UniRef:UniRef90_B9J0K1
contig_1	cds	203603	204580	+	BAINNM_01175	purR	DNA-binding transcriptional regulator, LacI/PurR family	COG:COG1609, COG:K, RefSeq:WP_001273903.1, SO:0001217, UniParc:UPI000018DCF1, UniRef:UniRef100_A0A9X6MQR8, UniRef:UniRef50_J8J0L3, UniRef:UniRef90_J8J0L3
contig_1	cds	204742	205071	+	BAINNM_01180		YokE-like PH domain-containing protein	RefSeq:WP_001004245.1, SO:0001217, UniParc:UPI00027BF867, UniRef:UniRef100_A0A9X5VYR7, UniRef:UniRef50_Q73EX5, UniRef:UniRef90_W8YLA7
contig_1	cds	205190	206026	+	BAINNM_01185	yitT	DUF161 DUF2179 domains-containing protein	COG:COG1284, COG:S, RefSeq:WP_000248045.1, SO:0001217, UniParc:UPI000018DCF3, UniRef:UniRef100_A0A9Q5MZ19, UniRef:UniRef50_A0A075JS29, UniRef:UniRef90_J8IXJ7
contig_1	cds	206165	206521	+	BAINNM_01190	yxeA	DUF1093 domain-containing protein	COG:COG5294, COG:S, RefSeq:WP_069354760.1, SO:0001217, UniParc:UPI000846A4DF, UniRef:UniRef100_A0A9X5C2X4, UniRef:UniRef50_C2PPI5, UniRef:UniRef90_A0A7V7HG96
contig_1	cds	207086	207199	+	BAINNM_01195		Iron ABC transporter permease	SO:0001217, UniParc:UPI00016B3EE8, UniRef:UniRef100_W8YCG1, UniRef:UniRef50_A0A1S9WVV8, UniRef:UniRef90_W8YCG1
contig_1	cds	207258	208022	+	BAINNM_01200	tatD	3'->5' ssDNA/RNA exonuclease TatD	COG:COG0084, COG:N, RefSeq:WP_053565421.1, SO:0001217, UniParc:UPI0006AD7512, UniRef:UniRef100_A0A9X7BWY3, UniRef:UniRef50_A0A0G8BUF2, UniRef:UniRef90_B7HJP8
contig_1	cds	208139	209788	-	BAINNM_01205	ydaL	putative metal-dependent carbohydrate esterase YdaL, contains NodB-like catalytic (CE4) domain	COG:COG5298, COG:R, RefSeq:WP_053565420.1, SO:0001217, UniParc:UPI0006AD6F05, UniRef:UniRef100_A0A9X5VYW6, UniRef:UniRef50_Q6HPG5, UniRef:UniRef90_Q6HPG5
contig_1	cds	210029	210562	+	BAINNM_01210		Transglycosylase SLT domain-containing protein	RefSeq:WP_000713252.1, SO:0001217, UniParc:UPI0001A1F2BC, UniRef:UniRef100_A0A9X6UGD6, UniRef:UniRef50_J8D9Z2, UniRef:UniRef90_J8D9Z2
contig_1	cds	210597	211358	-	BAINNM_01215	galT	Galactose-1-phosphate uridylyltransferase	COG:COG1085, COG:G, RefSeq:WP_053565419.1, SO:0001217, UniParc:UPI0006AD7009, UniRef:UniRef100_A0A9X7BXH5, UniRef:UniRef50_Q73EW7, UniRef:UniRef90_Q73EW7
contig_1	cds	211495	211623	-	BAINNM_01220		Spore coat protein B	RefSeq:WP_053565418.1, SO:0001217, UniParc:UPI0006AD5EED, UniRef:UniRef100_A0A9W7QQN1, UniRef:UniRef50_W8YLB4, UniRef:UniRef90_W8YLB4
contig_1	cds	212303	214183	+	BAINNM_01225	abc-f	ABC-F type ribosomal protection protein	COG:COG0488, COG:R, GO:0003677, GO:0005524, GO:0016887, SO:0001217, UniParc:UPI0008479EFC, UniRef:UniRef100_A0A9X7FZB8, UniRef:UniRef50_A0A926NIG2, UniRef:UniRef90_J7YHJ9
contig_1	cds	214524	214721	-	BAINNM_01230		Group-specific protein	RefSeq:WP_000369254.1, SO:0001217, UniParc:UPI000018DCFB, UniRef:UniRef100_A0A1W6WHB6, UniRef:UniRef50_B9J0L4, UniRef:UniRef90_B9J0L4
contig_1	cds	215089	216816	+	BAINNM_01235		Solute-binding protein family 5 domain-containing protein	RefSeq:WP_075717162.1, SO:0001217, UniParc:UPI00095203C7, UniRef:UniRef100_A0A9X5ZPQ6, UniRef:UniRef50_J9B5A7, UniRef:UniRef90_A0A0G8BWD5
contig_1	cds	216920	217876	+	BAINNM_01240	dppB	ABC-type dipeptide/oligopeptide/nickel transport system, permease component	COG:COG0601, COG:EP, RefSeq:WP_000860745.1, SO:0001217, UniParc:UPI00027A8228, UniRef:UniRef100_A0A9X5ZQ11, UniRef:UniRef50_J8IXG5, UniRef:UniRef90_J8IXG5
contig_1	cds	217889	218812	+	BAINNM_01245	opp4C	oligopeptide ABC transporter permease	COG:COG1173, COG:EP, GO:0043190, GO:0140359, RefSeq:WP_000451060.1, SO:0001217, UniParc:UPI0001A1F2C1, UniRef:UniRef100_A0A9X5ZPN7, UniRef:UniRef50_J8IGE8, UniRef:UniRef90_J8IGE8
contig_1	cds	218823	219803	+	BAINNM_01250	dppD	ABC-type dipeptide/oligopeptide/nickel transport system, ATPase component	COG:COG0444, COG:EP, RefSeq:WP_053565413.1, SO:0001217, UniParc:UPI0006AD687C, UniRef:UniRef100_A0A9X5VYE6, UniRef:UniRef50_F9DSA0, UniRef:UniRef90_A0A073K745
contig_1	cds	219800	220765	+	BAINNM_01255	dppD	ABC-type dipeptide/oligopeptide/nickel transport system, ATPase component	COG:COG0444, COG:EP, RefSeq:WP_063546235.1, SO:0001217, UniParc:UPI0007B6D7A1, UniRef:UniRef100_A0A9W7QRR5, UniRef:UniRef50_W6RDR5, UniRef:UniRef90_A0A640NNR9
contig_1	cds	220800	221672	-	BAINNM_01260	cof	Hydroxymethylpyrimidine pyrophosphatase and other HAD family phosphatases	COG:COG0561, COG:HR, RefSeq:WP_000766424.1, SO:0001217, UniParc:UPI00027A8226, UniRef:UniRef100_A0A9X5VYD0, UniRef:UniRef50_A0A0G8BWD1, UniRef:UniRef90_A0A0G8BWD1
contig_1	cds	222114	222221	+	BAINNM_01265		Fatty acid desaturase	RefSeq:WP_000664237.1, SO:0001217, UniParc:UPI000018DD02, UniRef:UniRef100_A0A9X0M8V9, UniRef:UniRef50_R8PTN3, UniRef:UniRef90_A0A9X0M8V9
contig_1	cds	222265	222372	+	BAINNM_01270		Fatty acid desaturase	RefSeq:WP_000664237.1, SO:0001217, UniParc:UPI000018DD02, UniRef:UniRef100_A0A9X0M8V9, UniRef:UniRef50_R8PTN3, UniRef:UniRef90_A0A9X0M8V9
contig_1	cds	222416	222523	+	BAINNM_01275		Fatty acid desaturase	RefSeq:WP_000664237.1, SO:0001217, UniParc:UPI000018DD02, UniRef:UniRef100_A0A9X0M8V9, UniRef:UniRef50_R8PTN3, UniRef:UniRef90_A0A9X0M8V9
contig_1	cds	222567	222674	+	BAINNM_01280		Fatty acid desaturase	RefSeq:WP_000664237.1, SO:0001217, UniParc:UPI000018DD02, UniRef:UniRef100_A0A9X0M8V9, UniRef:UniRef50_R8PTN3, UniRef:UniRef90_A0A9X0M8V9
contig_1	cds	222718	222828	+	BAINNM_01285		DUF3948 domain-containing protein	RefSeq:WP_001083691.1, SO:0001217, UniParc:UPI00016B8E70, UniRef:UniRef100_A0A1S7EZH8, UniRef:UniRef50_A0A090YZI9, UniRef:UniRef90_A0A1S7EZH8
contig_1	cds	223222	224340	+	BAINNM_01290	hppD	4-hydroxyphenylpyruvate dioxygenase	COG:COG3185, COG:ER, EC:1.13.11.27, GO:0003868, GO:0006559, GO:0006572, RefSeq:WP_053565411.1, SO:0001217, UniParc:UPI0006AD691E, UniRef:UniRef100_A0A9X5VSG2, UniRef:UniRef50_A0A959B3D2, UniRef:UniRef90_A0A068N530
contig_1	cds	224407	225363	+	BAINNM_01295	ycgM	2-keto-4-pentenoate hydratase/2-oxohepta-3-ene-1,7-dioic acid hydratase (catechol pathway)	COG:COG0179, COG:Q, RefSeq:WP_053565410.1, SO:0001217, UniParc:UPI0006AD722E, UniRef:UniRef100_A0A9X7BY46, UniRef:UniRef50_J9BKD3, UniRef:UniRef90_J8J3F9
contig_1	cds	225323	226501	+	BAINNM_01300	hmgA	Homogentisate 1,2-dioxygenase	COG:COG3508, COG:Q, SO:0001217, UniParc:UPI000863A053, UniRef:UniRef100_A0A9X5VRR8, UniRef:UniRef50_A0A075IAQ4, UniRef:UniRef90_J9B4Z6
contig_1	cds	226735	228150	+	BAINNM_01305	potE	Serine transporter YbeC, amino acid:H+ symporter family	COG:COG0531, COG:E, RefSeq:WP_000809361.1, SO:0001217, UniParc:UPI00016B423E, UniRef:UniRef100_A0A9Q7J1P5, UniRef:UniRef50_O07576, UniRef:UniRef90_W8YCL9
contig_1	cds	228257	229531	+	BAINNM_01310	uhpC	Sugar phosphate permease	COG:COG2271, COG:G, SO:0001217, UniParc:UPI000863AA12, UniRef:UniRef100_A0A9X5VQV3, UniRef:UniRef50_J9B5P6, UniRef:UniRef90_J9B5P6
contig_1	cds	229775	230860	+	BAINNM_01315	ddlB	D-alanine--D-alanine ligase	COG:COG1181, COG:MR, EC:6.3.2.4, GO:0005524, GO:0005829, GO:0008360, GO:0008716, GO:0009252, GO:0046872, GO:0071555, SO:0001217, UniRef:UniRef50_Q8Y8P1, UniRef:UniRef90_Q81IU1
contig_1	cds	230924	232300	+	BAINNM_01320	murF	UDP-N-acetylmuramoyl-tripeptide--D-alanyl-D-alanine ligase	BlastRules:WP_000610677, COG:COG0770, COG:M, EC:6.3.2.10, RefSeq:WP_000595969.1, SO:0001217, UniParc:UPI0001A180C2, UniRef:UniRef100_A0A9W7QTI6, UniRef:UniRef50_P96613, UniRef:UniRef90_A0A136F3Q0
contig_1	cds	232606	234195	+	BAINNM_01325	cshA	DEAD-box ATP-dependent RNA helicase CshA	COG:COG0513, COG:L, EC:3.6.4.13, GO:0003723, GO:0003724, GO:0005524, GO:0005737, GO:0006401, GO:0010501, GO:0016887, GO:0043590, RefSeq:WP_000206602.1, SO:0001217, UniParc:UPI00016B910A, UniRef:UniRef100_A0A150D9T4, UniRef:UniRef50_P96614, UniRef:UniRef90_Q81IT9
contig_1	cds	234289	235251	+	BAINNM_01330	uvsE	UV DNA damage repair endonuclease UvsE	COG:COG4294, COG:L, GO:0004518, GO:0006281, GO:0009650, RefSeq:WP_064531740.1, SO:0001217, UniParc:UPI0007E39883, UniRef:UniRef100_A0A9X6U7D7, UniRef:UniRef50_Q9K9P8, UniRef:UniRef90_A0A5M9GM58
contig_1	cds	235244	235816	-	BAINNM_01335	glpG	Membrane-associated serine protease, rhomboid family	COG:COG0705, COG:O, RefSeq:WP_064531738.1, SO:0001217, UniParc:UPI0007E2FBC6, UniRef:UniRef100_A0A9X5VSJ9, UniRef:UniRef50_A0A1Y5YU70, UniRef:UniRef90_W8Z9R9
contig_1	cds	235910	236269	+	BAINNM_01340	acpS	holo-ACP synthase	BlastRules:WP_000635040, COG:COG0736, COG:I, EC:2.7.8.7, GO:0000287, GO:0005737, GO:0006633, GO:0008897, RefSeq:WP_000583418.1, SO:0001217, UniParc:UPI0001A1775C, UniRef:UniRef100_A0A9X6TH11, UniRef:UniRef50_Q81IT7, UniRef:UniRef90_Q81IT7
contig_1	cds	236426	237376	+	BAINNM_01345	lolA	Outer membrane lipoprotein-sorting protein	COG:COG2834, COG:M, RefSeq:WP_002094231.1, SO:0001217, UniParc:UPI0001A180C5, UniRef:UniRef100_A0A9W7QRU8, UniRef:UniRef50_P96619, UniRef:UniRef90_Q81IT6
contig_1	cds	237494	238663	+	BAINNM_01350	alr	alanine racemase	COG:COG0787, COG:M, EC:5.1.1.1, GO:0008784, GO:0009252, KEGG:K01775, RefSeq:WP_000390593.1, SO:0001217, UniParc:UPI0001A181C8, UniRef:UniRef100_A0A1B1KZ58, UniRef:UniRef50_P10724, UniRef:UniRef90_A0A6H3A9R8
contig_1	cds	238972	239259	+	BAINNM_01355	nikR	Metal-responsive transcriptional regulator, contains CopG/Arc/MetJ DNA-binding domain	COG:COG0864, COG:K, RefSeq:WP_000004570.1, SO:0001217, UniParc:UPI0000166576, UniRef:UniRef100_W8YCJ6, UniRef:UniRef50_P96621, UniRef:UniRef90_W8YCJ6
contig_1	cds	239264	239614	+	BAINNM_01360	ndoA	type II toxin-antitoxin system endoribonuclease NdoA	BlastRules:WP_000635963, BlastRules:WP_003156187, COG:COG2337, COG:V, RefSeq:WP_000635965.1, SO:0001217, UniParc:UPI00005B4B74, UniRef:UniRef100_W8Z9S3, UniRef:UniRef50_P96622, UniRef:UniRef90_A0A063CKW3
contig_1	cds	239683	241851	+	BAINNM_01365	tex	Transcriptional accessory protein Tex/SPT6	COG:COG2183, COG:K, RefSeq:WP_199717408.1, SO:0001217, UniParc:UPI0018F33407, UniRef:UniRef100_UPI0018F33407, UniRef:UniRef50_A0A1M6SVE8, UniRef:UniRef90_J8FC50
contig_1	cds	242221	242679	+	BAINNM_01370	sprT	SprT family protein	COG:COG3091, COG:R, GO:0005737, GO:0008270, RefSeq:WP_069354768.1, SO:0001217, UniParc:UPI000846D125, UniRef:UniRef100_A0A9W3SP12, UniRef:UniRef50_P96628, UniRef:UniRef90_Q81IT2
contig_1	tRNA	242793	242867	+	BAINNM_01375	trnN	tRNA-Asn(gtt)	SO:0000257
contig_1	tRNA	242871	242961	+	BAINNM_01380	trnS	tRNA-Ser(gct)	SO:0000269
contig_1	tRNA	242970	243044	+	BAINNM_01385	trnE	tRNA-Glu(ttc)	SO:0000259
contig_1	tRNA	243049	243124	+	BAINNM_01390	trnV	tRNA-Val(tac)	SO:0000273
contig_1	tRNA	243151	243227	+	BAINNM_01395	trnfM	tRNA-fMet(cat)	SO:0000266
contig_1	tRNA	243231	243306	+	BAINNM_01400	trnD	tRNA-Asp(gtc)	SO:0000256
contig_1	tRNA	243393	243467	+	BAINNM_01405	trnQ	tRNA-Gln(ttg)	SO:0000261
contig_1	tRNA	243473	243545	+	BAINNM_01410	trnK	tRNA-Lys(ttt)	SO:0000265
contig_1	tRNA	243563	243645	+	BAINNM_01415	trnL	tRNA-Leu(gag)	SO:0000264
contig_1	tRNA	243742	243818	+	BAINNM_01420	trnR	tRNA-Arg(acg)	SO:0001036
contig_1	tRNA	243823	243899	+	BAINNM_01425	trnP	tRNA-Pro(tgg)	SO:0000268
contig_1	tRNA	243901	243971	+	BAINNM_01430	trnG	tRNA-Gly(tcc)	SO:0000260
contig_1	rRNA	244049	245600	+	BAINNM_01435	rrs	16S ribosomal RNA	GO:0003735, GO:0005840, KEGG:K01977, RFAM:RF00177, SO:0001000
contig_1	rRNA	245747	248668	+	BAINNM_01440	rrl	23S ribosomal RNA	GO:0003735, GO:0005840, KEGG:K01980, RFAM:RF02541, SO:0001001
contig_1	rRNA	248717	248832	+	BAINNM_01445	rrf	5S ribosomal RNA	GO:0003735, GO:0005840, KEGG:K01985, RFAM:RF00001, SO:0000652
contig_1	tRNA	248845	248921	+	BAINNM_01450	trnfM	tRNA-fMet(cat)	SO:0000266
contig_1	tRNA	248925	249000	+	BAINNM_01455	trnD	tRNA-Asp(gtc)	SO:0000256
contig_1	cds	249175	249648	+	BAINNM_01460	tsaE	tRNA (adenosine(37)-N6)-threonylcarbamoyltransferase complex ATPase subunit type 1 TsaE	COG:COG0802, COG:J, GO:0005737, GO:0006400, GO:0016887, RefSeq:WP_016083766.1, SO:0001217, UniParc:UPI0003303795, UniRef:UniRef100_A0A9X5VSH2, UniRef:UniRef50_F2F6F8, UniRef:UniRef90_A0A0B5SCH7
contig_1	cds	249629	250321	+	BAINNM_01465	tsaB	tRNA (adenosine(37)-N6)-threonylcarbamoyltransferase complex dimerization subunit type 1 TsaB	COG:COG1214, COG:J, EC:2.3.1.234, GO:0003725, GO:0006400, RefSeq:WP_069354770.1, SO:0001217, UniParc:UPI0008471429, UniRef:UniRef100_A0A9X5VQM5, UniRef:UniRef50_O05516, UniRef:UniRef90_Q63GW4
contig_1	cds	250336	250779	+	BAINNM_01470	rimI	ribosomal protein S18-alanine N-acetyltransferase	COG:COG0456, COG:J, EC:2.3.1.266, GO:0008999, GO:0036211, GO:0042254, RefSeq:WP_000367207.1, SO:0001217, UniParc:UPI00016B9114, UniRef:UniRef100_A0A9W7QLK2, UniRef:UniRef50_A0A063CA23, UniRef:UniRef90_A0A063CA23
contig_1	cds	250779	251795	+	BAINNM_01475	tsaD	tRNA (adenosine(37)-N6)-threonylcarbamoyltransferase complex transferase subunit TsaD	COG:COG0533, COG:J, EC:2.3.1.234, GO:0002949, GO:0005506, GO:0005737, GO:0006400, GO:0061711, RefSeq:WP_065229655.1, SO:0001217, UniParc:UPI0007FB4F5B, UniRef:UniRef100_A0A9X5VQY2, UniRef:UniRef50_Q6I4E9, UniRef:UniRef90_Q6I4E9
contig_1	cds	252277	254265	-	BAINNM_01480	abc-f	ABC-F type ribosomal protection protein	COG:COG0488, COG:R, GO:0003677, GO:0005524, GO:0016887, SO:0001217, UniParc:UPI0008FE6016, UniRef:UniRef100_A0A9X7BJX7, UniRef:UniRef50_A0A0D8BUA0, UniRef:UniRef90_J8FUZ2
contig_1	cds	254398	255027	+	BAINNM_01485	rex	redox-sensing transcriptional repressor Rex	COG:COG2344, COG:K, GO:0003677, GO:0003700, GO:0005737, GO:0045892, GO:0051775, RefSeq:WP_000372699.1, SO:0001217, UniParc:UPI000018DD1A, UniRef:UniRef100_B7IUS6, UniRef:UniRef50_O05521, UniRef:UniRef90_A7GKF6
contig_1	cds	255057	255248	-	BAINNM_01490		DUF4305 domain-containing protein	RefSeq:WP_001246204.1, SO:0001217, UniParc:UPI00016B937C, UniRef:UniRef100_A0A9Q1VYU9, UniRef:UniRef50_A0A090Z0V0, UniRef:UniRef90_A0A1E8BUP6
contig_1	cds	255245	255994	-	BAINNM_01495	ydiL	Membrane protease YdiL, CAAX protease family	COG:COG1266, COG:O, RefSeq:WP_053565405.1, SO:0001217, UniParc:UPI0006AD6AB4, UniRef:UniRef100_A0A9X7BVJ9, UniRef:UniRef50_J8IQB8, UniRef:UniRef90_J8IQB8
contig_1	cds	256386	256670	+	BAINNM_01500	groES	co-chaperone GroES	BlastRules:WP_000917306, COG:COG0234, COG:O, GO:0005524, GO:0005737, GO:0006457, GO:0016887, GO:0044183, RefSeq:WP_000917311.1, SO:0001217, UniParc:UPI00004CE19C, UniRef:UniRef100_B7IUS9, UniRef:UniRef50_Q4JTF1, UniRef:UniRef90_A9VQG7
contig_1	cds	256709	258343	+	BAINNM_01505	groEL	chaperonin GroEL	BlastRules:WP_001030000, COG:COG0459, COG:O, EC:5.6.1.7, GO:0005515, GO:0005524, GO:0005737, GO:0006457, GO:0016853, GO:0016887, GO:0042026, GO:0051082, GO:0140662, RefSeq:WP_001029992.1, SO:0001217, UniParc:UPI00016B937E, UniRef:UniRef100_B7IUT0, UniRef:UniRef50_Q4MPR6, UniRef:UniRef90_Q4MPR6
contig_1	cds	258905	260134	+	BAINNM_01510		WXG100 family type VII secretion target	RefSeq:WP_097997646.1, SO:0001217, UniParc:UPI000BEC461E, UniRef:UniRef100_A0A826HNG4, UniRef:UniRef50_B9J3Q7, UniRef:UniRef90_A0A1T2PNI3
contig_1	cds	260155	260613	+	BAINNM_01515		Knr4/Smi1-like domain-containing protein	RefSeq:WP_000481695.1, SO:0001217, UniParc:UPI0001A181D2, UniRef:UniRef100_A0A1W6WGN4, UniRef:UniRef50_A9VGB9, UniRef:UniRef90_B7IJ83
contig_1	ncRNA-region	261014	261115	+			Purine riboswitch	RFAM:RF00167, SO:0000035
contig_1	cds	261271	262818	+	BAINNM_01520	guaA	glutamine-hydrolyzing GMP synthase	BlastRules:WP_000743900, COG:COG0519, COG:F, EC:6.3.5.2, GO:0003921, GO:0003922, GO:0005524, GO:0006177, GO:0006541, GO:0016462, KEGG:K01951, SO:0001217, UniParc:UPI00005B50B0, UniRef:UniRef100_A0A0K0Q6M0, UniRef:UniRef50_Q81IS3, UniRef:UniRef90_Q81IS3
contig_1	ncRNA-region	262974	263075	+			Purine riboswitch	RFAM:RF00167, SO:0000035
contig_1	cds	263204	264529	+	BAINNM_01525	nCS2	Xanthine/guanine/uracil/vitamin C permease GhxP/GhxQ, nucleobase:cation symporter 2 ( NCS2) family	COG:COG2252, COG:F, RefSeq:WP_000833094.1, SO:0001217, UniParc:UPI000024030E, UniRef:UniRef100_A0A9Q7N975, UniRef:UniRef50_Q63GV3, UniRef:UniRef90_Q63GV3
contig_1	cds	264675	265376	+	BAINNM_01530	vanR	DNA-binding response regulator, OmpR family, contains REC and winged-helix (wHTH) domain	COG:COG0745, COG:TK, RefSeq:WP_000929891.1, SO:0001217, UniParc:UPI0001A181D3, UniRef:UniRef100_A0A0K0Q7Q0, UniRef:UniRef50_A5I284, UniRef:UniRef90_J8IQC3
contig_1	cds	265360	266865	+	BAINNM_01535		histidine kinase	RefSeq:WP_016513331.1, SO:0001217, UniParc:UPI0003542969, UniRef:UniRef100_A0A9W3SP95, UniRef:UniRef50_A0A2S9H667, UniRef:UniRef90_Q6HPC3
contig_1	rRNA	267161	268712	+	BAINNM_01540	rrs	16S ribosomal RNA	GO:0003735, GO:0005840, KEGG:K01977, RFAM:RF00177, SO:0001000
contig_1	rRNA	268858	271779	+	BAINNM_01545	rrl	23S ribosomal RNA	GO:0003735, GO:0005840, KEGG:K01980, RFAM:RF02541, SO:0001001
contig_1	rRNA	271828	271943	+	BAINNM_01550	rrf	5S ribosomal RNA	GO:0003735, GO:0005840, KEGG:K01985, RFAM:RF00001, SO:0000652
contig_1	cds	272176	273135	+	BAINNM_01555	dAP2	Dipeptidyl aminopeptidase/acylaminoacyl peptidase	COG:COG1506, COG:E, RefSeq:WP_000821101.1, SO:0001217, UniParc:UPI00027A7FD3, UniRef:UniRef100_A0A9X7BTL5, UniRef:UniRef50_A0A644WD77, UniRef:UniRef90_Q63GV0
contig_1	cds	273335	274066	+	BAINNM_01560	frnE	putative dithiol-disulfide isomerase, DsbA/YjbH family (virulence, stress resistance)	COG:COG2761, COG:O, RefSeq:WP_069354774.1, SO:0001217, UniParc:UPI0008476465, UniRef:UniRef100_A0A9W3SNS2, UniRef:UniRef50_Q6HPC1, UniRef:UniRef90_Q6HPC1
contig_1	rRNA	274393	275944	+	BAINNM_01565	rrs	16S ribosomal RNA	GO:0003735, GO:0005840, KEGG:K01977, RFAM:RF00177, SO:0001000
contig_1	rRNA	276090	279010	+	BAINNM_01570	rrl	23S ribosomal RNA	GO:0003735, GO:0005840, KEGG:K01980, RFAM:RF02541, SO:0001001
contig_1	rRNA	279059	279174	+	BAINNM_01575	rrf	5S ribosomal RNA	GO:0003735, GO:0005840, KEGG:K01985, RFAM:RF00001, SO:0000652
contig_1	cds	279345	280757	-	BAINNM_01580		HTH gntR-type domain-containing protein	KEGG:K00375, RefSeq:WP_199717445.1, SO:0001217, UniParc:UPI0018F59299, UniRef:UniRef100_UPI0018F59299, UniRef:UniRef50_A0A1G9C8C9, UniRef:UniRef90_R8H0N4
contig_1	cds	280875	281834	+	BAINNM_01585		proline dehydrogenase	RefSeq:WP_069356602.1, SO:0001217, UniParc:UPI000846B580, UniRef:UniRef100_A0A9X7G3Z9, UniRef:UniRef50_B9J1J0, UniRef:UniRef90_B9J1J0
contig_1	rRNA	283062	284613	+	BAINNM_01590	rrs	16S ribosomal RNA	GO:0003735, GO:0005840, KEGG:K01977, RFAM:RF00177, SO:0001000
contig_1	rRNA	284759	287680	+	BAINNM_01595	rrl	23S ribosomal RNA	GO:0003735, GO:0005840, KEGG:K01980, RFAM:RF02541, SO:0001001
contig_1	rRNA	287729	287844	+	BAINNM_01600	rrf	5S ribosomal RNA	GO:0003735, GO:0005840, KEGG:K01985, RFAM:RF00001, SO:0000652
contig_1	cds	287859	288935	-	BAINNM_01605	rgpF	Lipopolysaccharide biosynthesis protein	COG:COG3754, COG:M, RefSeq:WP_069354780.1, SO:0001217, UniParc:UPI0008475806, UniRef:UniRef100_A0A9W3SNX4, UniRef:UniRef50_H6LBC1, UniRef:UniRef90_Q81IR7
contig_1	cds	289169	290041	-	BAINNM_01610	trmB	tRNA G46 N7-methylase TrmB	COG:COG0220, COG:J, RefSeq:WP_000551407.1, SO:0001217, UniParc:UPI0001A181D6, UniRef:UniRef100_A0A9X5VU84, UniRef:UniRef50_A0A068N2L9, UniRef:UniRef90_R8I7Y4
contig_1	cds	290069	290791	-	BAINNM_01615	ubiE	Ubiquinone/menaquinone biosynthesis C-methylase UbiE/MenG	COG:COG2226, COG:H, RefSeq:WP_000405127.1, SO:0001217, UniParc:UPI00027A7FC9, UniRef:UniRef100_A0A9X5VTX2, UniRef:UniRef50_A0A151UP65, UniRef:UniRef90_A0A1W6WGP0
contig_1	cds	291007	291801	-	BAINNM_01620		Beta-galactosidase	RefSeq:WP_053565457.1, SO:0001217, UniParc:UPI0006AD765A, UniRef:UniRef100_A0A9X7BU10, UniRef:UniRef50_Q6HIW5, UniRef:UniRef90_J7VTC0
contig_1	cds	292095	293039	+	BAINNM_01625	wcaG	Nucleoside-diphosphate-sugar epimerase	COG:COG0451, COG:M, RefSeq:WP_089170305.1, SO:0001217, UniParc:UPI000B618B4F, UniRef:UniRef100_A0A9W3SNM5, UniRef:UniRef50_A0A0G8CB21, UniRef:UniRef90_A0A0G8CB21
contig_1	cds	293080	293856	-	BAINNM_01630	ubiG	2-polyprenyl-3-methyl-5-hydroxy-6-metoxy-1,4-benzoquinol methylase	COG:COG2227, COG:H, RefSeq:WP_053565455.1, SO:0001217, UniParc:UPI0006AD7FD3, UniRef:UniRef100_A0A9X7FYB1, UniRef:UniRef50_A0A0G8FAN8, UniRef:UniRef90_W8Y5A6
contig_1	cds	293923	295854	-	BAINNM_01635	wcaA	Glycosyltransferase involved in cell wall bisynthesis	COG:COG0463, COG:M, RefSeq:WP_199717431.1, SO:0001217, UniParc:UPI0018F75329, UniRef:UniRef100_UPI0018F75329, UniRef:UniRef50_A0A0G8FAL4, UniRef:UniRef90_W8Y4Q6
contig_1	rRNA	296382	297933	+	BAINNM_01640	rrs	16S ribosomal RNA	GO:0003735, GO:0005840, KEGG:K01977, RFAM:RF00177, SO:0001000
contig_1	rRNA	298079	301000	+	BAINNM_01645	rrl	23S ribosomal RNA	GO:0003735, GO:0005840, KEGG:K01980, RFAM:RF02541, SO:0001001
contig_1	rRNA	301049	301164	+	BAINNM_01650	rrf	5S ribosomal RNA	GO:0003735, GO:0005840, KEGG:K01985, RFAM:RF00001, SO:0000652
contig_1	cds	301397	302317	+	BAINNM_01655	rhaT	Permease of the drug/metabolite transporter (DMT) superfamily	COG:COG0697, COG:GER, RefSeq:WP_069354787.1, SO:0001217, UniParc:UPI000846B87C, UniRef:UniRef100_A0A9W3X6N0, UniRef:UniRef50_A7GKH1, UniRef:UniRef90_W8XX50
contig_1	cds	302404	303195	-	BAINNM_01660		Glyoxalase	RefSeq:WP_000483018.1, SO:0001217, UniParc:UPI000018DD2D, UniRef:UniRef100_A0A9X7BTX2, UniRef:UniRef50_C2PNX1, UniRef:UniRef90_Q6HPB1
contig_1	rRNA	303511	305062	+	BAINNM_01665	rrs	16S ribosomal RNA	GO:0003735, GO:0005840, KEGG:K01977, RFAM:RF00177, SO:0001000
contig_1	rRNA	305209	308130	+	BAINNM_01670	rrl	23S ribosomal RNA	GO:0003735, GO:0005840, KEGG:K01980, RFAM:RF02541, SO:0001001
contig_1	rRNA	308179	308294	+	BAINNM_01675	rrf	5S ribosomal RNA	GO:0003735, GO:0005840, KEGG:K01985, RFAM:RF00001, SO:0000652
contig_1	ncRNA-region	308883	308984	+			Purine riboswitch	RFAM:RF00167, SO:0000035
contig_1	cds	309095	309580	+	BAINNM_01680	purE	Phosphoribosylcarboxyaminoimidazole (NCAIR) mutase	COG:COG0041, COG:F, RefSeq:WP_053565403.1, SO:0001217, UniParc:UPI0006AD7A4A, UniRef:UniRef100_A0A9X7BUS6, UniRef:UniRef50_P12044, UniRef:UniRef90_A0A7U6BYE7
contig_1	cds	309577	310728	+	BAINNM_01685	purK	5-(carboxyamino)imidazole ribonucleotide synthase	COG:COG0026, COG:F, EC:6.3.4.18, GO:0004638, GO:0005524, GO:0006189, GO:0046872, RefSeq:WP_053565402.1, SO:0001217, UniParc:UPI0006AD6833, UniRef:UniRef100_A0A9X7BU82, UniRef:UniRef50_A0A7U3YI72, UniRef:UniRef90_A0A6H3ABM2
contig_1	cds	310725	312032	+	BAINNM_01690	purB	adenylosuccinate lyase	COG:COG0015, COG:F, EC:4.3.2.2, GO:0004018, GO:0009152, RefSeq:WP_000625682.1, SO:0001217, UniParc:UPI00016B5B26, UniRef:UniRef100_Q81IQ7, UniRef:UniRef50_Q49YV3, UniRef:UniRef90_B9J1K1
contig_1	cds	312121	312840	+	BAINNM_01695	purC	phosphoribosylaminoimidazolesuccinocarboxamide synthase	BlastRules:WP_001170540, COG:COG0152, COG:F, EC:6.3.2.6, GO:0004639, GO:0005524, GO:0006189, GO:0009152, GO:0009236, RefSeq:WP_069354788.1, SO:0001217, UniParc:UPI00084641BA, UniRef:UniRef100_A0A9W3SNX0, UniRef:UniRef50_A9VRE8, UniRef:UniRef90_A9VRE8
contig_1	cds	312833	313087	+	BAINNM_01700	purS	phosphoribosylformylglycinamidine synthase subunit PurS	COG:COG1828, COG:F, EC:6.3.5.3, RefSeq:WP_069354789.1, SO:0001217, UniParc:UPI000847136D, UniRef:UniRef100_A0A9W3SNN4, UniRef:UniRef50_P12049, UniRef:UniRef90_A0A063CGU3
contig_1	cds	313084	313767	+	BAINNM_01705	purQ	phosphoribosylformylglycinamidine synthase subunit PurQ	BlastRules:WP_000666779, COG:COG0047, COG:F, EC:3.5.1.2, EC:6.3.5.3, GO:0004359, GO:0004642, GO:0005524, GO:0005737, GO:0006189, GO:0006541, RefSeq:WP_000666784.1, SO:0001217, UniParc:UPI00027A7FC3, UniRef:UniRef100_A0A221BR89, UniRef:UniRef50_P12041, UniRef:UniRef90_A7GKH7
contig_1	cds	313751	315970	+	BAINNM_01710	purL	phosphoribosylformylglycinamidine synthase II	BlastRules:WP_000055577, COG:COG0046, COG:F, EC:6.3.5.3, GO:0000287, GO:0004642, GO:0005524, GO:0005737, GO:0006189, KEGG:K23269, RefSeq:WP_069354790.1, SO:0001217, UniParc:UPI000846DB2C, UniRef:UniRef100_A0A9W3SPB2, UniRef:UniRef50_Q81IQ3, UniRef:UniRef90_Q81IQ3
contig_1	cds	315955	317370	+	BAINNM_01715	purF	amidophosphoribosyltransferase	COG:COG0034, COG:F, EC:2.4.2.14, GO:0004044, GO:0009152, RefSeq:WP_000879026.1, SO:0001217, UniParc:UPI00016B5A2A, UniRef:UniRef100_A0A9W7Q556, UniRef:UniRef50_A0A1I7LAG8, UniRef:UniRef90_A7GKH9
contig_1	cds	317476	318516	+	BAINNM_01720	purM	phosphoribosylformylglycinamidine cyclo-ligase	BlastRules:WP_001262436, COG:COG0150, COG:F, EC:6.3.3.1, GO:0004641, GO:0005524, GO:0005737, GO:0006189, RefSeq:WP_053565401.1, SO:0001217, UniParc:UPI0006AD64B9, UniRef:UniRef100_A0A9X7GGB4, UniRef:UniRef50_A7GKI0, UniRef:UniRef90_A7GKI0
contig_1	cds	318513	319100	+	BAINNM_01725	purN	phosphoribosylglycinamide formyltransferase	COG:COG0299, COG:F, EC:2.1.2.2, GO:0004644, GO:0009152, RefSeq:WP_053565400.1, SO:0001217, UniParc:UPI0006AD7860, UniRef:UniRef100_A0A9X7GGD8, UniRef:UniRef50_C2P9J1, UniRef:UniRef90_C2P9J1
contig_1	cds	319125	320660	+	BAINNM_01730	purH	bifunctional phosphoribosylaminoimidazolecarboxamide formyltransferase/IMP cyclohydrolase	COG:COG0138, COG:F, EC:2.1.2.3, EC:3.5.4.10, GO:0003937, GO:0004643, GO:0006189, GO:0009152, RefSeq:WP_069354791.1, SO:0001217, UniParc:UPI0008467C52, UniRef:UniRef100_A0A9W3X6W2, UniRef:UniRef50_P12048, UniRef:UniRef90_Q81IP9
contig_1	cds	320926	322197	+	BAINNM_01735	purD	Phosphoribosylamine-glycine ligase	COG:COG0151, COG:F, RefSeq:WP_069354792.1, SO:0001217, UniParc:UPI000847168F, UniRef:UniRef100_A0A9W3X6N5, UniRef:UniRef50_Q9ZF44, UniRef:UniRef90_A9VRF6
contig_1	cds	322232	322396	-	BAINNM_01740		Glycerate kinase	COG:COG4877, COG:S, RefSeq:WP_001085171.1, SO:0001217, UniParc:UPI00001665A7, UniRef:UniRef100_W8XX65, UniRef:UniRef50_K6DRK9, UniRef:UniRef90_A0A0B5S4C9
contig_1	cds	322412	323257	-	BAINNM_01745	hflC	Regulator of protease activity HflC, stomatin/prohibitin superfamily	COG:COG0330, COG:O, RefSeq:WP_053565395.1, SO:0001217, UniParc:UPI0006AD82A9, UniRef:UniRef100_A0A9X6U899, UniRef:UniRef50_K6DGJ1, UniRef:UniRef90_J8IPY0
contig_1	cds	323477	323854	-	BAINNM_01750		Inner membrane protein YgaP-like transmembrane domain-containing protein	RefSeq:WP_000812341.1, SO:0001217, UniParc:UPI00027A7DB5, UniRef:UniRef100_A0A9X7BU78, UniRef:UniRef50_A0A1I6W032, UniRef:UniRef90_Q63GS6
contig_1	cds	324149	324838	+	BAINNM_01755	pcrB	heptaprenylglyceryl phosphate synthase	COG:COG1646, COG:I, EC:2.5.1.n9, GO:0000287, GO:0002094, GO:0016765, GO:0046474, KEGG:K07094, RefSeq:WP_000272109.1, SO:0001217, UniParc:UPI0001A16B52, UniRef:UniRef100_A0A9W7QU87, UniRef:UniRef50_O34790, UniRef:UniRef90_Q73EM5
contig_1	cds	324851	327100	+	BAINNM_01760	pcrA	DNA helicase PcrA	COG:COG0210, COG:L, EC:3.6.4.12, GO:0003678, GO:0006268, GO:0006281, RefSeq:WP_002094226.1, SO:0001217, UniParc:UPI00027A7DB4, UniRef:UniRef100_A0A1W6WGU1, UniRef:UniRef50_A0A078MEE0, UniRef:UniRef90_Q73EM4
contig_1	cds	327115	329124	+	BAINNM_01765	ligA	NAD-dependent DNA ligase LigA	COG:COG0272, COG:L, EC:6.5.1.2, GO:0003677, GO:0003911, GO:0006260, GO:0006281, GO:0046872, RefSeq:WP_023520911.1, SO:0001217, UniParc:UPI0003C53F64, UniRef:UniRef100_A0A9X6U863, UniRef:UniRef50_Q837V6, UniRef:UniRef90_Q81IP2
contig_1	cds	329141	330337	+	BAINNM_01770	camS	Uncharacterized conserved protein involved in sex pheromone biosynthesis	COG:COG4851, COG:R, RefSeq:WP_000717010.1, SO:0001217, UniParc:UPI0001A16B55, UniRef:UniRef100_A0A1W6WGS0, UniRef:UniRef50_A0A073JYC9, UniRef:UniRef90_W8XX13
contig_1	cds	330434	331204	+	BAINNM_01775	tauE	Sulfite exporter TauE/SafE/YfcA and related permeases, UPF0721 family	COG:COG0730, COG:P, RefSeq:WP_000391979.1, SO:0001217, UniParc:UPI0001A16B56, UniRef:UniRef100_A0A9X7E1N5, UniRef:UniRef50_A0A173YRQ0, UniRef:UniRef90_B9J1L8
contig_1	cds	331359	332906	+	BAINNM_01780	pruA	L-glutamate gamma-semialdehyde dehydrogenase	COG:COG1012, COG:I, EC:1.2.1.88, GO:0003842, GO:0006537, GO:0006562, GO:0010133, KEGG:K00294, RefSeq:WP_000259555.1, SO:0001217, UniParc:UPI000018DD42, UniRef:UniRef100_B7IUW8, UniRef:UniRef50_A7GKJ4, UniRef:UniRef90_A7GKJ4
contig_1	cds	333465	334613	+	BAINNM_01785		Acyltransferase 3 domain-containing protein	RefSeq:WP_064532106.1, SO:0001217, UniParc:UPI0007E3435D, UniRef:UniRef100_A0A9W3SPD7, UniRef:UniRef50_J8BU84, UniRef:UniRef90_J8BU84
contig_1	cds	334713	335270	-	BAINNM_01790		Isochorismatase-like domain-containing protein	RefSeq:WP_053565391.1, SO:0001217, UniParc:UPI0006AD63D4, UniRef:UniRef100_A0A9X7GGD4, UniRef:UniRef50_P96654, UniRef:UniRef90_J8BTC0
contig_1	ncRNA-region	335513	335618	+			SAM riboswitch (S box leader)	RFAM:RF00162, SO:0000140
contig_1	cds	335742	336761	+	BAINNM_01795	metN2	Methionine import ATP-binding protein MetN 2	COG:COG1135, COG:E, EC:7.4.2.11, GO:0005524, GO:0005886, GO:0016887, GO:0033232, RefSeq:WP_000622973.1, SO:0001217, UniParc:UPI0001A16B58, UniRef:UniRef100_A0A9W7QU98, UniRef:UniRef50_Q81ZF5, UniRef:UniRef90_Q81ZF5
contig_1	cds	336751	337416	+	BAINNM_01800	metP	ABC-type methionine transport system, permease component	COG:COG2011, COG:E, RefSeq:WP_064532109.1, SO:0001217, UniParc:UPI0007E3B0E8, UniRef:UniRef100_A0A9W3SNZ4, UniRef:UniRef50_J8AAR0, UniRef:UniRef90_W8XX18
contig_1	cds	337438	338292	+	BAINNM_01805	nlpA	ABC-type metal ion transport system, periplasmic component/surface antigen	COG:COG1464, COG:P, RefSeq:WP_064532111.1, SO:0001217, UniParc:UPI0007E47A07, UniRef:UniRef100_A0A9W3X6X2, UniRef:UniRef50_M7NH03, UniRef:UniRef90_A0A084IXV1
contig_1	cds	339022	339213	-	BAINNM_01810		DUF3926 domain-containing protein	RefSeq:WP_000544109.1, SO:0001217, UniParc:UPI00027A7DAD, UniRef:UniRef100_A0A9X6TUJ0, UniRef:UniRef50_W8Y4S5, UniRef:UniRef90_W8Y4S5
contig_1	cds	339206	340387	-	BAINNM_01815	ibpA	Small heat shock protein IbpA, HSP20 family	COG:COG0071, COG:O, EC:7.3.-.-, EC:7.3.2.7, KEGG:K01551, RefSeq:WP_083984254.1, SO:0001217, UniParc:UPI000863C5E9, UniRef:UniRef100_A0A9W3X6N3, UniRef:UniRef50_Q63GR4, UniRef:UniRef90_Q63GR4
contig_1	cds	340464	340946	-	BAINNM_01820	marR	DNA-binding transcriptional regulator, MarR family	COG:COG1846, COG:K, RefSeq:WP_000942489.1, SO:0001217, UniParc:UPI00027A7DAB, UniRef:UniRef100_A0A9X7GAI9, UniRef:UniRef50_J8FDN5, UniRef:UniRef90_J8FDN5
contig_1	cds	341178	341414	+	BAINNM_01825	yiaA	Uncharacterized membrane protein YiaA	COG:COG4682, COG:S, RefSeq:WP_001254393.1, SO:0001217, UniParc:UPI000018DD47, UniRef:UniRef100_A0A9W5MA94, UniRef:UniRef50_A0A073KA97, UniRef:UniRef90_J8FUM3
contig_1	cds	341556	341846	+	BAINNM_01830	gatC	Asp-tRNA(Asn)/Glu-tRNA(Gln) amidotransferase subunit GatC	BlastRules:WP_000086999, COG:COG0721, COG:J, EC:6.3.5.-, GO:0005524, GO:0006412, GO:0006424, GO:0006450, GO:0030956, GO:0050566, GO:0050567, RefSeq:WP_000086999.1, SO:0001217, UniParc:UPI00001665B9, UniRef:UniRef100_C3PBQ3, UniRef:UniRef50_O06492, UniRef:UniRef90_A7GKK2
contig_1	cds	341862	343319	+	BAINNM_01835	gatA	Asp-tRNA(Asn)/Glu-tRNA(Gln) amidotransferase subunit GatA	COG:COG0154, COG:J, EC:6.3.5.7, GO:0005524, GO:0006412, GO:0006424, GO:0030956, GO:0050567, RefSeq:WP_000051441.1, SO:0001217, UniParc:UPI00005B5182, UniRef:UniRef100_B7IUX9, UniRef:UniRef50_Q81IN3, UniRef:UniRef90_Q81IN3
contig_1	cds	343334	344761	+	BAINNM_01840	gatB	Asp-tRNA(Asn)/Glu-tRNA(Gln) amidotransferase subunit GatB	BlastRules:WP_001047678, COG:COG0064, COG:J, EC:6.3.5.-, GO:0005524, GO:0006412, GO:0016884, GO:0050566, GO:0050567, KEGG:K02434, RefSeq:WP_001047685.1, SO:0001217, UniParc:UPI000018DD49, UniRef:UniRef100_B9J1N1, UniRef:UniRef50_Q97SE7, UniRef:UniRef90_A7GKK4
contig_1	cds	345320	346225	+	BAINNM_01845	lCB5	diacylglycerol kinase	COG:COG1597, COG:IR, EC:2.7.1.107, GO:0003951, RefSeq:WP_000977679.1, SO:0001217, UniParc:UPI000018DD4A, UniRef:UniRef100_J3QW53, UniRef:UniRef50_C0Z4F8, UniRef:UniRef90_A0A0G8DYJ0
contig_1	cds	346366	347109	+	BAINNM_01850	gph	Phosphoglycolate phosphatase	COG:C, COG:COG0546, RefSeq:WP_064532115.1, SO:0001217, UniParc:UPI0007E38EF0, UniRef:UniRef100_A0A9W3SNQ8, UniRef:UniRef50_G9E3I8, UniRef:UniRef90_W8YSU8
contig_1	cds	347264	348628	+	BAINNM_01855	gabT	4-aminobutyrate--2-oxoglutarate transaminase	COG:COG0160, COG:E, EC:2.6.1.19, RefSeq:WP_001093019.1, SO:0001217, UniParc:UPI0001D3AB9C, UniRef:UniRef100_A0A9X9AF69, UniRef:UniRef50_P94427, UniRef:UniRef90_A0A2S9Y3N6
contig_1	cds	348744	350111	+	BAINNM_01860	rocR	RocR-type transcriptional regulator, contains PAS, AAA-type ATPase, and DNA-binding Fis domains	COG:COG3829, COG:KT, RefSeq:WP_053565389.1, SO:0001217, UniParc:UPI0006AD6B55, UniRef:UniRef100_A0A9X6U8N2, UniRef:UniRef50_A0A806TV78, UniRef:UniRef90_A0A2S9Y3P2
contig_1	cds	350104	351555	+	BAINNM_01865	gabD	NADP-dependent succinate-semialdehyde dehydrogenase	BlastRules:WP_000358103, COG:COG1012, COG:I, EC:1.2.1.79, RefSeq:WP_000358137.1, SO:0001217, UniParc:UPI00016B56F0, UniRef:UniRef100_A0A9X6Y9Y6, UniRef:UniRef50_A0A7W5Z7G1, UniRef:UniRef90_A0A2C2UW15
contig_1	cds	351603	351926	+	BAINNM_01870	emrE	Multidrug transporter EmrE and related cation transporters	COG:COG2076, COG:V, RefSeq:WP_000263262.1, SO:0001217, UniParc:UPI000018DD4F, UniRef:UniRef100_W8XX33, UniRef:UniRef50_J8HJT5, UniRef:UniRef90_J8BI45
contig_1	cds	352059	352550	+	BAINNM_01875		DUF4352 domain-containing protein	RefSeq:WP_064532119.1, SO:0001217, UniParc:UPI0007E309AF, UniRef:UniRef100_A0A9W3SP06, UniRef:UniRef50_J8FUN5, UniRef:UniRef90_A0A1W6WGU5
contig_1	cds	352596	353825	-	BAINNM_01880	ampS	Leucyl aminopeptidase (aminopeptidase T)	COG:COG2309, COG:E, RefSeq:WP_000007372.1, SO:0001217, UniParc:UPI0001A16B63, UniRef:UniRef100_A0A9X6YQH8, UniRef:UniRef50_P24828, UniRef:UniRef90_Q73EJ9
contig_1	cds	353944	355026	-	BAINNM_01885	cDA1	Peptidoglycan/xylan/chitin deacetylase, PgdA/NodB/CDA1 family	COG:COG0726, COG:GM, RefSeq:WP_064532121.1, SO:0001217, UniParc:UPI0007E45C73, UniRef:UniRef100_A0A9W3X6P6, UniRef:UniRef50_J8JBC9, UniRef:UniRef90_J8JBC9
contig_1	cds	355174	355347	-	BAINNM_01890		Group-specific protein	RefSeq:WP_000643594.1, SO:0001217, UniParc:UPI000200A77D, UniRef:UniRef100_A0A9W3WY90, UniRef:UniRef50_A0A0F5RKL8, UniRef:UniRef90_A0A0F5RKL8
contig_1	cds	355563	356270	+	BAINNM_01895		Lipoprotein	RefSeq:WP_000875605.1, SO:0001217, UniParc:UPI000200A77E, UniRef:UniRef100_A0A826HNC9, UniRef:UniRef50_J8D849, UniRef:UniRef90_J8D849
contig_1	cds	356317	357513	-	BAINNM_01900	nupC	Nucleoside permease NupC	COG:COG1972, COG:F, RefSeq:WP_016083714.1, SO:0001217, UniParc:UPI000330F826, UniRef:UniRef100_A0A9X7FVS5, UniRef:UniRef50_A0A0G8F8D8, UniRef:UniRef90_A0A0G8F8D8
contig_1	ncRNA-region	357716	357817	-			Purine riboswitch	RFAM:RF00167, SO:0000035
contig_1	cds	357939	359315	+	BAINNM_01905	rlmD	23S rRNA (uracil(1939)-C(5))-methyltransferase RlmD	COG:COG2265, COG:J, EC:2.1.1.-, EC:2.1.1.190, GO:0006400, GO:0008173, GO:0008649, GO:0008757, GO:0046872, GO:0051539, RefSeq:WP_000105032.1, SO:0001217, UniParc:UPI0002790233, UniRef:UniRef100_A0A9X0W3L5, UniRef:UniRef50_Q814A6, UniRef:UniRef90_Q814A6
contig_1	cds	359477	360466	+	BAINNM_01910	dusA	tRNA-dihydrouridine synthase	COG:COG0042, COG:J, RefSeq:WP_000566708.1, SO:0001217, UniParc:UPI00016B6120, UniRef:UniRef100_A0A9W5IN29, UniRef:UniRef50_Q5HJT5, UniRef:UniRef90_J8I4T6
contig_1	cds	361062	362090	+	BAINNM_01915		Lipoprotein	RefSeq:WP_064532123.1, SO:0001217, UniParc:UPI0007E3C1C3, UniRef:UniRef100_A0A9W3SP64, UniRef:UniRef50_A0A2B2LWU4, UniRef:UniRef90_A0A2B2LWU4
contig_1	cds	362145	362699	+	BAINNM_01920		Zinc ribbon domain-containing protein	RefSeq:WP_064532125.1, SO:0001217, UniParc:UPI0007E3A1D5, UniRef:UniRef100_A0A9W3X718, UniRef:UniRef50_A0A2C1MFF2, UniRef:UniRef90_A0A2C1MFF2
contig_1	cds	363049	363567	+	BAINNM_01925	yehS	DUF1456 domain-containing protein	COG:COG4807, COG:S, RefSeq:WP_064532127.1, SO:0001217, UniParc:UPI0007E48E4F, UniRef:UniRef100_A0A9W3X6S7, UniRef:UniRef50_A0A3T0KS23, UniRef:UniRef90_B7HSZ7
contig_1	cds	363663	364370	+	BAINNM_01930	ygjP	UTP pyrophosphatase, metal-dependent hydrolase family	COG:COG1451, COG:R, RefSeq:WP_199717331.1, SO:0001217, UniParc:UPI0018F506B4, UniRef:UniRef100_UPI0018F506B4, UniRef:UniRef50_A0A0A8X0Z2, UniRef:UniRef90_A9VRJ3
contig_1	cds	364571	365266	-	BAINNM_01935		N-acetyltransferase	RefSeq:WP_064532131.1, SO:0001217, UniParc:UPI0007E4A502, UniRef:UniRef100_A0A9W3X6S5, UniRef:UniRef50_B9J1R7, UniRef:UniRef90_A0A2B4ZSJ7
contig_1	cds	365281	366390	-	BAINNM_01940	rspA	N-succinyl-L-Arg/Lys racemase	COG:COG4948, COG:MR, EC:5.1.1.-, GO:0000287, GO:0006518, GO:0016854, GO:0036361, RefSeq:WP_064532133.1, SO:0001217, UniParc:UPI0007E31E2F, UniRef:UniRef100_A0A9X5VYV5, UniRef:UniRef50_Q81IL5, UniRef:UniRef90_Q81IL5
contig_1	cds	366484	367755	+	BAINNM_01945		Transcriptional regulator	RefSeq:WP_064532135.1, SO:0001217, UniParc:UPI0007E4C804, UniRef:UniRef100_A0A9W3SP90, UniRef:UniRef50_B9J1R9, UniRef:UniRef90_B9J1R9
contig_1	cds	367744	369165	-	BAINNM_01950	nhaC	Na+/H+ antiporter NhaC	COG:C, COG:COG1757, GO:0006814, GO:0015385, GO:1902600, RefSeq:WP_064532137.1, SO:0001217, UniParc:UPI0007E360C7, UniRef:UniRef100_A0A9W3SNY0, UniRef:UniRef50_E7RWP8, UniRef:UniRef90_W8YSX4
contig_1	cds	369462	370577	+	BAINNM_01955	abgB	Metal-dependent amidase/aminoacylase/carboxypeptidase	COG:COG1473, COG:R, EC:3.5.1.-, KEGG:K14665, RefSeq:WP_064532139.1, SO:0001217, UniParc:UPI0007E4907B, UniRef:UniRef100_A0A9W3SNX5, UniRef:UniRef50_A0A6H3AFQ3, UniRef:UniRef90_A0A6H3AFQ3
contig_1	cds	370771	371376	+	BAINNM_01960		Class I SAM-dependent methyltransferase	RefSeq:WP_001005627.1, SO:0001217, UniParc:UPI000018DD60, UniRef:UniRef100_A0A9X7B3M5, UniRef:UniRef50_A0A1S9XGP8, UniRef:UniRef90_A0A1S9XGP8
contig_1	cds	371413	372939	-	BAINNM_01965	ahpF	alkyl hydroperoxide reductase subunit F	GO:0006805, GO:0009398, GO:0016668, RefSeq:WP_053565379.1, SO:0001217, UniParc:UPI0006AD7774, UniRef:UniRef100_A0A9X7C046, UniRef:UniRef50_P26829, UniRef:UniRef90_A0A2C1M1P7
contig_1	cds	372954	373517	-	BAINNM_01970	ahpC	alkyl hydroperoxide reductase subunit C	COG:COG0450, COG:V, EC:1.11.1.26, GO:0006979, GO:0102039, RefSeq:WP_000924420.1, SO:0001217, UniParc:UPI000018DD62, UniRef:UniRef100_A0A9P2BFU2, UniRef:UniRef50_K0J4Q8, UniRef:UniRef90_A0A0G8E3Q2
contig_1	cds	374109	375338	+	BAINNM_01975	mtnK	S-methyl-5-thioribose kinase	COG:COG4857, COG:E, EC:2.7.1.-, EC:2.7.1.100, GO:0005524, GO:0009086, GO:0019200, GO:0019509, GO:0046522, GO:0046835, GO:0110052, RefSeq:WP_053565378.1, SO:0001217, UniParc:UPI0006AD8305, UniRef:UniRef100_A0A9X7C043, UniRef:UniRef50_P0DTQ2, UniRef:UniRef90_P0DTQ2
contig_1	cds	375351	376394	+	BAINNM_01980	mtnA	S-methyl-5-thioribose-1-phosphate isomerase	COG:COG0182, COG:E, EC:5.3.1.-, EC:5.3.1.23, GO:0005975, GO:0016861, GO:0019323, GO:0019509, GO:0044249, GO:0046523, GO:0110052, SO:0001217, UniParc:UPI0006AD7815, UniRef:UniRef100_A0A9X7BYK3, UniRef:UniRef50_P0DTQ1, UniRef:UniRef90_P0DTQ1
contig_1	cds	376448	377089	+	BAINNM_01985	drdA	L-fuculose-phosphate aldolase	COG:COG0235, COG:EG, EC:4.1.2.-, EC:4.1.2.17, GO:0005975, GO:0016832, GO:0030145, GO:0110052, RefSeq:WP_053565376.1, SO:0001217, UniParc:UPI0006AD6F50, UniRef:UniRef100_A0A9X5VV33, UniRef:UniRef50_P0DTQ0, UniRef:UniRef90_P0DTQ0
contig_1	cds	377174	377344	-	BAINNM_01990		DUF5325 domain-containing protein	RefSeq:WP_000644466.1, SO:0001217, UniParc:UPI00027A7B88, UniRef:UniRef100_A0A9X8N0N3, UniRef:UniRef50_A0A841EZV5, UniRef:UniRef90_J8AQJ1
contig_1	cds	377518	378525	-	BAINNM_01995	fepD	ABC-type Fe3+-siderophore transport system, permease component	COG:COG0609, COG:P, RefSeq:WP_053565375.1, SO:0001217, UniParc:UPI0006AD747B, UniRef:UniRef100_A0A9X7BZP1, UniRef:UniRef50_A0A150N6H6, UniRef:UniRef90_J8Y051
contig_1	cds	378522	379562	-	BAINNM_02000	fepD	ABC-type Fe3+-siderophore transport system, permease component	COG:COG0609, COG:P, RefSeq:WP_053565374.1, SO:0001217, UniParc:UPI0006AD6B76, UniRef:UniRef100_A0A9X5VW57, UniRef:UniRef50_J8GYZ9, UniRef:UniRef90_J8GYZ9
contig_1	cds	379611	380528	-	BAINNM_02005	fepB	ABC-type Fe3+-hydroxamate transport system, periplasmic component	COG:COG0614, COG:P, RefSeq:WP_053565373.1, SO:0001217, UniParc:UPI0006AD688D, UniRef:UniRef100_A0A9X5VV58, UniRef:UniRef50_W8YSY3, UniRef:UniRef90_J8AN80
contig_1	cds	380862	381911	+	BAINNM_02010	trxB	Ferredoxin--NADP reductase 1	COG:COG0492, COG:O, EC:1.18.1.2, GO:0004324, GO:0050660, GO:0050661, RefSeq:WP_064532145.1, SO:0001217, UniParc:UPI0007E46F05, UniRef:UniRef100_A0A9X5VVJ9, UniRef:UniRef50_B1HZ05, UniRef:UniRef90_A9VRK8
contig_1	cds	382108	382476	-	BAINNM_02015		Group-specific protein	RefSeq:WP_000235474.1, SO:0001217, UniParc:UPI00005B5477, UniRef:UniRef100_A0A9W7URH2, UniRef:UniRef50_A0A6H3A8H0, UniRef:UniRef90_A0A6H3A8H0
contig_1	cds	382672	382902	+	BAINNM_02020		Helix-turn-helix domain-containing protein	SO:0001217, UniParc:UPI00016B4FF1, UniRef:UniRef100_A0A9X6MYK5, UniRef:UniRef50_O34555, UniRef:UniRef90_A0A2A8IR67
contig_1	cds	383138	383653	+	BAINNM_02025		Spore coat protein B	RefSeq:WP_053565371.1, SO:0001217, UniParc:UPI0006AD8242, UniRef:UniRef100_A0A9X5VYW9, UniRef:UniRef50_J8BTG1, UniRef:UniRef90_A0A2S9Y3R7
contig_1	cds	383674	384123	+	BAINNM_02030		Spore coat protein B	RefSeq:WP_053565370.1, SO:0001217, UniParc:UPI0006AD6CE7, UniRef:UniRef100_A0A9X7BZN5, UniRef:UniRef50_J8AN74, UniRef:UniRef90_A0A6L7HAV9
contig_1	cds	384286	384954	+	BAINNM_02035		DUF2642 domain-containing protein	RefSeq:WP_053565369.1, SO:0001217, UniParc:UPI0006AD74DD, UniRef:UniRef100_A0A9X7BZ25, UniRef:UniRef50_B9J2I2, UniRef:UniRef90_Q73EA2
contig_1	cds	385193	386458	+	BAINNM_02040		Homospermidine synthase	COG:COG5310, COG:Q, RefSeq:WP_000434728.1, SO:0001217, UniParc:UPI0001A16D53, UniRef:UniRef100_A0A1B1KZU0, UniRef:UniRef50_A0A2W0C1N1, UniRef:UniRef90_A9VRL4
contig_1	cds	386596	387822	+	BAINNM_02045	baeS	Signal transduction histidine kinase	COG:COG0642, COG:T, RefSeq:WP_001046109.1, SO:0001217, UniParc:UPI00027A7B84, UniRef:UniRef100_A0A9W3WYJ3, UniRef:UniRef50_A0A2S1A6G9, UniRef:UniRef90_J9B8E5
contig_1	cds	387947	388432	+	BAINNM_02050		Group-specific protein	SO:0001217, UniParc:UPI00028AAC6F, UniRef:UniRef100_A0A826HN74, UniRef:UniRef50_Q73E99, UniRef:UniRef90_A0A826HN74
contig_1	cds	388461	389093	-	BAINNM_02055		Kynurenine formamidase	COG:COG1878, COG:E, EC:3.5.1.9, KEGG:K07130, RefSeq:WP_053565367.1, SO:0001217, UniParc:UPI0006AD73B4, UniRef:UniRef100_A0A9X7BYI8, UniRef:UniRef50_M8DA74, UniRef:UniRef90_Q73E98
contig_1	ncRNA-region	389179	389291	-			SAM riboswitch (S box leader)	RFAM:RF00162, SO:0000140
contig_1	cds	389441	390550	+	BAINNM_02060	tHEP1	Nucleoside-triphosphatase THEP1	COG:COG1618, COG:F, RefSeq:WP_053565366.1, SO:0001217, UniParc:UPI0006AD7580, UniRef:UniRef100_A0A9X5VVH3, UniRef:UniRef50_A0A4U2Q3W0, UniRef:UniRef90_A9VRL8
contig_1	cds	390663	391445	+	BAINNM_02065	ycgL	putative nucleotidyltransferase YcgL	COG:COG3541, COG:R, RefSeq:WP_053565365.1, SO:0001217, UniParc:UPI0006AD7B3C, UniRef:UniRef100_A0A9X5VV43, UniRef:UniRef50_B9J2I7, UniRef:UniRef90_Q73E96
contig_1	cds	391459	392760	-	BAINNM_02070	araJ	putative arabinose efflux permease AraJ, MFS family	COG:COG2814, COG:G, KEGG:K05548, RefSeq:WP_064532147.1, SO:0001217, UniParc:UPI0007E33E19, UniRef:UniRef100_A0A9X5VUY4, UniRef:UniRef50_A0A0G8F8A6, UniRef:UniRef90_A0A0G8F8A6
contig_1	cds	392904	394430	-	BAINNM_02075	qcrA	Rieske Fe-S protein	COG:C, COG:COG0723, RefSeq:WP_053565363.1, SO:0001217, UniParc:UPI0006AD6557, UniRef:UniRef100_A0A9X7BZI4, UniRef:UniRef50_J8J656, UniRef:UniRef90_J8J656
contig_1	cds	395012	396097	+	BAINNM_02080	desA	Fatty acid desaturase	COG:COG3239, COG:I, RefSeq:WP_000661219.1, SO:0001217, UniParc:UPI00027A7B7F, UniRef:UniRef100_A0A9X7GIZ6, UniRef:UniRef50_A0A150MLB3, UniRef:UniRef90_J8FUR5
contig_1	cds	396150	396842	-	BAINNM_02085	hisM	ABC-type amino acid transport system, permease component	COG:COG0765, COG:E, RefSeq:WP_053565362.1, SO:0001217, UniParc:UPI0006AD7F71, UniRef:UniRef100_A0A9X7GIU9, UniRef:UniRef50_A0A0Q3WQ50, UniRef:UniRef90_A0A3P1B9D5
contig_1	cds	396953	397747	-	BAINNM_02090	hisJ	ABC-type amino acid transport/signal transduction system, periplasmic component/domain	COG:COG0834, COG:ET, RefSeq:WP_000823766.1, SO:0001217, UniParc:UPI0001A1C116, UniRef:UniRef100_A0A9W5KSP4, UniRef:UniRef50_J8Y068, UniRef:UniRef90_J8Y068
contig_1	cds	397870	398592	-	BAINNM_02095	ehuA	ABC-type polar amino acid transport system, ATPase component	COG:COG1126, COG:E, RefSeq:WP_053565361.1, SO:0001217, UniParc:UPI0006AD5FE0, UniRef:UniRef100_A0A9X7GJ98, UniRef:UniRef50_A0A135I6I5, UniRef:UniRef90_A0A084IY03
contig_1	cds	398803	400095	+	BAINNM_02100	tar	Methyl-accepting chemotaxis protein (MCP)	COG:COG0840, COG:T, RefSeq:WP_000410235.1, SO:0001217, UniParc:UPI00027B417B, UniRef:UniRef100_A0A9P2BHE5, UniRef:UniRef50_J9BM54, UniRef:UniRef90_J8J663
contig_1	cds	400242	400691	+	BAINNM_02105	argR	arginine repressor	COG:COG1438, COG:K, GO:0003677, GO:0003700, GO:0005737, GO:0006525, GO:0019547, GO:0034618, GO:0051259, RefSeq:WP_000711826.1, SO:0001217, UniParc:UPI000018DD7E, UniRef:UniRef100_Q81II2, UniRef:UniRef50_Q81II2, UniRef:UniRef90_Q81II2
contig_1	cds	400960	402192	+	BAINNM_02110	arcA	arginine deiminase	COG:COG2235, COG:E, EC:3.5.3.6, GO:0005737, GO:0016990, GO:0019546, GO:0019547, RefSeq:WP_000682344.1, SO:0001217, UniParc:UPI0001A0072C, UniRef:UniRef100_A0A9X7FTW2, UniRef:UniRef50_O86131, UniRef:UniRef90_A7GKP8
contig_1	cds	402223	403221	+	BAINNM_02115	argF	ornithine carbamoyltransferase	COG:COG0078, COG:E, EC:2.1.3.3, GO:0004585, GO:0005737, GO:0006526, GO:0016597, GO:0019547, GO:0042450, RefSeq:WP_000930283.1, SO:0001217, UniParc:UPI00005B3E5C, UniRef:UniRef100_A0A0Q0R9E1, UniRef:UniRef50_Q81II0, UniRef:UniRef90_Q81II0
contig_1	cds	403321	404736	+	BAINNM_02120	arcD	arginine-ornithine antiporter	COG:COG0531, COG:E, GO:0005886, GO:0006527, GO:0043858, RefSeq:WP_000503412.1, SO:0001217, UniParc:UPI000018DD81, UniRef:UniRef100_A0A9X7AVT9, UniRef:UniRef50_A0A377FQ77, UniRef:UniRef90_A0A0G8C2N2
contig_1	cds	404774	405736	+	BAINNM_02125	arcC	carbamate kinase	COG:COG0549, COG:E, EC:2.7.2.2, GO:0006520, GO:0008804, RefSeq:WP_053565358.1, SO:0001217, UniParc:UPI0006AD713C, UniRef:UniRef100_A0A9X7C021, UniRef:UniRef50_P59625, UniRef:UniRef90_A0A1C3T428
contig_1	cds	405938	406627	+	BAINNM_02130	crp	cAMP-binding domain of CRP or a regulatory subunit of cAMP-dependent protein kinases	COG:COG0664, COG:T, KEGG:K21828, RefSeq:WP_001081906.1, SO:0001217, UniParc:UPI00016B4DB1, UniRef:UniRef100_A0A9P2F6G1, UniRef:UniRef50_V9W588, UniRef:UniRef90_J9B7V7
contig_1	cds	406784	407467	+	BAINNM_02135		ABC transporter permease	RefSeq:WP_053565357.1, SO:0001217, UniParc:UPI0006AD719B, UniRef:UniRef100_A0A9X7C001, UniRef:UniRef50_A7GKQ3, UniRef:UniRef90_B7H7G1
contig_1	cds	407591	408925	-	BAINNM_02140	glcD	FAD/FMN-containing lactate dehydrogenase/glycolate oxidase	COG:C, COG:COG0277, RefSeq:WP_064532151.1, SO:0001217, UniParc:UPI0007E4A674, UniRef:UniRef100_A0A9X5VZL7, UniRef:UniRef50_Q796Y5, UniRef:UniRef90_J8Y079
contig_1	cds	409169	410833	+	BAINNM_02145	amyA	Glycosidase/amylase (phosphorylase)	COG:COG0366, COG:G, RefSeq:WP_001044701.1, SO:0001217, UniParc:UPI00027A79C2, UniRef:UniRef100_A0A9W7V3I5, UniRef:UniRef50_Q65FM9, UniRef:UniRef90_A0A073KCT5
contig_1	cds	411039	412676	+	BAINNM_02150	ptsG2	Phosphotransferase system IIB components	COG:COG1264, COG:G, RefSeq:WP_000705569.1, SO:0001217, UniParc:UPI00016B4CF9, UniRef:UniRef100_A0A9X7PPN9, UniRef:UniRef50_A0A7U4LMM6, UniRef:UniRef90_Q63GK8
contig_1	cds	412681	413472	+	BAINNM_02155	elsH	Metal-dependent hydrolase, endonuclease/exonuclease/phosphatase family	COG:COG3568, COG:R, RefSeq:WP_053565355.1, SO:0001217, UniParc:UPI0006AD7A16, UniRef:UniRef100_A0A9X7GIZ2, UniRef:UniRef50_Q8XNB8, UniRef:UniRef90_J9B7W4
contig_1	cds	413778	416753	+	BAINNM_02160		ABC-2 type transporter transmembrane domain-containing protein	RefSeq:WP_053565354.1, SO:0001217, UniParc:UPI0006AD6B58, UniRef:UniRef100_A0A9X5ZR37, UniRef:UniRef50_A0A090YMA2, UniRef:UniRef90_W8XXE0
contig_1	cds	416794	418983	-	BAINNM_02165	topB	DNA topoisomerase III	BlastRules:WP_001140209, BlastRules:WP_001235800, COG:COG0551, COG:L, EC:5.6.2.1, GO:0000287, GO:0003677, GO:0003917, GO:0006265, RefSeq:WP_053565353.1, SO:0001217, UniParc:UPI0006AD604D, UniRef:UniRef100_A0A9X5ZQI7, UniRef:UniRef50_Q65N90, UniRef:UniRef90_Q81IH1
contig_1	ncRNA-region	419193	419305	+			TPP riboswitch (THI element)	RFAM:RF00059, SO:0000035
contig_1	cds	419378	420187	+	BAINNM_02170	thiM	hydroxyethylthiazole kinase	BlastRules:WP_001092689, BlastRules:WP_003244274, COG:COG2145, COG:H, EC:2.7.1.50, GO:0000287, GO:0004417, GO:0005524, GO:0009228, GO:0009229, GO:0016310, RefSeq:WP_053565352.1, SO:0001217, UniParc:UPI0006AD5ECE, UniRef:UniRef100_A0A9X5W3Y0, UniRef:UniRef50_A0R980, UniRef:UniRef90_A0R980
contig_1	cds	420202	420861	+	BAINNM_02175	thiE	Thiamine-phosphate synthase	COG:COG0352, COG:H, EC:2.5.1.3, GO:0000287, GO:0004789, GO:0005737, GO:0009228, GO:0009229, RefSeq:WP_053565351.1, SO:0001217, UniParc:UPI0006AD6144, UniRef:UniRef100_A0A9X7GIW1, UniRef:UniRef50_P39594, UniRef:UniRef90_Q81IG8
contig_1	cds	420978	422291	-	BAINNM_02180	dcuA	Anaerobic C4-dicarboxylate transporter	COG:COG2704, COG:G, RefSeq:WP_064532153.1, SO:0001217, UniParc:UPI0007E4D835, UniRef:UniRef100_A0A9X5W1I5, UniRef:UniRef50_P44855, UniRef:UniRef90_W8XXJ9
contig_1	ncRNA-region	422574	422658	+			Cyclic di-GMP-I riboswitch	RFAM:RF01051, SO:0000035
contig_1	cds	422794	424536	+	BAINNM_02185	tar	Methyl-accepting chemotaxis protein (MCP)	COG:COG0840, COG:T, RefSeq:WP_064532155.1, SO:0001217, UniParc:UPI0007E46CBB, UniRef:UniRef100_A0A9X5W027, UniRef:UniRef50_Q6HP15, UniRef:UniRef90_W8XXE5
contig_1	cds	424674	428255	+	BAINNM_02190	lys2b	Thioester reductase domain of alpha aminoadipate reductase Lys2 and NRPSs	COG:COG3320, COG:Q, RefSeq:WP_142238797.1, SO:0001217, UniParc:UPI000962AFE2, UniRef:UniRef100_A0A9X5VZE9, UniRef:UniRef50_M1QPZ8, UniRef:UniRef90_M1QPZ8
contig_1	ncRNA-region	428308	428409	+			TPP riboswitch (THI element)	RFAM:RF00059, SO:0000035
contig_1	cds	428511	428831	+	BAINNM_02195	yqgV	Thiamin-binding stress-response protein YqgV, UPF0045 family	COG:COG0011, COG:H, RefSeq:WP_000082906.1, SO:0001217, UniParc:UPI00001665FB, UniRef:UniRef100_A0A9W5MA99, UniRef:UniRef50_A0A073KAH9, UniRef:UniRef90_A0A073KAH9
contig_1	cds	428803	429576	+	BAINNM_02200	tauC	ABC-type nitrate/sulfonate/bicarbonate transport system, permease component	COG:COG0600, COG:P, RefSeq:WP_075716927.1, SO:0001217, UniParc:UPI0009514072, UniRef:UniRef100_A0A9X5VZF8, UniRef:UniRef50_J8BUE7, UniRef:UniRef90_J8BUE7
contig_1	cds	429573	430571	+	BAINNM_02205	tauA	ABC-type nitrate/sulfonate/bicarbonate transport system, periplasmic component	COG:COG0715, COG:P, RefSeq:WP_000715568.1, SO:0001217, UniParc:UPI0002791AFC, UniRef:UniRef100_W8XXK4, UniRef:UniRef50_G0GDU0, UniRef:UniRef90_J8JBH8
contig_1	cds	430568	431317	+	BAINNM_02210	tauB	ABC-type nitrate/sulfonate/bicarbonate transport system, ATPase component	COG:COG1116, COG:P, RefSeq:WP_000016079.1, SO:0001217, UniParc:UPI0002791B49, UniRef:UniRef100_A0A9X7D4E2, UniRef:UniRef50_J8IQ57, UniRef:UniRef90_J8IQ57
contig_1	cds	431713	433257	+	BAINNM_02215	ccmA	heme ABC exporter ATP-binding protein CcmA	EC:7.6.2.5, GO:0015439, GO:0015886, GO:0043190, RefSeq:WP_199717328.1, SO:0001217, UniParc:UPI0018F35E0B, UniRef:UniRef100_UPI0018F35E0B, UniRef:UniRef50_J8BIA8, UniRef:UniRef90_J8BIA8
contig_1	cds	433704	435728	-	BAINNM_02220		Chitodextrinase	COG:COG3979, COG:G, RefSeq:WP_064532162.1, SO:0001217, UniParc:UPI0007E2FAEC, UniRef:UniRef100_A0A9X5ZQF0, UniRef:UniRef50_A0A6G9KN18, UniRef:UniRef90_A0A6G9KN18
contig_1	cds	436100	436471	+	BAINNM_02225		DnaJ-like ue subfamily C member 28 conserved domain-containing protein	RefSeq:WP_017657409.1, SO:0001217, UniParc:UPI00030D7FD2, UniRef:UniRef100_A0A9X5ZQJ8, UniRef:UniRef50_A0A7V9Z1U0, UniRef:UniRef90_B9J2M6
contig_1	cds	436482	436796	+	BAINNM_02230		Thioredoxin	RefSeq:WP_064532164.1, SO:0001217, UniParc:UPI0007E3CF88, UniRef:UniRef100_A0A9X6UFQ4, UniRef:UniRef50_Q73E61, UniRef:UniRef90_Q73E61
contig_1	cds	436810	437055	+	BAINNM_02235		Methanol dehydrogenase	RefSeq:WP_000394364.1, SO:0001217, UniParc:UPI0001A16F3C, UniRef:UniRef100_A0A142GAM4, UniRef:UniRef50_A0A2N1JVA2, UniRef:UniRef90_B9J2M8
contig_1	cds	437182	437325	+	BAINNM_02240		Histidine kinase	RefSeq:WP_069354903.1, SO:0001217, UniParc:UPI00084739FA, UniRef:UniRef100_A0A9X5ZQI1, UniRef:UniRef50_B9J2M9, UniRef:UniRef90_A0A0G8FAB1
contig_1	cds	437406	437987	+	BAINNM_02245	acrR	DNA-binding protein, AcrR family, includes nucleoid occlusion protein SlmA	COG:COG1309, COG:K, RefSeq:WP_001254447.1, SO:0001217, UniParc:UPI00027A79B7, UniRef:UniRef100_A0A9X7GJ84, UniRef:UniRef50_J8BIB3, UniRef:UniRef90_J8BIB3
contig_1	cds	438084	439286	+	BAINNM_02250	araJ	putative arabinose efflux permease AraJ, MFS family	COG:COG2814, COG:G, SO:0001217, UniRef:UniRef50_J8ACK0, UniRef:UniRef90_J7YDD8
contig_1	cds	439343	439594	+	BAINNM_02255	xRE	DNA-binding transcriptional regulator, XRE-family HTH domain	COG:COG1476, COG:K, RefSeq:WP_002023181.1, SO:0001217, UniParc:UPI00005B4DCD, UniRef:UniRef100_A0A1S9YJ93, UniRef:UniRef50_J9B8H9, UniRef:UniRef90_J8BUF6
contig_1	cds	439664	440947	-	BAINNM_02260	btlA	MFS-type transporter involved in bile tolerance, Atg22 family	COG:COG2270, COG:R, RefSeq:WP_000738820.1, SO:0001217, UniParc:UPI00027AA9CC, UniRef:UniRef100_A0A9X6TUR0, UniRef:UniRef50_P42306, UniRef:UniRef90_J8FUV1
contig_1	cds	441056	442369	-	BAINNM_02265	ataC	c-di-AMP phosphodiesterase AtaC or nucleotide pyrophosphatase, AlkP superfamily	COG:COG1524, COG:T, RefSeq:WP_199717329.1, SO:0001217, UniParc:UPI0018F2FCFD, UniRef:UniRef100_UPI0018F2FCFD, UniRef:UniRef50_A0A084IY28, UniRef:UniRef90_A0A0G8FCH4
contig_1	cds	442523	442816	+	BAINNM_02270		YesK-like protein	RefSeq:WP_000383860.1, SO:0001217, UniParc:UPI00016B4787, UniRef:UniRef100_A0A1W6WHZ5, UniRef:UniRef50_A0A6H3ABW4, UniRef:UniRef90_A0A6H3ABW4
contig_1	ncRNA-region	442910	443116	+			T-box leader	RFAM:RF00230, SO:0000140
contig_1	cds	443164	444594	+	BAINNM_02275	proS	proline--tRNA ligase	BlastRules:WP_000814312, BlastRules:WP_003172446, COG:COG0442, COG:J, EC:6.1.1.15, GO:0004827, GO:0005524, GO:0005737, GO:0006433, GO:0016740, KEGG:K01881, RefSeq:WP_053565341.1, SO:0001217, UniParc:UPI0006AD6AB9, UniRef:UniRef100_A0A9X7BZY1, UniRef:UniRef50_A0R9A0, UniRef:UniRef90_Q63GI2
contig_1	cds	444710	445735	-	BAINNM_02280		LPXTG cell wall anchor domain-containing protein	SO:0001217, UniRef:UniRef50_UPI000BFCEA02
contig_1	cds	445937	446815	+	BAINNM_02285	nagC	Sugar kinase of the NBD/HSP70 family, may contain an N-terminal HTH domain	COG:COG1940, COG:GK, RefSeq:WP_199717372.1, SO:0001217, UniParc:UPI0018F30892, UniRef:UniRef100_UPI0018F30892, UniRef:UniRef50_J9B7N8, UniRef:UniRef90_W8XXG6
contig_1	cds	446944	447540	+	BAINNM_02290	terZ	Stress response protein SCP2	COG:COG2310, COG:T, RefSeq:WP_001121586.1, SO:0001217, UniParc:UPI000016660D, UniRef:UniRef100_W8YT90, UniRef:UniRef50_P81100, UniRef:UniRef90_J8JAC3
contig_1	cds	447563	448147	+	BAINNM_02295	terZ	Stress response protein SCP2	COG:COG2310, COG:T, RefSeq:WP_000146729.1, SO:0001217, UniParc:UPI00016B4784, UniRef:UniRef100_A0A9X6TLI8, UniRef:UniRef50_P80875, UniRef:UniRef90_J8INY1
contig_1	cds	448233	448811	+	BAINNM_02300	terZ	Stress response protein SCP2	COG:COG2310, COG:T, RefSeq:WP_000236649.1, SO:0001217, UniParc:UPI0001A1712C, UniRef:UniRef100_A0A0G8FEP9, UniRef:UniRef50_P80875, UniRef:UniRef90_J9BMP0
contig_1	cds	448884	449675	+	BAINNM_02305	terC	Tellurite resistance membrane protein TerC	COG:COG0861, COG:P, RefSeq:WP_000025704.1, SO:0001217, UniParc:UPI000018DDA4, UniRef:UniRef100_A0A9X7G112, UniRef:UniRef50_A0A176J5M2, UniRef:UniRef90_A0A427RPN8
contig_1	cds	449785	451416	+	BAINNM_02310		Putative component of 'biosynthetic module' domain-containing protein	RefSeq:WP_053565338.1, SO:0001217, UniParc:UPI0006AD7B19, UniRef:UniRef100_A0A9X7GIY2, UniRef:UniRef50_A9VSL3, UniRef:UniRef90_A9VSL3
contig_1	cds	451435	452517	+	BAINNM_02315	yaaN	Uncharacterized conserved protein YaaN involved in tellurite resistance	COG:COG3853, COG:V, RefSeq:WP_001064413.1, SO:0001217, UniParc:UPI0000166612, UniRef:UniRef100_A0A0E1MCM8, UniRef:UniRef50_O34833, UniRef:UniRef90_A0A073KCU6
contig_1	cds	452553	455219	-	BAINNM_02320	mgtA	cation-translocating P-type ATPase	BlastRules:WP_000073702, COG:COG0474, COG:P, EC:7.2.2.10, RefSeq:WP_064532173.1, SO:0001217, UniParc:UPI0007E47A54, UniRef:UniRef100_A0A9X5VT40, UniRef:UniRef50_Q73E41, UniRef:UniRef90_B9J2P6
contig_1	cds	455412	455636	-	BAINNM_02325	yfkK	UPF0435 protein BCAH187_A0520	COG:COG4840, COG:S, RefSeq:WP_000366196.1, SO:0001217, UniParc:UPI000018DDA8, UniRef:UniRef100_Q81ID9, UniRef:UniRef50_Q81ID9, UniRef:UniRef90_Q81ID9
contig_1	cds	455811	456275	+	BAINNM_02330	wzb	Protein-tyrosine-phosphatase	COG:COG0394, COG:T, RefSeq:WP_000250916.1, SO:0001217, UniParc:UPI00016B44D6, UniRef:UniRef100_W8XXM9, UniRef:UniRef50_A0A1Q5P2C2, UniRef:UniRef90_A0A0B5S5U0
contig_1	cds	456329	456844	+	BAINNM_02335		DUF4075 domain-containing protein	RefSeq:WP_001085387.1, SO:0001217, UniParc:UPI00005B4581, UniRef:UniRef100_A0A9X8S7B4, UniRef:UniRef50_A0A073JYH9, UniRef:UniRef90_A0A090YY82
contig_1	cds	456851	457717	+	BAINNM_02340	brkB	Uncharacterized membrane protein, BrkB/YihY/UPF0761 family (not an RNase)	COG:COG1295, COG:S, RefSeq:WP_001226536.1, SO:0001217, UniParc:UPI000018DDAB, UniRef:UniRef100_A0A9X0W297, UniRef:UniRef50_A0A1V9VX75, UniRef:UniRef90_D8GZT8
contig_1	cds	457905	459830	-	BAINNM_02345	cadA	Cation-transporting P-type ATPase	COG:COG2217, COG:P, RefSeq:WP_053565335.1, SO:0001217, UniParc:UPI0006AD7011, UniRef:UniRef100_A0A9X5VVP7, UniRef:UniRef50_O31688, UniRef:UniRef90_A0A068N3D1
contig_1	cds	460102	461052	+	BAINNM_02350	rhaT	Permease of the drug/metabolite transporter (DMT) superfamily	COG:COG0697, COG:GER, RefSeq:WP_000845702.1, SO:0001217, UniParc:UPI000018DDAD, UniRef:UniRef100_A0A9Q5MN59, UniRef:UniRef50_A7GKU6, UniRef:UniRef90_A9VSM1
contig_1	cds	461173	461853	+	BAINNM_02355		Lysoplasmalogenase	RefSeq:WP_001051080.1, SO:0001217, UniParc:UPI000018DDAE, UniRef:UniRef100_A0A9Q5N026, UniRef:UniRef50_Q73E34, UniRef:UniRef90_B7IVW6
contig_1	cds	462031	462567	+	BAINNM_02360	lepB	signal peptidase I	COG:COG0681, COG:U, EC:3.4.21.89, GO:0004252, GO:0006465, GO:0009306, RefSeq:WP_000983310.1, SO:0001217, UniParc:UPI0001A00901, UniRef:UniRef100_A0A9X7R8V7, UniRef:UniRef50_A0A084IY46, UniRef:UniRef90_B7IVW7
contig_1	cds	462604	465366	-	BAINNM_02365		GTP-binding protein	RefSeq:WP_075719957.1, SO:0001217, UniParc:UPI000951B6BD, UniRef:UniRef100_A0A9X5VRW2, UniRef:UniRef50_A9VSM4, UniRef:UniRef90_Q6HNX7
contig_1	cds	465854	466447	+	BAINNM_02370	dedA	Membrane integrity protein DedA, putative transporter, DedA/Tvp38 family	COG:COG0586, COG:M, RefSeq:WP_000434878.1, SO:0001217, UniParc:UPI00016B4992, UniRef:UniRef100_A0A9X7H719, UniRef:UniRef50_W1SQE1, UniRef:UniRef90_J8J4Z6
contig_1	cds	466459	466887	-	BAINNM_02375	ribN	Riboflavin transporter RibN, EamA domain	COG:COG2510, COG:H, RefSeq:WP_000100296.1, SO:0001217, UniParc:UPI00016B47F1, UniRef:UniRef100_W8XXN9, UniRef:UniRef50_A7GKV1, UniRef:UniRef90_A7GKV1
contig_1	cds	467097	467243	-	BAINNM_02380		Transporter	RefSeq:WP_000817786.1, SO:0001217, UniParc:UPI0000166620, UniRef:UniRef100_A0A0F7RNN1, UniRef:UniRef50_A0A160F743, UniRef:UniRef90_A0A0F7RNN1
contig_1	cds	467398	467814	-	BAINNM_02385	yzzA	General stress protein 26 (function unknown)	COG:COG3871, COG:S, RefSeq:WP_000550219.1, SO:0001217, UniParc:UPI00016B39B0, UniRef:UniRef100_A0A068N9K0, UniRef:UniRef50_J8JAD7, UniRef:UniRef90_J8JAD7
contig_1	cds	467994	469049	+	BAINNM_02390	cax	calcium/proton exchanger	COG:COG0387, COG:P, GO:0006816, GO:0015368, RefSeq:WP_000482136.1, SO:0001217, UniParc:UPI00027AA9BF, UniRef:UniRef100_A0A9X7GEJ9, UniRef:UniRef50_Q81IC9, UniRef:UniRef90_Q81IC9
contig_1	cds	469131	469928	+	BAINNM_02395	yfkD	Uncharacterized sporulation protein YfkD	COG:COG5916, COG:D, RefSeq:WP_002083605.1, SO:0001217, UniParc:UPI000018DDB6, UniRef:UniRef100_A0A0K0Q790, UniRef:UniRef50_O34579, UniRef:UniRef90_J8J500
contig_1	cds	469965	471092	-	BAINNM_02400	yfkAB	radical SAM/CxCxxxxC motif protein YfkAB	COG:COG0535, COG:DH, GO:0008152, GO:0051539, GO:1904047, RefSeq:WP_000156022.1, SO:0001217, UniParc:UPI00005B45AF, UniRef:UniRef100_A0A9W7QRJ0, UniRef:UniRef50_O34400, UniRef:UniRef90_A0A2P0H9G2
contig_1	cds	471306	471488	+	BAINNM_02405	yfjT	Protein YfjT	RefSeq:WP_000513558.1, SO:0001217, UniParc:UPI0000166625, UniRef:UniRef100_W8XXJ1, UniRef:UniRef50_R7ZK62, UniRef:UniRef90_A0A073KCM1
contig_1	cds	471638	473215	+	BAINNM_02410	fumA	class I fumarate hydratase	BlastRules:WP_000413507, COG:C, COG:COG1951, EC:4.2.1.2, KEGG:K01676, SO:0001217, UniParc:UPI0007E3D0ED, UniRef:UniRef100_A0A9X5VRQ3, UniRef:UniRef50_Q04718, UniRef:UniRef90_B9J2R5
contig_1	cds	473341	474123	+	BAINNM_02415	pdaA	delta-lactam-biosynthetic de-N-acetylase	COG:COG0726, COG:GM, GO:0005975, GO:0016810, RefSeq:WP_000875957.1, SO:0001217, UniParc:UPI000169B759, UniRef:UniRef100_A0A9W3S709, UniRef:UniRef50_O34928, UniRef:UniRef90_C2W3P7
contig_1	cds	474183	475046	+	BAINNM_02420	alkA	3-methyladenine DNA glycosylase/8-oxoguanine DNA glycosylase	COG:COG0122, COG:L, RefSeq:WP_000269416.1, SO:0001217, UniParc:UPI000200A8E6, UniRef:UniRef100_A0A826HMG6, UniRef:UniRef50_Q63GF3, UniRef:UniRef90_Q63GF3
contig_1	cds	475057	476436	+	BAINNM_02425	rlmD	23S rRNA (uracil(1939)-C(5))-methyltransferase RlmD	COG:COG2265, COG:J, EC:2.1.1.-, EC:2.1.1.190, GO:0008173, GO:0008649, GO:0008757, GO:0034470, GO:0046872, GO:0051539, RefSeq:WP_017657168.1, SO:0001217, UniParc:UPI000311414F, UniRef:UniRef100_A0A9W3S8V0, UniRef:UniRef50_O31545, UniRef:UniRef90_Q81Z48
contig_1	cds	476493	477230	+	BAINNM_02430	truA	tRNA pseudouridine(38-40) synthase TruA	COG:COG0101, COG:J, EC:5.4.99.12, GO:0003723, GO:0006400, GO:0009982, GO:0031119, GO:0106029, RefSeq:WP_064532178.1, SO:0001217, UniParc:UPI0007E385B5, UniRef:UniRef100_A0A9X5VRE8, UniRef:UniRef50_Q813Z9, UniRef:UniRef90_Q813Z9
contig_1	cds	477275	477478	-	BAINNM_02435		Group-specific protein	RefSeq:WP_000063858.1, SO:0001217, UniParc:UPI000200A8E8, UniRef:UniRef100_A0A9X5VRG9, UniRef:UniRef50_A0A6H3AAG4, UniRef:UniRef90_B7H9N3
contig_1	cds	477562	478965	-	BAINNM_02440	rocR	RocR-type transcriptional regulator, contains PAS, AAA-type ATPase, and DNA-binding Fis domains	COG:COG3829, COG:KT, RefSeq:WP_001258420.1, SO:0001217, UniParc:UPI0001A1713B, UniRef:UniRef100_A0A9X5VRV6, UniRef:UniRef50_A0A1B3XSR7, UniRef:UniRef90_J8IP04
contig_1	cds	479259	479513	+	BAINNM_02445	accB	Biotin carboxyl carrier protein	COG:COG0511, COG:I, RefSeq:WP_000859489.1, SO:0001217, UniParc:UPI00016B4167, UniRef:UniRef100_W8Y5C3, UniRef:UniRef50_A0A4Y1WDX2, UniRef:UniRef90_A0A4Y1WDX2
contig_1	cds	479620	481041	+	BAINNM_02450	lysP	Amino acid permease	COG:COG0833, COG:E, RefSeq:WP_000969253.1, SO:0001217, UniParc:UPI00027BFA7F, UniRef:UniRef100_A0A9X7BR17, UniRef:UniRef50_P39137, UniRef:UniRef90_J8XZL0
contig_1	cds	481137	482411	+	BAINNM_02455	argE	acetylornithine deacetylase	COG:COG0624, COG:E, EC:3.5.1.16, GO:0016787, RefSeq:WP_064532180.1, SO:0001217, UniParc:UPI0007E3BC47, UniRef:UniRef100_A0A9X5ZLJ1, UniRef:UniRef50_O31724, UniRef:UniRef90_A0A5M9GIC3
contig_1	cds	482511	483164	-	BAINNM_02460	ykvA	DUF1232 domain-containing protein	COG:COG3339, COG:S, RefSeq:WP_001262777.1, SO:0001217, UniParc:UPI00005B51B5, UniRef:UniRef100_A0A9Q1ZVK9, UniRef:UniRef50_A0A075R285, UniRef:UniRef90_J9BLG8
contig_1	cds	483295	483906	+	BAINNM_02465	ytaF	sporulation membrane protein YtaF	GO:0003674, GO:0016020, GO:0030436, RefSeq:WP_069354913.1, SO:0001217, UniParc:UPI000847CDDC, UniRef:UniRef100_A0A9X5ZLY5, UniRef:UniRef50_Q73E10, UniRef:UniRef90_Q73E10
contig_1	cds	484021	484179	+	BAINNM_02470		DUF4021 domain-containing protein	RefSeq:WP_000532409.1, SO:0001217, UniParc:UPI000018DDC3, UniRef:UniRef100_W8Y5C9, UniRef:UniRef50_A0A2A8SGT8, UniRef:UniRef90_A0A2A8SGT8
contig_1	cds	484203	484544	-	BAINNM_02475		DUF3969 domain-containing protein	RefSeq:WP_000766603.1, SO:0001217, UniParc:UPI000016666B, UniRef:UniRef100_A0A0B5VWU0, UniRef:UniRef50_Q73E08, UniRef:UniRef90_J8B2G9
contig_1	cds	484719	485648	-	BAINNM_02480	glsA	glutaminase A	COG:COG2066, COG:E, EC:3.5.1.2, GO:0004359, GO:0006537, GO:0006541, GO:0006543, RefSeq:WP_001149850.1, SO:0001217, UniParc:UPI00016B4AFD, UniRef:UniRef100_W8XXK6, UniRef:UniRef50_Q81YY0, UniRef:UniRef90_Q81YY0
contig_1	cds	485973	487475	+	BAINNM_02485	nagE	Phosphotransferase system IIB components	COG:COG1264, COG:G, RefSeq:WP_000938907.1, SO:0001217, UniParc:UPI0001A1E321, UniRef:UniRef100_A0A826H8K9, UniRef:UniRef50_A0A2S4MNH8, UniRef:UniRef90_A0A084IY70
contig_1	cds	487701	488975	+	BAINNM_02490	ampC	CubicO group peptidase, beta-lactamase class C family	COG:COG1680, COG:V, SO:0001217, UniParc:UPI00028AEB22, UniRef:UniRef100_A0A1W6WH71, UniRef:UniRef50_Q6HNV4, UniRef:UniRef90_Q6HNV4
contig_1	cds	489129	489530	+	BAINNM_02495		DUF2642 domain-containing protein	RefSeq:WP_000335542.1, SO:0001217, UniParc:UPI00027AA4A5, UniRef:UniRef100_A0A9X6TTK8, UniRef:UniRef50_B7HU38, UniRef:UniRef90_B7HU38
contig_1	cds	489547	489741	+	BAINNM_02500		Group-specific protein	RefSeq:WP_000899471.1, SO:0001217, UniParc:UPI0001A08D02, UniRef:UniRef100_A0A160GV18, UniRef:UniRef50_A0A2B9DQL4, UniRef:UniRef90_Q6HNV1
contig_1	cds	489722	491302	+	BAINNM_02505		Undecaprenyl-phosphate 4-deoxy-4-formamido-L-arabinose transferase	SO:0001217, UniParc:UPI0008639848, UniRef:UniRef100_A0A9X5ZLB6, UniRef:UniRef50_A0A1Y5Z0Z3, UniRef:UniRef90_A0A1Y5Z0Z3
contig_1	cds	491292	492536	+	BAINNM_02510	wecC	UDP-N-acetyl-D-mannosaminuronate dehydrogenase	COG:COG0677, COG:M, RefSeq:WP_064532187.1, SO:0001217, UniParc:UPI0007E31BD9, UniRef:UniRef100_A0A9X5VRL9, UniRef:UniRef50_A7GKX6, UniRef:UniRef90_A0A0G8FAC4
contig_1	cds	492533	493498	+	BAINNM_02515	wcaG	Nucleoside-diphosphate-sugar epimerase	COG:COG0451, COG:M, RefSeq:WP_069354916.1, SO:0001217, UniParc:UPI000846CBC8, UniRef:UniRef100_A0A9X5VRL5, UniRef:UniRef50_A0A0G8FAH0, UniRef:UniRef90_A0A0G8FAH0
contig_1	cds	493491	495035	+	BAINNM_02520	wcaA	Glycosyltransferase involved in cell wall bisynthesis	COG:COG0463, COG:M, RefSeq:WP_069354917.1, SO:0001217, UniParc:UPI000847B793, UniRef:UniRef100_A0A9X5VRS9, UniRef:UniRef50_J8CHB6, UniRef:UniRef90_J9BMU0
contig_1	cds	495377	497626	+	BAINNM_02525	pflB	formate C-acetyltransferase	COG:C, COG:COG1882, EC:2.3.1.54, GO:0005737, GO:0006113, GO:0008861, GO:0015942, KEGG:K00656, RefSeq:WP_000195468.1, SO:0001217, UniParc:UPI000200A940, UniRef:UniRef100_A0A826HMJ2, UniRef:UniRef50_Q46266, UniRef:UniRef90_B9J2U0
contig_1	cds	497696	498427	+	BAINNM_02530	pflA	pyruvate formate-lyase-activating protein	COG:COG1180, COG:O, EC:1.97.1.4, GO:0043365, RefSeq:WP_000238463.1, SO:0001217, UniParc:UPI0001A172FA, UniRef:UniRef100_A0A1B1L052, UniRef:UniRef50_Q5HKI0, UniRef:UniRef90_A0A136F5N5
contig_1	cds	498841	500007	+	BAINNM_02535	ugtP	diglucosyl diacylglycerol synthase	COG:COG0707, COG:M, EC:2.4.1.315, GO:0005886, GO:0009246, GO:0009247, GO:0047228, GO:0070395, RefSeq:WP_053565322.1, SO:0001217, UniParc:UPI0006AD6F09, UniRef:UniRef100_A0A9X7GIS0, UniRef:UniRef50_P54166, UniRef:UniRef90_Q81IA1
contig_1	cds	500374	500493	-	BAINNM_02540		YfhE-like protein	RefSeq:WP_000358482.1, SO:0001217, UniParc:UPI000018DDD2, UniRef:UniRef100_W8Y5E8, UniRef:UniRef50_A0A5P9HJ20, UniRef:UniRef90_W8Y5E8
contig_1	cds	500603	501160	-	BAINNM_02545	rimL	Protein N-acetyltransferase, RimJ/RimL family	COG:COG1670, COG:JO, RefSeq:WP_000914737.1, SO:0001217, UniParc:UPI000018DDD3, UniRef:UniRef100_W8XXS1, UniRef:UniRef50_N0AWI2, UniRef:UniRef90_J8CHC2
contig_1	cds	501402	502532	-	BAINNM_02550	hutI	Imidazolonepropionase or related amidohydrolase	COG:COG1228, COG:Q, RefSeq:WP_000698297.1, SO:0001217, UniParc:UPI0001A172FC, UniRef:UniRef100_A0A9X5ZN11, UniRef:UniRef50_Q63GC8, UniRef:UniRef90_J8J523
contig_1	cds	502672	503577	-	BAINNM_02555		TIGR01777 family protein	KEGG:K07071, RefSeq:WP_069354920.1, SO:0001217, UniParc:UPI0008466043, UniRef:UniRef100_A0A9X5VVC6, UniRef:UniRef50_A0A0F7RMN4, UniRef:UniRef90_A0A2B2LU47
contig_1	cds	503659	504471	+	BAINNM_02560	recX	recombination regulator RecX	COG:COG2137, COG:O, GO:0005737, GO:0006282, RefSeq:WP_053565320.1, SO:0001217, UniParc:UPI0006AD83E7, UniRef:UniRef100_A0A9X5VVK0, UniRef:UniRef50_A7GKY4, UniRef:UniRef90_A9VSR3
contig_1	cds	504482	504799	+	BAINNM_02565		Transcriptional regulator	RefSeq:WP_001057023.1, SO:0001217, UniParc:UPI0001A172FF, UniRef:UniRef100_A0A9X6UD13, UniRef:UniRef50_A7GKY5, UniRef:UniRef90_B7H9R0
contig_1	cds	504864	505016	-	BAINNM_02570	ypzG	YpzG family protein	RefSeq:WP_000122093.1, SO:0001217, UniParc:UPI000016667E, UniRef:UniRef100_A0A0F7RHQ5, UniRef:UniRef50_A0A5J4JIQ7, UniRef:UniRef90_A0A1E8BUM9
contig_1	cds	505054	505212	-	BAINNM_02575	sspK	small, acid-soluble spore protein K	COG:COG5857, COG:D, GO:0030435, GO:0030436, GO:0042601, RefSeq:WP_000517891.1, SO:0001217, UniParc:UPI000016667F, UniRef:UniRef100_C3PCY0, UniRef:UniRef50_A9VSR6, UniRef:UniRef90_A9VSR6
contig_1	cds	505335	505601	+	BAINNM_02580		WVELL protein	RefSeq:WP_000998159.1, SO:0001217, UniParc:UPI00005B4D63, UniRef:UniRef100_A0A0Q0R9K0, UniRef:UniRef50_A0A6B3VZB7, UniRef:UniRef90_A0A6I0BHR8
contig_1	cds	505626	506606	-	BAINNM_02585	ybcI	DUF457 domain-containing protein	COG:COG1988, COG:R, RefSeq:WP_000379115.1, SO:0001217, UniParc:UPI0001A17300, UniRef:UniRef100_A0A9W7V1L2, UniRef:UniRef50_O31583, UniRef:UniRef90_J8J7Y7
contig_1	cds	506756	507853	+	BAINNM_02590	mutY	A/G-specific adenine glycosylase	COG:COG1194, COG:L, GO:0004844, GO:0006260, GO:0006281, GO:0006310, RefSeq:WP_069354921.1, SO:0001217, UniParc:UPI000846FCC0, UniRef:UniRef100_A0A9X5VX24, UniRef:UniRef50_P83847, UniRef:UniRef90_A0A6L7H9J8
contig_1	cds	507888	508112	-	BAINNM_02595	yfhS	YfhS protein	RefSeq:WP_000275439.1, SO:0001217, UniParc:UPI000200A943, UniRef:UniRef100_A0A9X6UCP3, UniRef:UniRef50_A0A2B6QVU2, UniRef:UniRef90_A0A2B6QVU2
contig_1	cds	508238	508519	+	BAINNM_02600		Small, acid-soluble spore protein gamma-type	GO:0030435, KEGG:K06422, RefSeq:WP_000039034.1, SO:0001217, UniParc:UPI00001716EF, UniRef:UniRef100_A0A9P2BH16, UniRef:UniRef50_P07787, UniRef:UniRef90_P07787
contig_1	cds	508708	508968	+	BAINNM_02605		Stress-induced protein	RefSeq:WP_000997586.1, SO:0001217, UniParc:UPI00027AA49E, UniRef:UniRef100_A0A9X6YMU7, UniRef:UniRef50_C3BFG1, UniRef:UniRef90_Q81I90
contig_1	cds	509233	509763	+	BAINNM_02610	ygaC	UPF0374 protein BCAH187_A0583	COG:COG3557, COG:S, KEGG:K07586, RefSeq:WP_000506627.1, SO:0001217, UniParc:UPI0001A17304, UniRef:UniRef100_A0A0K0Q759, UniRef:UniRef50_Q796Z1, UniRef:UniRef90_A7GKZ6
contig_1	cds	509818	511578	+	BAINNM_02615	mdlB	ABC-type multidrug transport system, ATPase and permease component	COG:COG1132, COG:V, RefSeq:WP_071730636.1, SO:0001217, UniParc:UPI0008FEA3F9, UniRef:UniRef100_A0A9X5ZN53, UniRef:UniRef50_P71082, UniRef:UniRef90_J8XZR9
contig_1	cds	511593	512681	-	BAINNM_02620	ygaE	DUF939 domain-containing protein	COG:COG4129, COG:S, RefSeq:WP_000765787.1, SO:0001217, UniParc:UPI000018DDE0, UniRef:UniRef100_W8XXT1, UniRef:UniRef50_P71083, UniRef:UniRef90_W8XXT1
contig_1	cds	513038	517474	-	BAINNM_02625	gltB3	Glutamate synthase domain 3	COG:COG0070, COG:E, RefSeq:WP_075718495.1, SO:0001217, UniParc:UPI000951FD19, UniRef:UniRef100_A0A9X5ZN14, UniRef:UniRef50_A0A7X0DAQ0, UniRef:UniRef90_A0R9G5
contig_1	cds	517673	518971	-	BAINNM_02630	hemL	glutamate-1-semialdehyde-2,1-aminomutase	BlastRules:WP_000260527, COG:COG0001, COG:H, EC:5.4.3.8, GO:0005737, GO:0006782, GO:0008483, GO:0030170, GO:0033014, GO:0042286, RefSeq:WP_142238934.1, SO:0001217, UniParc:UPI0009654567, UniRef:UniRef100_A0A9X5ZLW9, UniRef:UniRef50_B7GIK0, UniRef:UniRef90_A9VSS7
contig_1	cds	519099	520112	+	BAINNM_02635		ABC-type uncharacterized transport system, ATPase component	COG:COG4586, COG:R, RefSeq:WP_000843655.1, SO:0001217, UniParc:UPI00016B403C, UniRef:UniRef100_A0A9X7IDP6, UniRef:UniRef50_A0A0U5BF87, UniRef:UniRef90_J8INX3
contig_1	cds	520105	520896	+	BAINNM_02640		ABC-type uncharacterized transport system, permease component	COG:COG4587, COG:R, RefSeq:WP_000521519.1, SO:0001217, UniParc:UPI000018DDE4, UniRef:UniRef100_W8Y5H1, UniRef:UniRef50_E6U217, UniRef:UniRef90_J8D7X8
contig_1	cds	520901	521686	+	BAINNM_02645		ABC-type uncharacterized transport system, permease component	COG:COG3694, COG:R, RefSeq:WP_000965774.1, SO:0001217, UniParc:UPI0001A174CC, UniRef:UniRef100_A0A9X5ZM64, UniRef:UniRef50_A7GL03, UniRef:UniRef90_A7GL03
contig_1	cds	521759	522163	+	BAINNM_02650		Potassium channel domain-containing protein	RefSeq:WP_000964345.1, SO:0001217, UniParc:UPI0001A196AD, UniRef:UniRef100_A0A9W7V1N2, UniRef:UniRef50_B9J3N6, UniRef:UniRef90_B9J3N6
contig_1	cds	522208	522663	+	BAINNM_02655	bcp	thioredoxin-dependent thiol peroxidase	COG:COG1225, COG:O, EC:1.11.1.24, GO:0016209, GO:0016491, RefSeq:WP_000633711.1, SO:0001217, UniParc:UPI00016B6C1E, UniRef:UniRef100_A0A1J9WC91, UniRef:UniRef50_Q796Y8, UniRef:UniRef90_Q81I80
contig_1	cds	522957	523391	+	BAINNM_02660	perR	peroxide-responsive transcriptional repressor PerR	BlastRules:WP_000110011, BlastRules:WP_002858684, BlastRules:WP_002987920, BlastRules:WP_003223285, COG:COG0735, COG:P, RefSeq:WP_002002038.1, SO:0001217, UniParc:UPI000018DDE8, UniRef:UniRef100_W8Y681, UniRef:UniRef50_A0A380DX00, UniRef:UniRef90_D8H002
contig_1	cds	523562	523981	+	BAINNM_02665	rimI	Ribosomal protein S18 acetylase RimI and related acetyltransferases	COG:COG0456, COG:J, RefSeq:WP_000759744.1, SO:0001217, UniParc:UPI00027AA040, UniRef:UniRef100_A0A1B1L0A5, UniRef:UniRef50_J8JW30, UniRef:UniRef90_A0A090YVY2
contig_1	cds	524088	524444	-	BAINNM_02670		UPF0295 protein BCA_0557	GO:0005886, RefSeq:WP_199717373.1, SO:0001217, UniParc:UPI0018F2AED4, UniRef:UniRef100_UPI0018F2AED4, UniRef:UniRef50_Q81I77, UniRef:UniRef90_Q81I77
contig_1	rRNA	524833	526384	+	BAINNM_02675	rrs	16S ribosomal RNA	GO:0003735, GO:0005840, KEGG:K01977, RFAM:RF00177, SO:0001000
contig_1	rRNA	526531	529452	+	BAINNM_02680	rrl	23S ribosomal RNA	GO:0003735, GO:0005840, KEGG:K01980, RFAM:RF02541, SO:0001001
contig_1	rRNA	529554	529669	+	BAINNM_02685	rrf	5S ribosomal RNA	GO:0003735, GO:0005840, KEGG:K01985, RFAM:RF00001, SO:0000652
contig_1	tRNA	529678	529752	+	BAINNM_02690	trnN	tRNA-Asn(gtt)	SO:0000257
contig_1	tRNA	529755	529846	+	BAINNM_02695	trnS	tRNA-Ser(gga)	SO:0000269
contig_1	tRNA	529864	529938	+	BAINNM_02700	trnE	tRNA-Glu(ttc)	SO:0000259
contig_1	tRNA	529943	530018	+	BAINNM_02705	trnV	tRNA-Val(tac)	SO:0000273
contig_1	tRNA	530045	530121	+	BAINNM_02710	trnfM	tRNA-fMet(cat)	SO:0000266
contig_1	tRNA	530125	530200	+	BAINNM_02715	trnD	tRNA-Asp(gtc)	SO:0000256
contig_1	tRNA	530210	530285	+	BAINNM_02720	trnF	tRNA-Phe(gaa)	SO:0000267
contig_1	tRNA	530304	530379	+	BAINNM_02725	trnT	tRNA-Thr(tgt)	SO:0000270
contig_1	tRNA	530390	530473	+	BAINNM_02730	trnY	tRNA-Tyr(gta)	SO:0000272
contig_1	tRNA	530481	530554	+	BAINNM_02735	trnW	tRNA-Trp(cca)	SO:0000271
contig_1	tRNA	530574	530649	+	BAINNM_02740	trnH	tRNA-His(gtg)	SO:0000262
contig_1	tRNA	530713	530787	+	BAINNM_02745	trnQ	tRNA-Gln(ttg)	SO:0000261
contig_1	tRNA	530793	530867	+	BAINNM_02750	trnG	tRNA-Gly(gcc)	SO:0000260
contig_1	tRNA	530882	530952	+	BAINNM_02755	trnC	tRNA-Cys(gca)	SO:0000258
contig_1	tRNA	530963	531044	+	BAINNM_02760	trnL	tRNA-Leu(caa)	SO:0000264
contig_1	cds	531192	531440	-	BAINNM_02765		DUF3884 domain-containing protein	SO:0001217, UniParc:UPI000863ABF9, UniRef:UniRef100_A0A9W3SP88, UniRef:UniRef50_A0A1D3QB89, UniRef:UniRef90_A0A1W6WH89
contig_1	cds	531876	532595	+	BAINNM_02770	tACO1	YebC/PmpR family DNA-binding transcriptional regulator	COG:COG0217, COG:KJ, GO:0003677, GO:0005737, GO:0006355, RefSeq:WP_000532949.1, SO:0001217, UniParc:UPI00027AA9D4, UniRef:UniRef100_A0A9X7D593, UniRef:UniRef50_Q8ZK08, UniRef:UniRef90_Q813Z5
contig_1	cds	532743	533204	+	BAINNM_02775	yjhB	ADP-ribose pyrophosphatase YjhB, NUDIX family	COG:COG1051, COG:F, RefSeq:WP_000400463.1, SO:0001217, UniParc:UPI00027AA9D5, UniRef:UniRef100_A0A9X6TU68, UniRef:UniRef50_A0A0G8EFE9, UniRef:UniRef90_A0A0G8EFE9
contig_1	cds	533688	534464	+	BAINNM_02780	mrcA	Membrane carboxypeptidase/penicillin-binding protein	COG:COG5009, COG:M, RefSeq:WP_000664716.1, SO:0001217, UniParc:UPI000200A945, UniRef:UniRef100_A0A826HMS1, UniRef:UniRef50_A0R9I2, UniRef:UniRef90_A0R9I2
contig_1	cds	534652	535302	+	BAINNM_02785	bdbD	putative disulfide bond formation protein D	COG:COG1651, COG:O, GO:0016491, RefSeq:WP_000841308.1, SO:0001217, UniParc:UPI00016B6C18, UniRef:UniRef100_A0A9P2BE46, UniRef:UniRef50_Q81YT8, UniRef:UniRef90_Q81YT8
contig_1	tRNA	535418	535491	+	BAINNM_02790	trnG	tRNA-Gly(tcc)	SO:0000260
contig_1	cds	535694	536836	+	BAINNM_02795	queG	tRNA epoxyqueuosine(34) reductase QueG	COG:COG1600, COG:J, EC:1.17.99.6, GO:0005737, GO:0008033, GO:0008616, GO:0046872, GO:0051539, GO:0052693, RefSeq:WP_000345209.1, SO:0001217, UniParc:UPI00027AA9D6, UniRef:UniRef100_A0A9X6YDJ2, UniRef:UniRef50_P97030, UniRef:UniRef90_Q81YT7
contig_1	cds	536881	537768	+	BAINNM_02800		Putative amidase domain-containing protein	RefSeq:WP_000279322.1, SO:0001217, UniParc:UPI00027AA9D7, UniRef:UniRef100_A0A9X5W0X4, UniRef:UniRef50_D8H0Q4, UniRef:UniRef90_J9CDN2
contig_1	cds	537827	538315	+	BAINNM_02805	trmL	tRNA (uridine(34)/cytosine(34)/5-carboxymethylaminomethyluridine(34)-2'-O)-methyltransferase TrmL	COG:COG0219, COG:J, EC:2.1.1.207, GO:0006400, GO:0008175, RefSeq:WP_000538147.1, SO:0001217, UniParc:UPI000016669D, UniRef:UniRef100_A0A9X6MRJ6, UniRef:UniRef50_O31590, UniRef:UniRef90_A0A0A0WWZ6
contig_1	cds	538445	540514	+	BAINNM_02810	pAS	PAS domain	COG:COG2202, COG:T, RefSeq:WP_016513613.1, SO:0001217, UniParc:UPI000352DB89, UniRef:UniRef100_A0A9X7BL79, UniRef:UniRef50_A0A3P1BFU1, UniRef:UniRef90_A0A3P1BFU1
contig_1	cds	540545	540640	-	BAINNM_02815		Tumour necrosis factor receptor superfamily member 19	SO:0001217, UniParc:UPI00001911C5, UniRef:UniRef100_A0A0G8CP28, UniRef:UniRef50_M7P356, UniRef:UniRef90_A0A0G8CP28
contig_1	cds	540907	542802	+	BAINNM_02820	prkA	putative Ser/Thr protein kinase	COG:COG2766, COG:T, RefSeq:WP_000353273.1, SO:0001217, UniParc:UPI000018DDF3, UniRef:UniRef100_W8Y698, UniRef:UniRef50_P39134, UniRef:UniRef90_B7HU83
contig_1	cds	543256	544431	+	BAINNM_02825	yhbH	sporulation protein YhbH	COG:COG2718, COG:R, GO:0003674, GO:0030436, RefSeq:WP_000503516.1, SO:0001217, UniParc:UPI00016B6C16, UniRef:UniRef100_B7IWS7, UniRef:UniRef50_P45742, UniRef:UniRef90_A9VTN6
contig_1	cds	544560	547694	+	BAINNM_02830		NEAT domain-containing protein	SO:0001217, UniRef:UniRef50_J8BTX9
contig_1	cds	547851	548714	+	BAINNM_02835		N-acetyltransferase domain-containing protein	RefSeq:WP_000289531.1, SO:0001217, UniParc:UPI000279DA2D, UniRef:UniRef100_A0A9W5KY05, UniRef:UniRef50_J8Z2R7, UniRef:UniRef90_R8I5X9
contig_1	cds	548816	550366	-	BAINNM_02840	opuD	glycine betaine transporter OpuD	BlastRules:WP_000591596, BlastRules:WP_001230131, BlastRules:WP_003229220, COG:COG1292, COG:M, RefSeq:WP_199717255.1, SO:0001217, UniParc:UPI0018F60BF8, UniRef:UniRef100_UPI0018F60BF8, UniRef:UniRef50_A0A640L0D2, UniRef:UniRef90_W8YTJ5
contig_1	cds	550613	553510	+	BAINNM_02845	colA	collagenase ColA	BlastRules:WP_001036378, BlastRules:WP_001039012, BlastRules:WP_001215142, COG:COG3291, COG:S, EC:3.4.24.3, GO:0004222, GO:0004252, GO:0005576, GO:0006508, GO:0008270, RefSeq:WP_069354928.1, SO:0001217, UniParc:UPI00084741AF, UniRef:UniRef100_A0A9W3SP93, UniRef:UniRef50_B9J3S4, UniRef:UniRef90_B9J3S4
contig_1	cds	553757	554305	+	BAINNM_02850		NfeD-like C-terminal domain-containing protein	RefSeq:WP_001173146.1, SO:0001217, UniParc:UPI0001A174DA, UniRef:UniRef100_A0A1W6WHC7, UniRef:UniRef50_Q6HNQ6, UniRef:UniRef90_Q6HNQ6
contig_1	cds	554318	555886	+	BAINNM_02855	yqiK	Uncharacterized membrane protein YqiK, contains Band7/PHB/SPFH domain	COG:COG2268, COG:S, KEGG:K07192, RefSeq:WP_000154998.1, SO:0001217, UniParc:UPI0001A174DB, UniRef:UniRef100_A0A1B1L0G3, UniRef:UniRef50_O32076, UniRef:UniRef90_A0A6H3AG21
contig_1	cds	556135	558108	+	BAINNM_02860		Methyl-accepting chemotaxis protein	RefSeq:WP_199717254.1, SO:0001217, UniParc:UPI0018F29A80, UniRef:UniRef100_UPI0018F29A80, UniRef:UniRef50_Q6HNQ4, UniRef:UniRef90_J8Z2S1
contig_1	cds	558259	559860	+	BAINNM_02865	citA	Sensor histidine kinase DipB regulating citrate/malate metabolism	COG:COG3290, COG:T, SO:0001217, UniParc:UPI0008463D58, UniRef:UniRef100_A0A9W3SPS5, UniRef:UniRef50_A0A640N536, UniRef:UniRef90_A0A640N536
contig_1	cds	559863	560555	+	BAINNM_02870	citB	DNA-binding response regulator DpiB of citrate/malate metabolism	COG:COG4565, COG:KT, RefSeq:WP_053565294.1, SO:0001217, UniParc:UPI0006AD6F9C, UniRef:UniRef100_A0A9X7D5U4, UniRef:UniRef50_J8HHT0, UniRef:UniRef90_J8CX53
contig_1	cds	560602	561906	-	BAINNM_02875	citM	Mg2+/citrate symporter	COG:C, COG:COG2851, RefSeq:WP_053565293.1, SO:0001217, UniParc:UPI0006AD82C3, UniRef:UniRef100_A0A9W7QMC2, UniRef:UniRef50_P55069, UniRef:UniRef90_C2SF68
contig_1	cds	562161	562415	+	BAINNM_02880		Lipoyl-binding domain-containing protein	RefSeq:WP_000857376.1, SO:0001217, UniParc:UPI000018DE00, UniRef:UniRef100_W8XXY1, UniRef:UniRef50_A0A073K9Y0, UniRef:UniRef90_W8XXY1
contig_1	cds	562551	563054	+	BAINNM_02885	nosL	Nitrous oxide reductase accessory protein NosL	COG:COG4314, COG:P, RefSeq:WP_000865665.1, SO:0001217, UniParc:UPI00016B6B1C, UniRef:UniRef100_A0A1B1L0I8, UniRef:UniRef50_A0A2A7XB46, UniRef:UniRef90_J8D6R3
contig_1	cds	563341	564210	+	BAINNM_02890	aNKYR	Ankyrin repeat	COG:COG0666, COG:T, RefSeq:WP_000287335.1, SO:0001217, UniParc:UPI0001A174E0, UniRef:UniRef100_A0A9W3WYK7, UniRef:UniRef50_A0A640N3F5, UniRef:UniRef90_A0A640N3F5
contig_1	cds	564362	565042	+	BAINNM_02895		GNAT family N-acetyltransferase	RefSeq:WP_161114613.1, SO:0001217, UniParc:UPI00136D6355, UniRef:UniRef100_UPI00136D6355, UniRef:UniRef50_A9VTP8, UniRef:UniRef90_B9J3T4
contig_1	cds	565351	565917	+	BAINNM_02900	glpP	Glycerol-3-phosphate responsive antiterminator (mRNA-binding)	COG:COG1954, COG:K, KEGG:K02443, RefSeq:WP_199717253.1, SO:0001217, UniParc:UPI0018F4F050, UniRef:UniRef100_UPI0018F4F050, UniRef:UniRef50_A0A6H3AD43, UniRef:UniRef90_A0A6H3AD43
contig_1	cds	565914	567011	+	BAINNM_02905	malK	ABC-type sugar transport system, ATPase component MalK	COG:COG3839, COG:G, RefSeq:WP_053565290.1, SO:0001217, UniParc:UPI0006AD6D42, UniRef:UniRef100_A0A9X5VWA1, UniRef:UniRef50_A0A5N3PDB9, UniRef:UniRef90_J8J6V1
contig_1	cds	567011	567943	+	BAINNM_02910	ugpA	ABC-type sugar transport system, permease component	COG:COG1175, COG:G, RefSeq:WP_069354931.1, SO:0001217, UniParc:UPI0008469710, UniRef:UniRef100_A0A9W3SPA7, UniRef:UniRef50_A0A150KAA0, UniRef:UniRef90_J8J9C1
contig_1	cds	567940	568761	+	BAINNM_02915	ugpE	ABC-type glycerol-3-phosphate transport system, permease component	COG:COG0395, COG:G, RefSeq:WP_000635948.1, SO:0001217, UniParc:UPI00016B6923, UniRef:UniRef100_A0A9X6V800, UniRef:UniRef50_J8Z2S9, UniRef:UniRef90_J8Z2S9
contig_1	cds	568783	570159	+	BAINNM_02920	ugpB	ABC-type glycerol-3-phosphate transport system, periplasmic component	COG:COG1653, COG:G, RefSeq:WP_000060579.1, SO:0001217, UniParc:UPI0001A0F47F, UniRef:UniRef100_A0A9X7H4K6, UniRef:UniRef50_C2XP72, UniRef:UniRef90_C2XP72
contig_1	cds	570612	571316	+	BAINNM_02925	apaH	Diadenosine tetraphosphatase ApaH/serine/threonine protein phosphatase, PP2A family	COG:COG0639, COG:T, RefSeq:WP_053565287.1, SO:0001217, UniParc:UPI0006AD63E7, UniRef:UniRef100_A0A9X7C3L4, UniRef:UniRef50_Q6HNP2, UniRef:UniRef90_Q6HNP2
contig_1	cds	571512	572183	+	BAINNM_02930	ompR	DNA-binding response regulator, OmpR family, contains REC and winged-helix (wHTH) domain	COG:COG0745, COG:TK, RefSeq:WP_064532092.1, SO:0001217, UniParc:UPI0007E3FB60, UniRef:UniRef100_A0A9X6YKK9, UniRef:UniRef50_G2G184, UniRef:UniRef90_A0A090Z4K1
contig_1	cds	572195	573430	+	BAINNM_02935	baeS	Signal transduction histidine kinase	COG:COG0642, COG:T, RefSeq:WP_064531972.1, SO:0001217, UniParc:UPI0007E33B5A, UniRef:UniRef100_A0A9W3SQ06, UniRef:UniRef50_A0A2P0H9V5, UniRef:UniRef90_B7IWU8
contig_1	cds	573662	574483	+	BAINNM_02940		Transporter	RefSeq:WP_064531974.1, SO:0001217, UniParc:UPI0007E3161E, UniRef:UniRef100_A0A9X5VVU8, UniRef:UniRef50_A0A158RIF9, UniRef:UniRef90_A0A158RIF9
contig_1	cds	574509	575246	+	BAINNM_02945	yvpB	putative cysteine peptidase, C39 family	COG:COG4990, COG:R, RefSeq:WP_202441563.1, SO:0001217, UniParc:UPI000892B45E, UniRef:UniRef100_UPI000892B45E, UniRef:UniRef50_Q6HNN8, UniRef:UniRef90_A0A2B2LIQ6
contig_1	cds	575528	577510	+	BAINNM_02950	tar	Methyl-accepting chemotaxis protein (MCP)	COG:COG0840, COG:T, RefSeq:WP_098272696.1, SO:0001217, UniParc:UPI000BF682B0, UniRef:UniRef100_UPI000BF682B0, UniRef:UniRef50_J9CTZ5, UniRef:UniRef90_J9CTZ5
contig_1	cds	577589	579193	+	BAINNM_02955	citA	Sensor histidine kinase DipB regulating citrate/malate metabolism	COG:COG3290, COG:T, RefSeq:WP_098272695.1, SO:0001217, UniParc:UPI000BF78F63, UniRef:UniRef100_UPI000BF78F63, UniRef:UniRef50_A0A6H1NXY7, UniRef:UniRef90_A0A2S9XN07
contig_1	cds	579190	579897	+	BAINNM_02960	citB	DNA-binding response regulator DpiB of citrate/malate metabolism	COG:COG4565, COG:KT, RefSeq:WP_098272694.1, SO:0001217, UniParc:UPI000BF7C039, UniRef:UniRef100_A0A9W3X6Y4, UniRef:UniRef50_O05251, UniRef:UniRef90_A0R9L6
contig_1	cds	580020	581366	+	BAINNM_02965	citS	Na+/citrate or Na+/malate symporter	COG:C, COG:COG3493, RefSeq:WP_000512722.1, SO:0001217, UniParc:UPI000018DE10, UniRef:UniRef100_W8YTQ1, UniRef:UniRef50_O05256, UniRef:UniRef90_A0A109G5T1
contig_1	cds	581426	582625	+	BAINNM_02970	sfcA	Malic enzyme	COG:C, COG:COG0281, RefSeq:WP_000880781.1, SO:0001217, UniParc:UPI00016B6811, UniRef:UniRef100_A0A9X7BKM2, UniRef:UniRef50_A0A091BUW6, UniRef:UniRef90_Q63G63
contig_1	cds	582918	583442	-	BAINNM_02975		DUF4871 domain-containing protein	RefSeq:WP_000719680.1, SO:0001217, UniParc:UPI00016B6810, UniRef:UniRef100_A0A9W7QMR3, UniRef:UniRef50_D8H0T9, UniRef:UniRef90_W8Y5R0
contig_1	cds	583630	584556	-	BAINNM_02980	rhaT	Permease of the drug/metabolite transporter (DMT) superfamily	COG:COG0697, COG:GER, RefSeq:WP_064531986.1, SO:0001217, UniParc:UPI0007E3C935, UniRef:UniRef100_A0A9W3SPK3, UniRef:UniRef50_A9VTR5, UniRef:UniRef90_A9VTR5
contig_1	cds	584677	586077	+	BAINNM_02985	aRO8	DNA-binding transcriptional regulator, MocR family, contains an aminotransferase domain	COG:COG1167, COG:KE, RefSeq:WP_199717252.1, SO:0001217, UniParc:UPI0018F52161, UniRef:UniRef100_UPI0018F52161, UniRef:UniRef50_A0A380HRH6, UniRef:UniRef90_J8IMZ0
contig_1	cds	586110	586622	-	BAINNM_02990	rimL	Protein N-acetyltransferase, RimJ/RimL family	COG:COG1670, COG:JO, RefSeq:WP_000351212.1, SO:0001217, UniParc:UPI00001666C9, UniRef:UniRef100_W8YTR0, UniRef:UniRef50_J8J403, UniRef:UniRef90_J8J403
contig_1	cds	586768	588222	-	BAINNM_02995		histidine kinase	RefSeq:WP_069354938.1, SO:0001217, UniParc:UPI000847A0ED, UniRef:UniRef100_A0A9X7G0U9, UniRef:UniRef50_A0A2B6HE96, UniRef:UniRef90_A0A2B6HE96
contig_1	cds	588288	588959	-	BAINNM_03000	ompR	DNA-binding response regulator, OmpR family, contains REC and winged-helix (wHTH) domain	COG:COG0745, COG:TK, RefSeq:WP_000238956.1, SO:0001217, UniParc:UPI0001A00E97, UniRef:UniRef100_A0A9W5K0R2, UniRef:UniRef50_J8J462, UniRef:UniRef90_J8J6X0
contig_1	cds	589290	589412	+	BAINNM_03005		Lipoprotein	RefSeq:WP_001085006.1, SO:0001217, UniParc:UPI00016B5764, UniRef:UniRef100_W8XY15, UniRef:UniRef50_A0A6H3A988, UniRef:UniRef90_A0A6H3A988
contig_1	cds	589770	590276	-	BAINNM_03010	rimL	Protein N-acetyltransferase, RimJ/RimL family	COG:COG1670, COG:JO, RefSeq:WP_000405868.1, SO:0001217, UniParc:UPI00016B680D, UniRef:UniRef100_A0A9X5C5V9, UniRef:UniRef50_J8J403, UniRef:UniRef90_J8J408
contig_1	cds	590508	591314	-	BAINNM_03015	fdhD	formate dehydrogenase accessory sulfurtransferase FdhD	COG:C, COG:COG1526, GO:0008863, GO:0009061, GO:0009326, GO:0015942, RefSeq:WP_053565276.1, SO:0001217, UniParc:UPI0006AD63CA, UniRef:UniRef100_A0A9X7AYC7, UniRef:UniRef50_Q8Y471, UniRef:UniRef90_D8H0U6
contig_1	cds	591615	594551	+	BAINNM_03020	fdhF	formate dehydrogenase subunit alpha	COG:COG3383, COG:R, EC:1.17.1.9, GO:0008863, GO:0009326, GO:0015942, RefSeq:WP_199717251.1, SO:0001217, UniParc:UPI0018F3F5C2, UniRef:UniRef100_UPI0018F3F5C2, UniRef:UniRef50_Q795Y4, UniRef:UniRef90_Q6HNM4
contig_1	cds	594564	595046	+	BAINNM_03025	yjgD	DUF1641 domain-containing protein	COG:COG2427, COG:S, RefSeq:WP_001040540.1, SO:0001217, UniParc:UPI000018DE1A, UniRef:UniRef100_W8XY19, UniRef:UniRef50_A7GL51, UniRef:UniRef90_Q73DQ6
contig_1	cds	595202	597073	+	BAINNM_03030	ugpQ1	Membrane-anchored glycerophosphoryl diester phosphodiesterase (GDPDase), membrane domain	COG:COG4781, COG:I, RefSeq:WP_001164720.1, SO:0001217, UniParc:UPI000200AA4C, UniRef:UniRef100_A0A826HMP8, UniRef:UniRef50_J8IN01, UniRef:UniRef90_J8IN01
contig_1	cds	597442	598575	+	BAINNM_03035	ald	alanine dehydrogenase	COG:COG0686, COG:E, EC:1.4.1.1, GO:0000286, GO:0005737, GO:0006522, RefSeq:WP_001219741.1, SO:0001217, UniParc:UPI0001A176A1, UniRef:UniRef100_A0A0K0Q7K5, UniRef:UniRef50_P17556, UniRef:UniRef90_A0A0E1MDE0
contig_1	cds	598679	600094	+	BAINNM_03040	potE	Serine transporter YbeC, amino acid:H+ symporter family	COG:COG0531, COG:E, RefSeq:WP_001284896.1, SO:0001217, UniParc:UPI0001A08EC6, UniRef:UniRef100_A0A9X5W0X0, UniRef:UniRef50_W8Y6I2, UniRef:UniRef90_W8Y6I2
contig_1	cds	600411	600788	+	BAINNM_03045	arsR	DNA-binding transcriptional regulator, ArsR family	COG:COG0640, COG:K, RefSeq:WP_000918378.1, SO:0001217, UniParc:UPI000018DE1E, UniRef:UniRef100_W8XY23, UniRef:UniRef50_R9NCW2, UniRef:UniRef90_J8D6X1
contig_1	cds	600812	603178	+	BAINNM_03050	cadA	Cation-transporting P-type ATPase	COG:COG2217, COG:P, RefSeq:WP_199717250.1, SO:0001217, UniParc:UPI0018F6D30F, UniRef:UniRef100_UPI0018F6D30F, UniRef:UniRef50_A0A1S8LIL5, UniRef:UniRef90_A0A1X6PUU6
contig_1	cds	603382	604845	-	BAINNM_03055	pncB	nicotinate phosphoribosyltransferase	COG:COG1488, COG:H, EC:6.3.4.21, GO:0004516, GO:0009435, KEGG:K00763, RefSeq:WP_199717249.1, SO:0001217, UniParc:UPI0018F63127, UniRef:UniRef100_UPI0018F63127, UniRef:UniRef50_O32090, UniRef:UniRef90_A0A6H3A996
contig_1	cds	605045	606304	+	BAINNM_03060		HTH cro/C1-type domain-containing protein	RefSeq:WP_001187963.1, SO:0001217, UniParc:UPI000279BC29, UniRef:UniRef100_A0A9X5VB28, UniRef:UniRef50_J8EYZ7, UniRef:UniRef90_J8CX18
contig_1	cds	606319	606447	+	BAINNM_03065	nprX	NprX family peptide pheromone	RefSeq:WP_142238999.1, SO:0001217, UniParc:UPI000863891B, UniRef:UniRef100_A0A9W3SPF8, UniRef:UniRef50_J8CGB7, UniRef:UniRef90_J8I906
contig_1	cds	606614	608314	+	BAINNM_03070	npr	Bacillolysin	COG:COG3227, COG:O, EC:3.4.24.28, GO:0004222, GO:0005576, GO:0006508, GO:0046872, RefSeq:WP_069354942.1, SO:0001217, UniParc:UPI00084641EF, UniRef:UniRef100_A0A9W3SPW7, UniRef:UniRef50_P05806, UniRef:UniRef90_P05806
contig_1	cds	608378	608926	-	BAINNM_03075	tVP38	Uncharacterized membrane protein YdjX, related to fungal oxalate transporter, TVP38/TMEM64 family	COG:COG0398, COG:S, RefSeq:WP_069354943.1, SO:0001217, UniParc:UPI00084735B5, UniRef:UniRef100_A0A9W3SQ28, UniRef:UniRef50_A0A3P1BFK1, UniRef:UniRef90_A0A2S9XMW0
contig_1	cds	609325	609843	+	BAINNM_03080		RNase A-like domain-containing lipoprotein	RefSeq:WP_000822703.1, SO:0001217, UniParc:UPI000200AA4D, UniRef:UniRef100_A0A1W6WHF1, UniRef:UniRef50_I8J3E1, UniRef:UniRef90_J8J423
contig_1	cds	609860	610132	+	BAINNM_03085		Group-specific protein	RefSeq:WP_000288806.1, SO:0001217, UniParc:UPI000200AA4E, UniRef:UniRef100_A0A9W7V062, UniRef:UniRef50_A0A2B1YG04, UniRef:UniRef90_A0A084IYZ6
contig_1	cds	610175	611437	-	BAINNM_03090	yoaR	Vancomycin resistance protein YoaR (function unknown), contains peptidoglycan-binding and VanW domains	COG:COG2720, COG:V, RefSeq:WP_069354944.1, SO:0001217, UniParc:UPI00084639CE, UniRef:UniRef100_A0A9W3SPM2, UniRef:UniRef50_B9J3X3, UniRef:UniRef90_B9J3X3
contig_1	cds	611672	612688	-	BAINNM_03095	cps2a	Anionic cell wall polymer biosynthesis enzyme TagV/TagU, LytR-Cps2A-Psr (LCP) family (peptidoglycan teichoic acid transferase)	COG:COG1316, COG:M, RefSeq:WP_002153524.1, SO:0001217, UniParc:UPI00027BF727, UniRef:UniRef100_A0A9W7QMA4, UniRef:UniRef50_J8JLN2, UniRef:UniRef90_J8D6W2
contig_1	cds	612875	614053	-	BAINNM_03100	nupC	Nucleoside permease NupC	COG:COG1972, COG:F, RefSeq:WP_000668875.1, SO:0001217, UniParc:UPI0001A17827, UniRef:UniRef100_A0A9X6YLG7, UniRef:UniRef50_A0A1D2LVF5, UniRef:UniRef90_A0A0G8CLR7
contig_1	cds	614145	614531	+	BAINNM_03105	gloA	VOC family protein	COG:COG0346, COG:Q, RefSeq:WP_069354946.1, SO:0001217, UniParc:UPI0008466871, UniRef:UniRef100_A0A9W3X702, UniRef:UniRef50_P52096, UniRef:UniRef90_Q63G38
contig_1	cds	614640	615938	+	BAINNM_03110	tlyC	Hemolysin-related protein, contains CBS domains, UPF0053 family	COG:COG1253, COG:R, RefSeq:WP_000353320.1, SO:0001217, UniParc:UPI00005B49DA, UniRef:UniRef100_A0A9X0W0U2, UniRef:UniRef50_O05241, UniRef:UniRef90_A9VTU2
contig_1	cds	616112	617545	+	BAINNM_03115	aspA	aspartate ammonia-lyase	COG:COG1027, COG:E, EC:4.3.1.1, GO:0006520, GO:0008797, RefSeq:WP_069354948.1, SO:0001217, UniParc:UPI00084637F6, UniRef:UniRef100_A0A9W3X770, UniRef:UniRef50_P26899, UniRef:UniRef90_A0A084IZ02
contig_1	cds	617585	619204	-	BAINNM_03120	lldP	L-lactate permease	COG:C, COG:COG1620, RefSeq:WP_106823228.1, SO:0001217, UniParc:UPI000D0F212B, UniRef:UniRef100_UPI000D0F212B, UniRef:UniRef50_A0A6H3AG73, UniRef:UniRef90_A0A6H3AG73
contig_1	cds	620024	620311	+	BAINNM_03125	arsR	DNA-binding transcriptional regulator, ArsR family	COG:COG0640, COG:K, RefSeq:WP_000081428.1, SO:0001217, UniParc:UPI000018DE30, UniRef:UniRef100_W8XXY6, UniRef:UniRef50_J8ES38, UniRef:UniRef90_C3BFV9
contig_1	cds	620503	620682	+	BAINNM_03130	sspH1	acid-soluble spore protein H	COG:COG5855, COG:D, GO:0030435, GO:0030436, GO:0042601, RefSeq:WP_000382679.1, SO:0001217, UniParc:UPI000018DE31, UniRef:UniRef100_Q81I11, UniRef:UniRef50_Q63G33, UniRef:UniRef90_Q63G33
contig_1	cds	620724	622109	-	BAINNM_03135		Proton/peptide symporter family protein	RefSeq:WP_069354950.1, SO:0001217, UniParc:UPI0008472FBB, UniRef:UniRef100_A0A9X6UA69, UniRef:UniRef50_A0A150JSM2, UniRef:UniRef90_A0A2P0H9Z3
contig_1	cds	622490	623458	-	BAINNM_03140	fepB	ABC-type Fe3+-hydroxamate transport system, periplasmic component	COG:COG0614, COG:P, RefSeq:WP_098851761.1, SO:0001217, UniParc:UPI000BFE7C4C, UniRef:UniRef100_UPI000BFE7C4C, UniRef:UniRef50_O31567, UniRef:UniRef90_J8I4W5
contig_1	cds	623631	624635	+	BAINNM_03145	fepD	ABC-type Fe3+-siderophore transport system, permease component	COG:COG0609, COG:P, RefSeq:WP_000925211.1, SO:0001217, UniParc:UPI0001A124D4, UniRef:UniRef100_A0A9X5V7M6, UniRef:UniRef50_A0A0B5AJ39, UniRef:UniRef90_J9CU43
contig_1	cds	624632	625690	+	BAINNM_03150	fepD	ABC-type Fe3+-siderophore transport system, permease component	COG:COG0609, COG:P, RefSeq:WP_025710094.1, SO:0001217, UniParc:UPI00046F8D16, UniRef:UniRef100_UPI00046F8D16, UniRef:UniRef50_E5WFI1, UniRef:UniRef90_J7XAQ2
contig_1	cds	625703	626524	+	BAINNM_03155	fpuD	Petrobactin import ATP-binding protein FpuD	COG:COG1120, COG:PH, EC:7.2.2.-, GO:0005524, GO:0005886, GO:0016887, GO:0034755, RefSeq:WP_001167953.1, SO:0001217, UniParc:UPI000200AAB4, UniRef:UniRef100_A0A9W5IMP9, UniRef:UniRef50_Q81V82, UniRef:UniRef90_Q81V82
contig_1	cds	626553	627284	-	BAINNM_03160	ubiE	Ubiquinone/menaquinone biosynthesis C-methylase UbiE/MenG	COG:COG2226, COG:H, RefSeq:WP_000885974.1, SO:0001217, UniParc:UPI0001A17830, UniRef:UniRef100_A0A1B1L0J9, UniRef:UniRef50_A0A5P9HIA3, UniRef:UniRef90_B7HBQ5
contig_1	cds	627498	628688	+	BAINNM_03165	bioF	glycine C-acetyltransferase	COG:COG0156, COG:H, EC:2.3.1.-, EC:2.3.1.29, GO:0008890, GO:0009058, GO:0016740, GO:0030170, RefSeq:WP_069354953.1, SO:0001217, UniParc:UPI00084720D2, UniRef:UniRef100_A0A9W3SPN0, UniRef:UniRef50_P60121, UniRef:UniRef90_Q81V80
contig_1	cds	628733	629698	+	BAINNM_03170	wcaG	Nucleoside-diphosphate-sugar epimerase	COG:COG0451, COG:M, RefSeq:WP_000723125.1, SO:0001217, UniParc:UPI000018DE38, UniRef:UniRef100_A0A9W5MA21, UniRef:UniRef50_C0ZCR4, UniRef:UniRef90_A0A0B5S5L1
contig_1	cds	629758	630180	+	BAINNM_03175	yjhB	ADP-ribose pyrophosphatase YjhB, NUDIX family	COG:COG1051, COG:F, RefSeq:WP_069354954.1, SO:0001217, UniParc:UPI0008472942, UniRef:UniRef100_A0A9X5VU46, UniRef:UniRef50_J8J702, UniRef:UniRef90_A0A0G8F7V5
contig_1	cds	630218	632101	-	BAINNM_03180	norD	Nitric oxide reductase activation protein	COG:COG4548, COG:P, RefSeq:WP_016083554.1, SO:0001217, UniParc:UPI00032E6045, UniRef:UniRef100_A0A9X7E8Z5, UniRef:UniRef50_B7HVC9, UniRef:UniRef90_J9CWX5
contig_1	cds	632105	632998	-	BAINNM_03185	moxR	MoxR-like ATPase	COG:COG0714, COG:R, RefSeq:WP_000892988.1, SO:0001217, UniParc:UPI000200AAB6, UniRef:UniRef100_A0A9W5H190, UniRef:UniRef50_O31850, UniRef:UniRef90_A0R9Q8
contig_1	cds	633126	634655	-	BAINNM_03190	cls1	cardiolipin synthase	COG:COG1502, COG:I, EC:2.7.8.-, GO:0005886, GO:0008808, GO:0032049, KEGG:K06131, RefSeq:WP_023521037.1, SO:0001217, UniParc:UPI0003C55AA4, UniRef:UniRef100_A0A9X7D9C6, UniRef:UniRef50_Q81V75, UniRef:UniRef90_Q81V75
contig_1	cds	634870	635223	+	BAINNM_03195		Cobalt transporter	RefSeq:WP_001106379.1, SO:0001217, UniParc:UPI000018DE3D, UniRef:UniRef100_A0A9X4WTD6, UniRef:UniRef50_B7IX04, UniRef:UniRef90_A0A1C4A5H0
contig_1	cds	635704	637407	+	BAINNM_03200		Cyclic di-GMP metabolism protein, combines GGDEF and EAL domains with a 6TM membrane domain	COG:COG5001, COG:T, RefSeq:WP_000893346.1, SO:0001217, UniParc:UPI000200AAB7, UniRef:UniRef100_A0A826H9X2, UniRef:UniRef50_A0A2S9XSE5, UniRef:UniRef90_A0A2S9XSE5
contig_1	cds	637439	638836	-	BAINNM_03205	potE	Serine transporter YbeC, amino acid:H+ symporter family	COG:COG0531, COG:E, RefSeq:WP_000448446.1, SO:0001217, UniParc:UPI00016B7D4D, UniRef:UniRef100_A0A9X5VXZ9, UniRef:UniRef50_S2XC97, UniRef:UniRef90_J9CWY1
contig_1	cds	639286	639996	+	BAINNM_03210	treR	trehalose operon repressor	COG:COG2188, COG:K, GO:0003677, GO:0003700, GO:0006355, KEGG:K03486, RefSeq:WP_000987242.1, SO:0001217, UniParc:UPI00005B4A7F, UniRef:UniRef100_A0A0Q0R7E5, UniRef:UniRef50_A0A2T5NT62, UniRef:UniRef90_W8Y5U8
contig_1	cds	640136	641563	+	BAINNM_03215	treB	PTS trehalose transporter subunit IIBC	COG:COG1264, COG:G, EC:2.7.1.201, GO:0008982, GO:0009401, GO:0015574, GO:0015771, GO:0016020, KEGG:K02819, RefSeq:WP_000513942.1, SO:0001217, UniParc:UPI000018DE41, UniRef:UniRef100_A0A9X7R937, UniRef:UniRef50_I4KG21, UniRef:UniRef90_A0A6H3AC61
contig_1	cds	641577	643238	+	BAINNM_03220	treC	alpha,alpha-phosphotrehalase	COG:COG0366, COG:G, EC:3.2.1.93, GO:0005991, GO:0008788, RefSeq:WP_069354955.1, SO:0001217, UniParc:UPI000846E9EC, UniRef:UniRef100_A0A9W3SPZ5, UniRef:UniRef50_P39795, UniRef:UniRef90_Q63G13
contig_1	cds	643270	644394	-	BAINNM_03225	gerKC	spore germination protein GerKC	BlastRules:WP_000474030, BlastRules:WP_003246578, COG:COG5903, COG:D, RefSeq:WP_161114609.1, SO:0001217, UniParc:UPI00136B1360, UniRef:UniRef100_UPI00136B1360, UniRef:UniRef50_W8YTV6, UniRef:UniRef90_W8YTV6
contig_1	cds	644375	645481	-	BAINNM_03230	gerAB	Spore germination receptor GerABC, GerB subunit (amino acid transporter)	COG:COG5902, COG:D, RefSeq:WP_000185799.1, SO:0001217, UniParc:UPI000018DE44, UniRef:UniRef100_A0A9Q5MS68, UniRef:UniRef50_W8Y6L6, UniRef:UniRef90_W8Y6L6
contig_1	cds	645462	646964	-	BAINNM_03235	gerKA	spore germination protein GerKA	BlastRules:WP_000139254, BlastRules:WP_003246515, COG:COG5901, COG:D, RefSeq:WP_000139277.1, SO:0001217, UniParc:UPI000279F2E4, UniRef:UniRef100_A0A9X5C1S2, UniRef:UniRef50_J8JCG0, UniRef:UniRef90_J8J9I5
contig_1	cds	647317	649149	+	BAINNM_03240		histidine kinase	EC:2.7.13.3, KEGG:K07777, RefSeq:WP_002182443.1, SO:0001217, UniParc:UPI000279E258, UniRef:UniRef100_A0A9X8X5F7, UniRef:UniRef50_A0A2T6K9C6, UniRef:UniRef90_A0A0B5SAP4
contig_1	cds	649151	649792	+	BAINNM_03245		DNA-binding response regulator	RefSeq:WP_000590668.1, SO:0001217, UniParc:UPI00003CBDE3, UniRef:UniRef100_A0A0E1MBG1, UniRef:UniRef50_J8FQR4, UniRef:UniRef90_J8FQR4
contig_1	cds	650196	654437	+	BAINNM_03250		Dockerin domain-containing protein	RefSeq:WP_071732230.1, SO:0001217, UniParc:UPI0008FE559A, UniRef:UniRef100_UPI0008FE559A, UniRef:UniRef50_Q632G9, UniRef:UniRef90_J8J4Z4
contig_1	cds	654692	655291	+	BAINNM_03255		Camelysin, Metallo peptidase, MEROPS family M73	RefSeq:WP_000023370.1, SO:0001217, UniParc:UPI0002F03EC8, UniRef:UniRef100_A0A9X6B4Y5, UniRef:UniRef50_A0A5C6VPV6, UniRef:UniRef90_A0R9S2
contig_1	cds	655456	656427	+	BAINNM_03260	srkA	Ser/Thr protein kinase RdoA involved in Cpx stress response, MazF antagonist	COG:COG2334, COG:T, EC:2.7.1.230, KEGG:K23983, RefSeq:WP_053565255.1, SO:0001217, UniParc:UPI0006AD669C, UniRef:UniRef100_A0A9X7GH86, UniRef:UniRef50_B7JQC1, UniRef:UniRef90_B7JQC1
contig_1	cds	656585	658048	+	BAINNM_03265	alsT	Na+/alanine symporter	COG:COG1115, COG:E, KEGG:K03310, SO:0001217, UniRef:UniRef50_O32060, UniRef:UniRef90_A0A0G8F7U9
contig_1	cds	658094	658912	+	BAINNM_03270	glnQ	ABC-type polar amino acid transport system, ATPase component	COG:COG1126, COG:E, SO:0001217, UniParc:UPI000CD8E709, UniRef:UniRef100_A0A9X7D9C8, UniRef:UniRef50_P48243, UniRef:UniRef90_B9J4T0
contig_1	cds	658925	659755	+	BAINNM_03275	hisJ	glutamine ABC transporter substrate-binding protein GlnH	BlastRules:WP_000916480, BlastRules:WP_003245954, COG:COG0834, COG:ET, RefSeq:WP_000916477.1, SO:0001217, UniParc:UPI0001A18518, UniRef:UniRef100_A0A1W6WII2, UniRef:UniRef50_O34563, UniRef:UniRef90_J8J718
contig_1	cds	659840	660496	+	BAINNM_03280	hisM	ABC-type amino acid transport system, permease component	COG:COG0765, COG:E, RefSeq:WP_001112682.1, SO:0001217, UniParc:UPI00027A9ADC, UniRef:UniRef100_A0A9X7FY28, UniRef:UniRef50_O34671, UniRef:UniRef90_A0A0G8CLT2
contig_1	cds	660497	661141	+	BAINNM_03285	hisM	ABC-type amino acid transport system, permease component	COG:COG0765, COG:E, RefSeq:WP_000345978.1, SO:0001217, UniParc:UPI00027A9ADD, UniRef:UniRef100_A0A9X5VUC1, UniRef:UniRef50_O34606, UniRef:UniRef90_A0A0G8CML9
contig_1	cds	661346	662779	+	BAINNM_03290	lysP	Amino acid permease	COG:COG0833, COG:E, RefSeq:WP_017762786.1, SO:0001217, UniParc:UPI0003478BFD, UniRef:UniRef100_A0A9X0JQ97, UniRef:UniRef50_P39137, UniRef:UniRef90_J8J457
contig_1	cds	662754	663131	+	BAINNM_03295	yhfA	Uncharacterized OsmC-related protein	COG:COG1765, COG:R, RefSeq:WP_053565250.1, SO:0001217, UniParc:UPI0006AD7B85, UniRef:UniRef100_A0A9X7G470, UniRef:UniRef50_J7ZQT7, UniRef:UniRef90_J7ZQT7
contig_1	cds	663195	663629	+	BAINNM_03300		Hydrolase, HIT	RefSeq:WP_098854736.1, SO:0001217, UniParc:UPI000BFDEF1A, UniRef:UniRef100_UPI000BFDEF1A, UniRef:UniRef50_J8I8W1, UniRef:UniRef90_A0A9W5MXN1
contig_1	cds	663651	664592	-	BAINNM_03305	yobV	putative DNA-binding transcriptional regulator YobV, contains HTH and WYL domains	COG:COG2378, COG:K, RefSeq:WP_088022967.1, SO:0001217, UniParc:UPI000B44172A, UniRef:UniRef100_A0A9X6R8M7, UniRef:UniRef50_A0A2S5D0U3, UniRef:UniRef90_Q81V52
contig_1	cds	664697	665218	+	BAINNM_03310	folA	Dihydrofolate reductase	COG:COG0262, COG:H, RefSeq:WP_088022970.1, SO:0001217, UniParc:UPI000B44231E, UniRef:UniRef100_A0A9X6R8W3, UniRef:UniRef50_A0A0B5SBV7, UniRef:UniRef90_J8FM06
contig_1	cds	665383	666774	-	BAINNM_03315	hAMP	HAMP domain	COG:COG2770, COG:T, RefSeq:WP_161114607.1, SO:0001217, UniParc:UPI001368F369, UniRef:UniRef100_UPI001368F369, UniRef:UniRef50_A0A370GVB9, UniRef:UniRef90_Q6HNG3
contig_1	cds	666786	667463	-	BAINNM_03320	ompR	DNA-binding response regulator, OmpR family, contains REC and winged-helix (wHTH) domain	COG:COG0745, COG:TK, RefSeq:WP_098680258.1, SO:0001217, UniParc:UPI000BF77EB9, UniRef:UniRef100_A0A9X7ATM1, UniRef:UniRef50_J8J462, UniRef:UniRef90_J9CX04
contig_1	cds	667639	668499	+	BAINNM_03325	arsR	Transcriptional regulator, ArsR	SO:0001217, UniRef:UniRef50_A0A9P2DD89, UniRef:UniRef90_A0A9W4EWL0
contig_1	cds	668654	668884	+	BAINNM_03330	arsR	Transcriptional regulator, ArsR	SO:0001217, UniRef:UniRef50_A0A9P2DEJ7, UniRef:UniRef90_A0A9P2DEJ7
contig_1	cds	669041	670492	+	BAINNM_03335	sulP	Sulfate permease or related transporter, MFS superfamily	COG:COG0659, COG:P, RefSeq:WP_161114605.1, SO:0001217, UniParc:UPI00136E5228, UniRef:UniRef100_UPI00136E5228, UniRef:UniRef50_U2FZX5, UniRef:UniRef90_J9CF59
contig_1	cds	670558	670980	+	BAINNM_03340	uspA	UspA domain-containing protein	RefSeq:WP_000277991.1, SO:0001217, UniParc:UPI0001A1E9AF, UniRef:UniRef100_A0A9X7AWR5, UniRef:UniRef50_J8J467, UniRef:UniRef90_J8J467
contig_1	cds	671179	671295	+	BAINNM_03345		DUF4027 domain-containing protein	RefSeq:WP_000834733.1, SO:0001217, UniParc:UPI000181880A, UniRef:UniRef100_A0A9X6Q5B8, UniRef:UniRef50_J8FST5, UniRef:UniRef90_A0A2A8RDB8
contig_1	cds	671400	673181	-	BAINNM_03350	opp4A	oligopeptide ABC transporter substrate-binding protein	COG:COG0747, COG:E, GO:0043190, GO:0140359, RefSeq:WP_069354965.1, SO:0001217, UniParc:UPI0008465279, UniRef:UniRef100_A0A9W3SPG7, UniRef:UniRef50_Q6HNF8, UniRef:UniRef90_J8BT67
contig_1	cds	673196	674101	-	BAINNM_03355	dppC	ABC-type dipeptide/oligopeptide/nickel transport system, permease component	COG:COG1173, COG:EP, RefSeq:WP_000880730.1, SO:0001217, UniParc:UPI0001A179B9, UniRef:UniRef100_A0A168B1Z3, UniRef:UniRef50_A0A078LVH8, UniRef:UniRef90_J8BSC5
contig_1	cds	674120	675088	-	BAINNM_03360	opp4B	oligopeptide ABC transporter permease	COG:COG0601, COG:EP, GO:0043190, GO:0140359, RefSeq:WP_000265452.1, SO:0001217, UniParc:UPI000200AB40, UniRef:UniRef100_A0A9X6UDE1, UniRef:UniRef50_A0A0G8FA11, UniRef:UniRef90_J8B116
contig_1	cds	675103	676029	-	BAINNM_03365	gsiA	ABC-type glutathione transport system ATPase component, contains duplicated ATPase domain	COG:COG1123, COG:O, RefSeq:WP_199717248.1, SO:0001217, UniParc:UPI0018F37B83, UniRef:UniRef100_UPI0018F37B83, UniRef:UniRef50_P0A2V4, UniRef:UniRef90_J8J471
contig_1	cds	676016	677035	-	BAINNM_03370		ABC transporter domain-containing protein	RefSeq:WP_000798236.1, SO:0001217, UniParc:UPI0001A179BC, UniRef:UniRef100_A0A1W6WHK5, UniRef:UniRef50_Q07733, UniRef:UniRef90_A0A090YVZ8
contig_1	cds	677317	678666	-	BAINNM_03375	glpT	glycerol-3-phosphate transporter	COG:COG2271, COG:G, GO:0015169, GO:0015794, RefSeq:WP_000466388.1, SO:0001217, UniParc:UPI0001A1EB1D, UniRef:UniRef100_A0A9X6ZSC1, UniRef:UniRef50_Q9KN29, UniRef:UniRef90_A0A0G8F7Y4
contig_1	cds	678936	679394	+	BAINNM_03380	marR	DNA-binding transcriptional regulator, MarR family	COG:COG1846, COG:K, RefSeq:WP_001132365.1, SO:0001217, UniParc:UPI000018DE59, UniRef:UniRef100_W8YTY1, UniRef:UniRef50_J8J9L1, UniRef:UniRef90_W8YTY1
contig_1	cds	679414	681027	+	BAINNM_03385	araJ	putative arabinose efflux permease AraJ, MFS family	COG:COG2814, COG:G, RefSeq:WP_000437647.1, SO:0001217, UniParc:UPI0001A0558C, UniRef:UniRef100_A0A9Q5QRQ0, UniRef:UniRef50_O32182, UniRef:UniRef90_A0A0G8FA06
contig_1	cds	681165	682136	+	BAINNM_03390	rbsR	ribose operon transcriptional repressor RbsR	BlastRules:WP_000104065, COG:COG1609, COG:K, RefSeq:WP_069354967.1, SO:0001217, UniParc:UPI0008464C1D, UniRef:UniRef100_A0A9W3SPQ7, UniRef:UniRef50_B9J4V5, UniRef:UniRef90_B9J4V5
contig_1	cds	682150	683046	+	BAINNM_03395	rbsK	ribokinase	COG:COG0524, COG:G, EC:2.7.1.15, GO:0004747, GO:0019303, KEGG:K00852, RefSeq:WP_001132865.1, SO:0001217, UniParc:UPI000018DE5C, UniRef:UniRef100_A0A9W5M9U9, UniRef:UniRef50_B1YL35, UniRef:UniRef90_A9VEU5
contig_1	cds	683043	683438	+	BAINNM_03400	rbsD	D-ribose pyranase	BlastRules:WP_000716140, COG:COG1869, COG:G, EC:5.4.99.62, GO:0005737, GO:0016872, GO:0019303, GO:0048029, GO:0062193, KEGG:K06726, RefSeq:WP_000716151.1, SO:0001217, UniParc:UPI00005B535F, UniRef:UniRef100_B7IXT0, UniRef:UniRef50_Q81HW9, UniRef:UniRef90_Q81HW9
contig_1	cds	683457	684941	+	BAINNM_03405	rbsA	ribose ABC transporter ATP-binding protein RbsA	BlastRules:WP_001217684, BlastRules:WP_003244379, COG:COG1129, COG:G, EC:7.5.2.7, EC:7.5.2.8, EC:7.6.2.5, GO:0005524, GO:0005886, GO:0015439, GO:0015611, GO:0015886, GO:0016887, GO:0043190, RefSeq:WP_002163845.1, SO:0001217, UniParc:UPI00016B6245, UniRef:UniRef100_A0A9X9EVX6, UniRef:UniRef50_Q81V36, UniRef:UniRef90_Q81V36
contig_1	cds	684944	685879	+	BAINNM_03410	rbsC	Ribose/xylose/arabinose/galactoside ABC-type transport system, permease component	COG:COG1172, COG:G, RefSeq:WP_001074649.1, SO:0001217, UniParc:UPI0001A179C1, UniRef:UniRef100_A0A9W7V084, UniRef:UniRef50_P36948, UniRef:UniRef90_W8Y6P4
contig_1	cds	685894	686820	+	BAINNM_03415	rbsB	ribose ABC transporter substrate-binding protein RbsB	COG:COG1879, COG:G, RefSeq:WP_199717247.1, SO:0001217, UniParc:UPI0018F598D3, UniRef:UniRef100_UPI0018F598D3, UniRef:UniRef50_C6IX65, UniRef:UniRef90_J8J483
contig_1	cds	686855	687502	+	BAINNM_03420	fsa	fructose-6-phosphate aldolase	COG:COG0176, COG:G, EC:2.2.1.2, GO:0004801, GO:0005737, GO:0005975, GO:0006098, GO:0016832, RefSeq:WP_199717246.1, SO:0001217, UniParc:UPI0018F5EFF0, UniRef:UniRef100_UPI0018F5EFF0, UniRef:UniRef50_Q9WYD1, UniRef:UniRef90_Q81V33
contig_1	cds	687884	690283	+	BAINNM_03425	inhA2	M6 family metalloprotease immune inhibitor InhA2	BlastRules:WP_001253006, COG:COG4412, COG:O, NCBIProtein:AAP07680.1, RefSeq:WP_001252976.1, SO:0001217, UniParc:UPI00027BFEF3, UniRef:UniRef100_A0A9X7AWN7, UniRef:UniRef50_P23382, UniRef:UniRef90_D8H130
contig_1	cds	690601	690942	+	BAINNM_03430	ycnL	Reductase or disulfide isomerase in copper uptake, YcnL	RefSeq:WP_199717245.1, SO:0001217, UniParc:UPI0018F4128F, UniRef:UniRef100_UPI0018F4128F, UniRef:UniRef50_A0A084IZ56, UniRef:UniRef90_A0A2A8PVZ9
contig_1	cds	690964	691293	+	BAINNM_03435		hypothetical protein	RefSeq:WP_000964465.1, SO:0001217, UniParc:UPI00016B5AB1, UniRef:UniRef100_A0A9X6WLU2, UniRef:UniRef50_J7XAH8, UniRef:UniRef90_A0A9X6QC20
contig_1	cds	691310	692464	-	BAINNM_03440	araJ	putative arabinose efflux permease AraJ, MFS family	COG:COG2814, COG:G, RefSeq:WP_000873271.1, SO:0001217, UniParc:UPI000200AB45, UniRef:UniRef100_A0A9X5VTB1, UniRef:UniRef50_J8J9M1, UniRef:UniRef90_J8J9M1
contig_1	cds	692690	693742	+	BAINNM_03445	bdhA	(R,R)-butanediol dehydrogenase	BlastRules:WP_003234015, BlastRules:WP_033691573, COG:COG1063, COG:ER, EC:1.1.1.4, RefSeq:WP_000645827.1, SO:0001217, UniParc:UPI000018DE63, UniRef:UniRef100_A0A9W5HCB5, UniRef:UniRef50_A0A1E3L1F9, UniRef:UniRef90_A0R9V9
contig_1	cds	693861	694205	+	BAINNM_03450		Potassium channel domain-containing protein	RefSeq:WP_000948244.1, SO:0001217, UniParc:UPI0001D3A98E, UniRef:UniRef100_A0A9X7AT53, UniRef:UniRef50_J8J488, UniRef:UniRef90_J8CG16
contig_1	cds	694459	695310	+	BAINNM_03455	cerA	phospholipase CerA	BlastRules:WP_000731014, EC:3.1.4.3, GO:0008270, GO:0031640, GO:0034480, NCBIProtein:AAS39677.1, RefSeq:WP_000730997.1, SO:0001217, UniParc:UPI00000BD78F, UniRef:UniRef100_W8XY39, UniRef:UniRef50_P09598, UniRef:UniRef90_P09598
contig_1	cds	695387	696388	+	BAINNM_03460	sph	sphingomyelinase C	COG:COG3568, COG:R, EC:3.1.4.12, GO:0004767, GO:0005576, GO:0006665, GO:0031640, NCBIProtein:CAF33353.1, RefSeq:WP_000676799.1, SO:0001217, UniParc:UPI0001D3A98F, UniRef:UniRef100_A0A9W7QLL8, UniRef:UniRef50_P11889, UniRef:UniRef90_P11889
contig_1	cds	696496	697668	+	BAINNM_03465	dsd1	D-serine deaminase, pyridoxal phosphate-dependent	COG:COG3616, COG:E, RefSeq:WP_016083514.1, SO:0001217, UniParc:UPI0003304742, UniRef:UniRef100_UPI0003304742, UniRef:UniRef50_J8BSE2, UniRef:UniRef90_R8I6M2
contig_1	cds	697656	698972	+	BAINNM_03470	glcD	FAD/FMN-containing lactate dehydrogenase/glycolate oxidase	COG:C, COG:COG0277, RefSeq:WP_199717244.1, SO:0001217, UniParc:UPI0018F733FA, UniRef:UniRef100_UPI0018F733FA, UniRef:UniRef50_A0A0A5HTT9, UniRef:UniRef90_B7HBV9
contig_1	cds	699026	700177	-	BAINNM_03475	vanZ	Glycopeptide antibiotics resistance protein	COG:COG4767, COG:V, RefSeq:WP_000128025.1, SO:0001217, UniParc:UPI0001D3A992, UniRef:UniRef100_A0A9X5VCZ6, UniRef:UniRef50_J9CUA2, UniRef:UniRef90_J9CUA2
contig_1	cds	700349	700552	+	BAINNM_03480		Group-specific protein	RefSeq:WP_001268332.1, SO:0001217, UniParc:UPI000018DE69, UniRef:UniRef100_W8YU00, UniRef:UniRef50_A0A6H3ADF0, UniRef:UniRef90_A0A6H3ADF0
contig_1	cds	700683	700970	-	BAINNM_03485		antibiotic biosynthesis monooxygenase	RefSeq:WP_197235146.1, SO:0001217, UniParc:UPI0018CF55E7, UniRef:UniRef100_UPI0018CF55E7, UniRef:UniRef50_A0A073K912, UniRef:UniRef90_W8Y6Q7
contig_1	cds	701150	701962	-	BAINNM_03490	uppP1	Undecaprenyl-diphosphatase 1	COG:COG1968, COG:I, EC:3.6.1.27, GO:0005886, GO:0008360, GO:0009252, GO:0016311, GO:0046677, GO:0050380, GO:0071555, RefSeq:WP_000434794.1, SO:0001217, UniParc:UPI000018DE6B, UniRef:UniRef100_Q81HV4, UniRef:UniRef50_Q81V21, UniRef:UniRef90_Q81V21
contig_1	cds	702099	703040	-	BAINNM_03495		Methyl-accepting transducer domain-containing protein	RefSeq:WP_000495032.1, SO:0001217, UniParc:UPI0001A16E2D, UniRef:UniRef100_A0A1W6WHS9, UniRef:UniRef50_J8FLX4, UniRef:UniRef90_J8FLX4
contig_1	cds	703261	704541	+	BAINNM_03500		3D domain-containing protein	RefSeq:WP_059304140.1, SO:0001217, UniParc:UPI0005E57F10, UniRef:UniRef100_A0A9X5ZDB7, UniRef:UniRef50_D8H1V9, UniRef:UniRef90_Q63FW0
contig_1	cds	704654	704866	+	BAINNM_03505	xRE	DNA-binding transcriptional regulator, XRE-family HTH domain	COG:COG1476, COG:K, RefSeq:WP_206773583.1, SO:0001217, UniParc:UPI001A7EC08B, UniRef:UniRef100_UPI001A7EC08B, UniRef:UniRef50_C0H3X9, UniRef:UniRef90_UPI001A7EC08B
contig_1	cds	704859	705332	+	BAINNM_03510		DUF2178 domain-containing protein	RefSeq:WP_053565231.1, SO:0001217, UniParc:UPI0005E92A17, UniRef:UniRef100_A0A9X7BVF1, UniRef:UniRef50_R8QZB2, UniRef:UniRef90_J8J761
contig_1	cds	705449	706081	+	BAINNM_03515	srtA	Sortase A	COG:COG3764, COG:M, EC:3.4.22.-, GO:0005886, GO:0006508, GO:0008234, RefSeq:WP_001041724.1, SO:0001217, UniParc:UPI00016B5ABF, UniRef:UniRef100_A0A9X6N598, UniRef:UniRef50_P0DPQ5, UniRef:UniRef90_P0DPQ5
contig_1	cds	706222	707349	+	BAINNM_03520		YHYH domain-containing protein	SO:0001217, UniRef:UniRef50_A9VEW9, UniRef:UniRef90_A0A2B2L0X2
contig_1	cds	707380	708765	-	BAINNM_03525	pTR2	Dipeptide/tripeptide permease	COG:COG3104, COG:E, RefSeq:WP_000443143.1, SO:0001217, UniParc:UPI000018DE72, UniRef:UniRef100_A0A9X6L0D7, UniRef:UniRef50_A0A150JSM2, UniRef:UniRef90_W8YU10
contig_1	cds	708913	709056	+	BAINNM_03530		Histidine kinase	RefSeq:WP_000568309.1, SO:0001217, UniParc:UPI00027A9EC5, UniRef:UniRef100_A0A9W4BSX3, UniRef:UniRef50_A0A0G8CLN5, UniRef:UniRef90_B7IXV6
contig_1	cds	709019	710320	+	BAINNM_03535	brnQ	branched-chain amino acid transport system II carrier protein	COG:COG1114, COG:E, GO:0015658, GO:0015803, KEGG:K03311, SO:0001217, UniRef:UniRef50_B9J4Y2, UniRef:UniRef90_A0A2N1JUX6
contig_1	cds	710462	712183	+	BAINNM_03540		Uncharacterized membrane protein	COG:COG5373, COG:S, RefSeq:WP_053565226.1, SO:0001217, UniParc:UPI0006AD76CD, UniRef:UniRef100_A0A9X7BUU0, UniRef:UniRef50_Q81HU5, UniRef:UniRef90_Q81HU5
contig_1	cds	712219	713766	-	BAINNM_03545		Putative nucleic acid binding OB-fold tRNA/helicase-type	RefSeq:WP_199717241.1, SO:0001217, UniParc:UPI0018F70F0A, UniRef:UniRef100_UPI0018F70F0A, UniRef:UniRef50_A7GLC3, UniRef:UniRef90_A0A090ZCM4
contig_1	cds	713945	715336	-	BAINNM_03550	ansP	L-asparagine transporter or related permease	COG:COG1113, COG:E, RefSeq:WP_197235140.1, SO:0001217, UniParc:UPI0018CEBE40, UniRef:UniRef100_UPI0018CEBE40, UniRef:UniRef50_O34618, UniRef:UniRef90_J9CUB8
contig_1	cds	715617	716909	+	BAINNM_03555	nCS2	Xanthine/guanine/uracil/vitamin C permease GhxP/GhxQ, nucleobase:cation symporter 2 ( NCS2) family	COG:COG2252, COG:F, RefSeq:WP_144561083.1, SO:0001217, UniParc:UPI0011A2DA7B, UniRef:UniRef100_UPI0011A2DA7B, UniRef:UniRef50_O34978, UniRef:UniRef90_J8INA1
contig_1	cds	717107	717307	+	BAINNM_03560	xRE	DNA-binding transcriptional regulator, XRE-family HTH domain	COG:COG1476, COG:K, RefSeq:WP_000301177.1, SO:0001217, UniParc:UPI0001A16E36, UniRef:UniRef100_A0A9X7GC93, UniRef:UniRef50_T1ZBT0, UniRef:UniRef90_J8J4A7
contig_1	cds	717312	717740	+	BAINNM_03565		Group-specific protein	RefSeq:WP_053565223.1, SO:0001217, UniParc:UPI0006AD6EB3, UniRef:UniRef100_A0A9X7GGT4, UniRef:UniRef50_A9VEX7, UniRef:UniRef90_A0A2C9YLV5
contig_1	cds	717780	718217	-	BAINNM_03570		Acetyltransferase, GNAT family	RefSeq:WP_000633846.1, SO:0001217, UniParc:UPI0001A16E38, UniRef:UniRef100_A0A1W6WIM8, UniRef:UniRef50_I8ALA1, UniRef:UniRef90_B7IXW4
contig_1	cds	718232	718453	-	BAINNM_03575		DUF4022 domain-containing protein	RefSeq:WP_000029579.1, SO:0001217, UniParc:UPI000200AC71, UniRef:UniRef100_A0A1W6WWD5, UniRef:UniRef50_Q73DE5, UniRef:UniRef90_Q73DE5
contig_1	cds	718542	720371	-	BAINNM_03580	trkA	Trk/Ktr K+ transport system regulatory component TrkA/KtrA/KtrC, RCK domain	COG:COG0569, COG:PT, RefSeq:WP_064532083.1, SO:0001217, UniParc:UPI0007E44168, UniRef:UniRef100_A0A9X7AWH4, UniRef:UniRef50_O31615, UniRef:UniRef90_J8INA6
contig_1	cds	720593	720904	-	BAINNM_03585	qoxD	cytochrome aa3 quinol oxidase subunit IV	COG:C, COG:COG3125, GO:0015078, GO:0015990, GO:0016682, RefSeq:WP_000068425.1, SO:0001217, UniParc:UPI000018DE7C, UniRef:UniRef100_A0A9X6N3X5, UniRef:UniRef50_A0A6L8P1E1, UniRef:UniRef90_A0A6L8P1E1
contig_1	cds	720905	721507	-	BAINNM_03590	qoxC	cytochrome aa3 quinol oxidase subunit III	COG:C, COG:COG1845, GO:0015078, GO:0015990, GO:0016682, RefSeq:WP_000729316.1, SO:0001217, UniParc:UPI00016B68F6, UniRef:UniRef100_A0A9Q1W097, UniRef:UniRef50_P34958, UniRef:UniRef90_A0A090YWJ7
contig_1	cds	721521	723455	-	BAINNM_03595	qoxB	cytochrome aa3 quinol oxidase subunit I	COG:C, COG:COG0843, GO:0004129, GO:0015990, RefSeq:WP_000762374.1, SO:0001217, UniParc:UPI0001A16E3B, UniRef:UniRef100_A0A160GVL9, UniRef:UniRef50_E0TW66, UniRef:UniRef90_Q81HT4
contig_1	cds	723489	724364	-	BAINNM_03600	qoxA	cytochrome aa3 quinol oxidase subunit II	BlastRules:WP_001176165, COG:C, COG:COG1622, EC:1.10.3.-, GO:0004129, GO:0005507, GO:0005886, GO:0009055, GO:0009486, GO:0015078, GO:0015990, GO:0016020, GO:0016682, GO:0042773, GO:0070469, RefSeq:WP_001176165.1, SO:0001217, UniParc:UPI000018DE7E, UniRef:UniRef100_Q81HT3, UniRef:UniRef50_Q81HT3, UniRef:UniRef90_Q81HT3
contig_1	cds	724647	726062	-	BAINNM_03605		Amino acid permease/ SLC12A domain-containing protein	RefSeq:WP_001075764.1, SO:0001217, UniParc:UPI00027BFE8D, UniRef:UniRef100_A0A9X5ZPJ2, UniRef:UniRef50_P39137, UniRef:UniRef90_J8INB1
contig_1	cds	726439	727149	+	BAINNM_03610	yvpB	putative cysteine peptidase, C39 family	COG:COG4990, COG:R, RefSeq:WP_000734491.1, SO:0001217, UniParc:UPI0001A16E3D, UniRef:UniRef100_A0A9W7QMZ3, UniRef:UniRef50_Q6HNB0, UniRef:UniRef90_Q6HNB0
contig_1	cds	727282	728457	+	BAINNM_03615	abgB	Metal-dependent amidase/aminoacylase/carboxypeptidase	COG:COG1473, COG:R, RefSeq:WP_053565221.1, SO:0001217, UniParc:UPI0006AD5ED2, UniRef:UniRef100_A0A9X7BVS6, UniRef:UniRef50_C0Z7R6, UniRef:UniRef90_A0R9Y4
contig_1	cds	728459	728656	+	BAINNM_03620		Permease	RefSeq:WP_053565220.1, SO:0001217, UniParc:UPI0006AD631C, UniRef:UniRef100_A0A9X6UD47, UniRef:UniRef50_J8GXG2, UniRef:UniRef90_J8GXG2
contig_1	cds	728653	730125	+	BAINNM_03625	putP	Na+/proline symporter	COG:COG0591, COG:E, RefSeq:WP_064532086.1, SO:0001217, UniParc:UPI0007E3BED2, UniRef:UniRef100_UPI0007E3BED2, UniRef:UniRef50_O07556, UniRef:UniRef90_J9CUD2
contig_1	cds	730236	731705	+	BAINNM_03630	gerLA	spore germination protein GerLA	BlastRules:WP_001999095, COG:COG5901, COG:D, GO:0009847, GO:0016020, SO:0001217, UniParc:UPI00032F0796, UniRef:UniRef100_A0A9X5VY02, UniRef:UniRef50_Q93N70, UniRef:UniRef90_Q93N70
contig_1	cds	731706	732830	+	BAINNM_03635	gerLB	spore germination protein GerLB	BlastRules:WP_000801996, BlastRules:WP_000802011, COG:COG5902, COG:D, GO:0009847, GO:0016020, RefSeq:WP_000802006.1, SO:0001217, UniParc:UPI0001A16E42, UniRef:UniRef100_A0A1B1L0Y4, UniRef:UniRef50_Q93N69, UniRef:UniRef90_Q93N69
contig_1	cds	732814	733980	+	BAINNM_03640	gerLC	spore germination protein GerLC	BlastRules:WP_000681626, BlastRules:WP_100070308, COG:COG5903, COG:D, GO:0009847, GO:0016020, RefSeq:WP_144465663.1, SO:0001217, UniParc:UPI0011AB28E4, UniRef:UniRef100_UPI0011AB28E4, UniRef:UniRef50_Q93N68, UniRef:UniRef90_Q93N68
contig_1	cds	734192	735592	-	BAINNM_03645	feoB	Fe2+ transporter FeoB	COG:COG0370, COG:P, RefSeq:WP_000443602.1, SO:0001217, UniParc:UPI00016B5C5F, UniRef:UniRef100_A0A1B1L0V8, UniRef:UniRef50_J8J783, UniRef:UniRef90_B9J505
contig_1	cds	735570	736292	-	BAINNM_03650	feoB	Fe2+ transporter FeoB	COG:COG0370, COG:P, RefSeq:WP_000033865.1, SO:0001217, UniParc:UPI000018DE87, UniRef:UniRef100_A0A9Q5MYS0, UniRef:UniRef50_J8J9R2, UniRef:UniRef90_J9CUD8
contig_1	cds	736289	736546	-	BAINNM_03655	feoA	Fe2+ transport protein FeoA	COG:COG1918, COG:P, RefSeq:WP_000252989.1, SO:0001217, UniParc:UPI0000166754, UniRef:UniRef100_A0A0G8F7Q6, UniRef:UniRef50_E5WQL2, UniRef:UniRef90_J8INC0
contig_1	cds	737056	737958	+	BAINNM_03660	pstS	ABC-type phosphate transport system, periplasmic component	COG:COG0226, COG:P, RefSeq:WP_000245112.1, SO:0001217, UniParc:UPI000200ACF4, UniRef:UniRef100_A0A1W6WHU8, UniRef:UniRef50_D9SL82, UniRef:UniRef90_A0A090YZ83
contig_1	cds	738030	738920	+	BAINNM_03665	pstC	phosphate ABC transporter permease subunit PstC	COG:COG0573, COG:P, GO:0005886, GO:0015415, GO:0055052, RefSeq:WP_000676676.1, SO:0001217, UniParc:UPI00016B5C5C, UniRef:UniRef100_A0A1S7F0P7, UniRef:UniRef50_U5RXR7, UniRef:UniRef90_A0A0F7RH46
contig_1	cds	738923	739843	+	BAINNM_03670	pstA	phosphate ABC transporter permease PstA	COG:COG0581, COG:P, GO:0005886, GO:0015415, GO:0055052, RefSeq:WP_000994139.1, SO:0001217, UniParc:UPI0001A17C68, UniRef:UniRef100_A0A1B1L0V6, UniRef:UniRef50_A0A068N477, UniRef:UniRef90_A0A068N477
contig_1	cds	739979	740503	+	BAINNM_03675		putative kinase, contains AAA domain	COG:COG0645, COG:R, RefSeq:WP_075718855.1, SO:0001217, UniParc:UPI00095276BA, UniRef:UniRef100_A0A9X7G1J8, UniRef:UniRef50_J8J9R7, UniRef:UniRef90_A0A1W6WHV9
contig_1	cds	740548	743592	-	BAINNM_03680	acrB	Multidrug efflux pump subunit AcrB	COG:COG0841, COG:V, RefSeq:WP_199717240.1, SO:0001217, UniParc:UPI0018F3CB47, UniRef:UniRef100_UPI0018F3CB47, UniRef:UniRef50_J8INC7, UniRef:UniRef90_J9CUE3
contig_1	rRNA	744189	745740	+	BAINNM_03685	rrs	16S ribosomal RNA	GO:0003735, GO:0005840, KEGG:K01977, RFAM:RF00177, SO:0001000
contig_1	rRNA	745886	748806	+	BAINNM_03690	rrl	23S ribosomal RNA	GO:0003735, GO:0005840, KEGG:K01980, RFAM:RF02541, SO:0001001
contig_1	rRNA	748909	749024	+	BAINNM_03695	rrf	5S ribosomal RNA	GO:0003735, GO:0005840, KEGG:K01985, RFAM:RF00001, SO:0000652
contig_1	tRNA	749030	749105	+	BAINNM_03700	trnV	tRNA-Val(tac)	SO:0000273
contig_1	tRNA	749114	749197	+	BAINNM_03705	trnY	tRNA-Tyr(gta)	SO:0000272
contig_1	tRNA	749209	749283	+	BAINNM_03710	trnQ	tRNA-Gln(ttg)	SO:0000261
contig_1	tRNA	749288	749363	+	BAINNM_03715	trnK	tRNA-Lys(ttt)	SO:0000265
contig_1	tRNA	749379	749459	+	BAINNM_03720	trnL	tRNA-Leu(tag)	SO:0000264
contig_1	tRNA	749489	749563	+	BAINNM_03725	trnG	tRNA-Gly(gcc)	SO:0000260
contig_1	tRNA	749580	749668	+	BAINNM_03730	trnL	tRNA-Leu(taa)	SO:0000264
contig_1	tRNA	749672	749745	+	BAINNM_03735	trnR	tRNA-Arg(acg)	SO:0001036
contig_1	tRNA	749756	749829	+	BAINNM_03740	trnP	tRNA-Pro(tgg)	SO:0000268
contig_1	tRNA	749845	749917	+	BAINNM_03745	trnA	tRNA-Ala(tgc)	SO:0000254
contig_1	tRNA	749938	750030	+	BAINNM_03750	trnS	tRNA-Ser(tga)	SO:0000269
contig_1	tRNA	750084	750176	+	BAINNM_03755	trnS	tRNA-Ser(tga)	SO:0000269
contig_1	tRNA	750196	750272	+	BAINNM_03760	trnfM	tRNA-fMet(cat)	SO:0000266
contig_1	tRNA	750276	750351	+	BAINNM_03765	trnD	tRNA-Asp(gtc)	SO:0000256
contig_1	tRNA	750360	750435	+	BAINNM_03770	trnF	tRNA-Phe(gaa)	SO:0000267
contig_1	tRNA	750445	750517	+	BAINNM_03775	trnT	tRNA-Thr(tgt)	SO:0000270
contig_1	tRNA	750524	750594	+	BAINNM_03780	trnW	tRNA-Trp(cca)	SO:0000271
contig_1	tRNA	750605	750681	+	BAINNM_03785	trnI	tRNA-Ile(gat)	SO:0000263
contig_1	tRNA	750690	750764	+	BAINNM_03790	trnN	tRNA-Asn(gtt)	SO:0000257
contig_1	tRNA	750766	750837	+	BAINNM_03795	trnE	tRNA-Glu(ttc)	SO:0000259
contig_1	cds	750967	751386	+	BAINNM_03800		Signal-transduction protein containing cAMP-binding, CBS, and nucleotidyltransferase domains	COG:COG2905, COG:T, RefSeq:WP_000199012.1, SO:0001217, UniParc:UPI000200ACF8, UniRef:UniRef100_A0A1B1L0W5, UniRef:UniRef50_A0A0A0WSK4, UniRef:UniRef90_A0A0A0WSK4
contig_1	cds	751710	752861	+	BAINNM_03805		DUF3965 domain-containing protein	RefSeq:WP_000648915.1, SO:0001217, UniParc:UPI0001A17C6C, UniRef:UniRef100_A0A9X5VZP7, UniRef:UniRef50_B9J514, UniRef:UniRef90_Q6HN94
contig_1	cds	753102	753428	-	BAINNM_03810		Group-specific protein	RefSeq:WP_064532535.1, SO:0001217, UniParc:UPI0007E32BFC, UniRef:UniRef100_A0A9X7AYB6, UniRef:UniRef50_J8GQJ9, UniRef:UniRef90_A0A2C1MQL1
contig_1	cds	753434	754588	-	BAINNM_03815	ygiM	DUF1202 domain-containing protein	COG:COG3103, COG:R, RefSeq:WP_199717351.1, SO:0001217, UniParc:UPI0018F4E70C, UniRef:UniRef100_UPI0018F4E70C, UniRef:UniRef50_J7ZZV7, UniRef:UniRef90_A0A6H3ACQ8
contig_1	ncRNA-region	754859	754970	+			TPP riboswitch (THI element)	RFAM:RF00059, SO:0000035
contig_1	ncRNA-region	755031	755134	+			TPP riboswitch (THI element)	RFAM:RF00059, SO:0000035
contig_1	cds	755220	755915	+	BAINNM_03820	tenA	thiaminase II	COG:COG0819, COG:H, GO:0006772, GO:0050334, RefSeq:WP_000666826.1, SO:0001217, UniParc:UPI000016675F, UniRef:UniRef100_A0A0E1MEI6, UniRef:UniRef50_Q6HN91, UniRef:UniRef90_Q6HN91
contig_1	cds	755884	756633	+	BAINNM_03825	tauB	ABC-type nitrate/sulfonate/bicarbonate transport system, ATPase component	COG:COG1116, COG:P, RefSeq:WP_001256790.1, SO:0001217, UniParc:UPI000200ACFA, UniRef:UniRef100_A0A1B1L0Y0, UniRef:UniRef50_A0A161WXB3, UniRef:UniRef90_J8JLG9
contig_1	cds	756633	757385	+	BAINNM_03830	tauC	ABC-type nitrate/sulfonate/bicarbonate transport system, permease component	COG:COG0600, COG:P, RefSeq:WP_001080857.1, SO:0001217, UniParc:UPI0001A17C71, UniRef:UniRef100_A0A0K0Q7Y8, UniRef:UniRef50_R9M3I6, UniRef:UniRef90_J8K2N0
contig_1	cds	757382	758383	+	BAINNM_03835	tauA	ABC-type nitrate/sulfonate/bicarbonate transport system, periplasmic component	COG:COG0715, COG:P, KEGG:K15598, RefSeq:WP_000670422.1, SO:0001217, UniParc:UPI00027AAEFC, UniRef:UniRef100_A0A9X7BUL0, UniRef:UniRef50_J8GQK3, UniRef:UniRef90_J8GQK3
contig_1	cds	758394	759014	+	BAINNM_03840	tenI	thiazole tautomerase TenI	COG:COG0352, COG:H, RefSeq:WP_000787167.1, SO:0001217, UniParc:UPI000200ACFC, UniRef:UniRef100_A0A9W7QQX6, UniRef:UniRef50_D8H1Z9, UniRef:UniRef90_D8H1Z9
contig_1	cds	759007	760116	+	BAINNM_03845	thiO	glycine oxidase ThiO	COG:COG0665, COG:E, EC:1.4.3.19, GO:0016647, RefSeq:WP_161114496.1, SO:0001217, UniParc:UPI00136C2663, UniRef:UniRef100_UPI00136C2663, UniRef:UniRef50_A0A917AQM6, UniRef:UniRef90_Q6HN86
contig_1	cds	760132	760335	+	BAINNM_03850	thiS	sulfur carrier protein ThiS	COG:COG2104, COG:H, GO:0003824, GO:0009228, RefSeq:WP_001049502.1, SO:0001217, UniParc:UPI000018DE99, UniRef:UniRef100_W8Y629, UniRef:UniRef50_W8Y629, UniRef:UniRef90_W8Y629
contig_1	cds	760338	761108	+	BAINNM_03855	thiG	thiazole synthase	BlastRules:WP_000931993, BlastRules:WP_003916659, BlastRules:WP_010886483, COG:COG2022, COG:H, EC:2.8.1.10, GO:0005737, GO:0009229, GO:1990107, RefSeq:WP_000931980.1, SO:0001217, UniParc:UPI00019FFCE0, UniRef:UniRef100_A0A9W3S7G0, UniRef:UniRef50_B7GEY2, UniRef:UniRef90_Q81HQ5
contig_1	cds	761101	762120	+	BAINNM_03860	thiF	thiazole biosynthesis adenylyltransferase ThiF	COG:COG0476, COG:H, GO:0009228, GO:0016779, RefSeq:WP_053565212.1, SO:0001217, UniParc:UPI0006AD7886, UniRef:UniRef100_A0A9X7BUN5, UniRef:UniRef50_A0A1Y5ZU62, UniRef:UniRef90_A0A1Y5ZU62
contig_1	cds	762136	762948	+	BAINNM_03865	thiD	Hydroxymethylpyrimidine/phosphomethylpyrimidine kinase	COG:COG0351, COG:H, RefSeq:WP_161114497.1, SO:0001217, UniParc:UPI0013720710, UniRef:UniRef100_UPI0013720710, UniRef:UniRef50_O31620, UniRef:UniRef90_A0A4U3AGV6
contig_1	ncRNA-region	763034	763181	+			ydaO/yuaA leader	RFAM:RF00379, SO:0000140
contig_1	cds	763275	763661	+	BAINNM_03870		Group-specific protein	RefSeq:WP_000424087.1, SO:0001217, UniParc:UPI0001A07A8C, UniRef:UniRef100_A0A9X6WXH9, UniRef:UniRef50_A0A2B4LRI5, UniRef:UniRef90_A0A2B4LRI5
contig_1	cds	763675	763908	+	BAINNM_03875		Group-specific protein	RefSeq:WP_157452922.1, SO:0001217, UniParc:UPI00086385DF, UniRef:UniRef100_A0A9W3X773, UniRef:UniRef50_A0A0F5RMM4, UniRef:UniRef90_A0A506QKT9
contig_1	ncRNA-region	764169	764314	+			ydaO/yuaA leader	RFAM:RF00379, SO:0000140
contig_1	cds	764414	764518	+	BAINNM_03880		signal peptide protein	RefSeq:WP_000887894.1, SO:0001217, UniParc:UPI00016B3DBE, UniRef:UniRef100_A0A9W5IM85, UniRef:UniRef50_B7II07, UniRef:UniRef90_B7II07
contig_1	sorf	764515	764595	+	BAINNM_03885		K(+)-transporting ATPase subunit F	SO:0001217, UniParc:UPI000169B9FE, UniRef:UniRef100_A0A0A3VVY4, UniRef:UniRef50_A0A1D3QD38, UniRef:UniRef90_A0A150CWZ3
contig_1	cds	764615	766282	+	BAINNM_03890	kdpA	potassium-transporting ATPase subunit KdpA	BlastRules:WP_000638344, COG:COG2060, COG:P, EC:7.2.2.6, GO:0005886, GO:0006813, GO:0008556, GO:0030955, GO:0031004, KEGG:K01546, RefSeq:WP_069355029.1, SO:0001217, UniParc:UPI00084774EC, UniRef:UniRef100_A0A9W3SQ05, UniRef:UniRef50_O32327, UniRef:UniRef90_A9VFM0
contig_1	cds	766296	768386	+	BAINNM_03895	kdpB	potassium-transporting ATPase subunit KdpB	COG:COG2216, COG:P, EC:7.2.2.6, GO:0000287, GO:0005524, GO:0005886, GO:0006813, GO:0008556, GO:0016887, GO:0031004, RefSeq:WP_069355030.1, SO:0001217, UniParc:UPI00084786EF, UniRef:UniRef100_A0A9W3SPQ3, UniRef:UniRef50_Q8Y3Z7, UniRef:UniRef90_Q81HQ0
contig_1	cds	768403	768984	+	BAINNM_03900	kdpC	K(+)-transporting ATPase subunit C	COG:COG2156, COG:P, GO:0005524, GO:0005886, GO:0008556, RefSeq:WP_000412607.1, SO:0001217, UniParc:UPI0001A1B5AC, UniRef:UniRef100_A0A9X7GGI4, UniRef:UniRef50_Q81HP9, UniRef:UniRef90_Q81HP9
contig_1	cds	769050	770195	+	BAINNM_03905	kdpDN	KdpD-like non-kinase potassium sensor	BlastRules:WP_007472093, BlastRules:WP_009610762, BlastRules:WP_011053097, BlastRules:WP_016764725, BlastRules:WP_019720413, COG:COG2205, COG:T, RefSeq:WP_000270702.1, SO:0001217, UniParc:UPI000018DEA1, UniRef:UniRef100_A0A9W3S851, UniRef:UniRef50_Q6HN76, UniRef:UniRef90_Q6HN76
contig_1	cds	770220	771401	-	BAINNM_03910	araJ	putative arabinose efflux permease AraJ, MFS family	COG:COG2814, COG:G, RefSeq:WP_053565210.1, SO:0001217, UniParc:UPI0006AD7746, UniRef:UniRef100_A0A9X7BUL4, UniRef:UniRef50_J9CTF0, UniRef:UniRef90_W8XYB1
contig_1	cds	771542	772003	+	BAINNM_03915	marR	DNA-binding transcriptional regulator, MarR family	COG:COG1846, COG:K, RefSeq:WP_053565209.1, SO:0001217, UniParc:UPI0006AD7CB8, UniRef:UniRef100_A0A9X7BUP0, UniRef:UniRef50_J9CD53, UniRef:UniRef90_J8IAK9
contig_1	cds	772132	772986	+	BAINNM_03920	yjjU	putative phospholipase, patatin/cPLA2 family	COG:COG4667, COG:I, RefSeq:WP_000892676.1, SO:0001217, UniParc:UPI0001A17C7D, UniRef:UniRef100_A0A9X6U8F9, UniRef:UniRef50_A0A2B9DII5, UniRef:UniRef90_A0A2B9DII5
contig_1	cds	773113	773316	+	BAINNM_03925		Group-specific protein	RefSeq:WP_000432814.1, SO:0001217, UniParc:UPI00027A7844, UniRef:UniRef100_A0A9X4X1M1, UniRef:UniRef50_Q6HN68, UniRef:UniRef90_A0A7V7LCE1
contig_1	cds	773421	774416	-	BAINNM_03930	araH	Ribose/xylose/arabinose/galactoside ABC-type transport system, permease component	COG:COG1172, COG:G, RefSeq:WP_001054980.1, SO:0001217, UniParc:UPI000018DEAB, UniRef:UniRef100_A0A9X7ARI0, UniRef:UniRef50_A0A084IU09, UniRef:UniRef90_A0A084IU09
contig_1	cds	774400	775887	-	BAINNM_03935	mglA	ABC-type sugar transport system, ATPase component	COG:COG1129, COG:G, RefSeq:WP_161114499.1, SO:0001217, UniParc:UPI001369D4AC, UniRef:UniRef100_UPI001369D4AC, UniRef:UniRef50_J8GQM2, UniRef:UniRef90_J8DGI4
contig_1	cds	775884	776996	-	BAINNM_03940	rbsB	ABC-type sugar transport system, periplasmic component, contains N-terminal xre family HTH domain	COG:COG1879, COG:G, RefSeq:WP_053565203.1, SO:0001217, UniParc:UPI0006AD6C3C, UniRef:UniRef100_A0A9X7GGK8, UniRef:UniRef50_A0A150M7Z6, UniRef:UniRef90_J8K521
contig_1	ncRNA-region	777085	777190	-			SAM riboswitch (S box leader)	RFAM:RF00162, SO:0000140
contig_1	cds	777279	778580	-	BAINNM_03945	nCS2	Xanthine/guanine/uracil/vitamin C permease GhxP/GhxQ, nucleobase:cation symporter 2 ( NCS2) family	COG:COG2252, COG:F, RefSeq:WP_000482715.1, SO:0001217, UniParc:UPI0001A01805, UniRef:UniRef100_A0A9X5H1I5, UniRef:UniRef50_O34978, UniRef:UniRef90_J9CD57
contig_1	cds	778782	779648	+	BAINNM_03950	fabG	NAD(P)-dependent dehydrogenase, short-chain alcohol dehydrogenase family	COG:COG1028, COG:I, RefSeq:WP_098679558.1, SO:0001217, UniParc:UPI000BF5A81E, UniRef:UniRef100_A0A9X7G0H5, UniRef:UniRef50_Q75KH3, UniRef:UniRef90_J8ATA4
contig_1	cds	779716	780477	+	BAINNM_03955		L,D-transpeptidase catalytic domain-containing protein	RefSeq:WP_088022326.1, SO:0001217, UniParc:UPI000B446554, UniRef:UniRef100_A0A9X7G0G9, UniRef:UniRef50_Q6HN62, UniRef:UniRef90_Q6HN62
contig_1	cds	780581	780832	+	BAINNM_03960		Group-specific protein	RefSeq:WP_000834195.1, SO:0001217, UniParc:UPI000169AAE7, UniRef:UniRef100_Q73D93, UniRef:UniRef50_Q6HN61, UniRef:UniRef90_Q6HN61
contig_1	cds	780866	781081	-	BAINNM_03965		DUF1540 domain-containing protein	RefSeq:WP_001115481.1, SO:0001217, UniParc:UPI00016B66B6, UniRef:UniRef100_W8XYG4, UniRef:UniRef50_A7GLH4, UniRef:UniRef90_Q6HN56
contig_1	cds	781154	781609	-	BAINNM_03970		Thioredoxin domain-containing protein	RefSeq:WP_016082775.1, SO:0001217, UniParc:UPI00032F3C29, UniRef:UniRef100_A0A9X7GZP5, UniRef:UniRef50_A0A2C2UPC2, UniRef:UniRef90_J9CD61
contig_1	cds	781622	782041	-	BAINNM_03975	dsbB	Disulfide bond formation protein DsbB	COG:COG1495, COG:O, RefSeq:WP_000532261.1, SO:0001217, UniParc:UPI0001A1EE4F, UniRef:UniRef100_A0A9X6U8P8, UniRef:UniRef50_Q81UU9, UniRef:UniRef90_A0A2B5ELL8
contig_1	cds	782207	782455	-	BAINNM_03980		YhdB-like protein	RefSeq:WP_001195459.1, SO:0001217, UniParc:UPI000018DEB9, UniRef:UniRef100_W8Y6Y1, UniRef:UniRef50_A0A073JXQ4, UniRef:UniRef90_A0A073KCP5
contig_1	cds	782576	783088	-	BAINNM_03985		Lipoprotein	RefSeq:WP_161114500.1, SO:0001217, UniParc:UPI001371D09C, UniRef:UniRef100_UPI001371D09C, UniRef:UniRef50_A9VFP0, UniRef:UniRef90_A9VFP0
contig_1	cds	783134	784243	-	BAINNM_03990		Spore germination protein B	RefSeq:WP_069355033.1, SO:0001217, UniParc:UPI0008479AE5, UniRef:UniRef100_A0A9W3SQD3, UniRef:UniRef50_B9IR08, UniRef:UniRef90_Q63FP4
contig_1	cds	784256	785338	-	BAINNM_03995	gerYC	spore germination protein GerYC	BlastRules:WP_000582108, COG:COG5903, COG:D, RefSeq:WP_000789231.1, SO:0001217, UniParc:UPI0003063EDD, UniRef:UniRef100_A0A9X7BUR9, UniRef:UniRef50_A0A073JVN2, UniRef:UniRef90_Q63FP3
contig_1	cds	785335	786840	-	BAINNM_04000	gerYA	spore germination protein GerYA	BlastRules:WP_000468883, COG:COG5901, COG:D, RefSeq:WP_064532563.1, SO:0001217, UniParc:UPI0007E46F91, UniRef:UniRef100_UPI0007E46F91, UniRef:UniRef50_E5WKW7, UniRef:UniRef90_D8H233
contig_1	cds	786965	787561	-	BAINNM_04005		Group-specific protein	RefSeq:WP_064532565.1, SO:0001217, UniParc:UPI0007E43DEE, UniRef:UniRef100_UPI0007E43DEE, UniRef:UniRef50_A0A1D3QD83, UniRef:UniRef90_B7HDI1
contig_1	cds	787800	788360	+	BAINNM_04010	nfnB	Nitroreductase	COG:C, COG:COG0778, RefSeq:WP_161114501.1, SO:0001217, UniParc:UPI00136AE3F7, UniRef:UniRef100_UPI00136AE3F7, UniRef:UniRef50_A0A2S9XNT9, UniRef:UniRef90_A0A2S9XNT9
contig_1	cds	788475	789893	+	BAINNM_04015	spoVR	stage V sporulation protein SpoVR	BlastRules:WP_001202722, BlastRules:WP_003233364, COG:COG2719, COG:D, RefSeq:WP_097998145.1, SO:0001217, UniParc:UPI000BEE484B, UniRef:UniRef100_UPI000BEE484B, UniRef:UniRef50_P37875, UniRef:UniRef90_J8K537
contig_1	cds	790001	791272	+	BAINNM_04020		Alkaline ceramidase	RefSeq:WP_161114502.1, SO:0001217, UniParc:UPI00136B3BC9, UniRef:UniRef100_UPI00136B3BC9, UniRef:UniRef50_A0A8J2YK93, UniRef:UniRef90_A0A150BEJ1
contig_1	cds	791447	792415	+	BAINNM_04025		Serine protease	RefSeq:WP_064532569.1, SO:0001217, UniParc:UPI0007E45840, UniRef:UniRef100_UPI0007E45840, UniRef:UniRef50_W8YU76, UniRef:UniRef90_W8YU76
contig_1	cds	792381	792584	+	BAINNM_04030		hypothetical protein	SO:0001217, UniRef:UniRef50_A0A2A7IYR9, UniRef:UniRef90_A0A2A7IYR9
contig_1	cds	792780	794444	+	BAINNM_04035	cdr	CoA-disulfide reductase	COG:COG0607, COG:P, EC:1.8.1.14, GO:0050451, RefSeq:WP_064532571.1, SO:0001217, UniParc:UPI0007E4CEE0, UniRef:UniRef100_UPI0007E4CEE0, UniRef:UniRef50_A0A6H3A6F3, UniRef:UniRef90_A0A6H3A6F3
contig_1	cds	794629	794892	+	BAINNM_04040	frmR	DNA-binding transcriptional regulator, FrmR family	COG:COG1937, COG:K, RefSeq:WP_000456202.1, SO:0001217, UniParc:UPI00005B4B06, UniRef:UniRef100_A0A9Q1ZUE9, UniRef:UniRef50_P54431, UniRef:UniRef90_A0A073K9Z0
contig_1	cds	794981	795541	+	BAINNM_04045	pspE	Rhodanese-related sulfurtransferase	COG:COG0607, COG:P, RefSeq:WP_064532573.1, SO:0001217, UniParc:UPI0007E3F8F1, UniRef:UniRef100_UPI0007E3F8F1, UniRef:UniRef50_A0A0A5FZE2, UniRef:UniRef90_A0A2B2LKW4
contig_1	cds	795580	796716	+	BAINNM_04050	pspE	Rhodanese-related sulfurtransferase	COG:COG0607, COG:P, RefSeq:WP_161114503.1, SO:0001217, UniParc:UPI00136F4040, UniRef:UniRef100_UPI00136F4040, UniRef:UniRef50_P54435, UniRef:UniRef90_A0A1Y5ZQM4
contig_1	cds	796739	796969	+	BAINNM_04055		UPF0033 domain-containing protein	RefSeq:WP_029441679.1, SO:0001217, UniParc:UPI0004033BC9, UniRef:UniRef100_A0A9X7FXG9, UniRef:UniRef50_A0A0J5VFX6, UniRef:UniRef90_A0A2B1KSE0
contig_1	cds	797007	797366	+	BAINNM_04060		Rhodanese-like domain protein	RefSeq:WP_064532576.1, SO:0001217, UniParc:UPI0007E42BCC, UniRef:UniRef100_A0A9X5ZQF7, UniRef:UniRef50_J8JLM6, UniRef:UniRef90_B7II39
contig_1	cds	797381	797677	+	BAINNM_04065	pspE	Rhodanese-related sulfurtransferase	COG:COG0607, COG:P, RefSeq:WP_161114504.1, SO:0001217, UniParc:UPI00136A3546, UniRef:UniRef100_UPI00136A3546, UniRef:UniRef50_A0A3P1BVM4, UniRef:UniRef90_A0A3P1BVM4
contig_1	cds	797747	798226	+	BAINNM_04070	yrkE	Peroxiredoxin family protein	COG:C, COG:COG2210, RefSeq:WP_044783307.1, SO:0001217, UniParc:UPI0005CEF032, UniRef:UniRef100_A0A9X5W010, UniRef:UniRef50_P54432, UniRef:UniRef90_A0A084IU35
contig_1	cds	798260	799024	+	BAINNM_04075	tauE	Sulfite exporter TauE/SafE/YfcA and related permeases, UPF0721 family	COG:COG0730, COG:P, RefSeq:WP_000060742.1, SO:0001217, UniParc:UPI0001A17DB7, UniRef:UniRef100_A0A9W7QPK6, UniRef:UniRef50_P54437, UniRef:UniRef90_Q73D42
contig_1	cds	799094	799534	-	BAINNM_04080		Bacterial sensory transduction regulator family protein	RefSeq:WP_000642361.1, SO:0001217, UniParc:UPI00016B442A, UniRef:UniRef100_A0A0K0Q7Z1, UniRef:UniRef50_A0A084IU37, UniRef:UniRef90_A0A084IU37
contig_1	cds	799683	800882	-	BAINNM_04085	cps2a	Anionic cell wall polymer biosynthesis enzyme TagV/TagU, LytR-Cps2A-Psr (LCP) family (peptidoglycan teichoic acid transferase)	COG:COG1316, COG:M, RefSeq:WP_000437406.1, SO:0001217, UniParc:UPI00028B2674, UniRef:UniRef100_A0A826HWT8, UniRef:UniRef50_J8JLN2, UniRef:UniRef90_A0A2B2LK38
contig_1	cds	801197	802192	+	BAINNM_04090	qor	NADPH:quinone reductase or related Zn-dependent oxidoreductase	COG:COG0604, COG:CR, RefSeq:WP_053565189.1, SO:0001217, UniParc:UPI0006AD6D5A, UniRef:UniRef100_A0A9X7BUD8, UniRef:UniRef50_A0A069PZR0, UniRef:UniRef90_Q81HK4
contig_1	cds	802229	803884	-	BAINNM_04095	nptA	Na+/phosphate symporter	COG:COG1283, COG:P, SO:0001217, UniRef:UniRef50_J8GQQ1, UniRef:UniRef90_J9CEF3
contig_1	cds	804235	805437	-	BAINNM_04100	araJ	putative arabinose efflux permease AraJ, MFS family	COG:COG2814, COG:G, RefSeq:WP_000503255.1, SO:0001217, UniParc:UPI00027BFDAA, UniRef:UniRef100_A0A9X7BV16, UniRef:UniRef50_J8K559, UniRef:UniRef90_J8K559
contig_1	cds	805757	806845	+	BAINNM_04105		DUF871 domain-containing protein	COG:COG3589, COG:S, RefSeq:WP_001253350.1, SO:0001217, UniParc:UPI0001A17DBC, UniRef:UniRef100_A0A1J9Y743, UniRef:UniRef50_F4LRX5, UniRef:UniRef90_Q6HN28
contig_1	cds	806922	808862	+	BAINNM_04110	mtlA2	Mannitol/fructose-specific phosphotransferase system, IIA domain	COG:COG4668, COG:G, RefSeq:WP_161114506.1, SO:0001217, UniParc:UPI00136F37FE, UniRef:UniRef100_UPI00136F37FE, UniRef:UniRef50_Q6HN27, UniRef:UniRef90_Q6HN27
contig_1	cds	808973	809293	+	BAINNM_04115	lacF	Phosphotransferase system cellobiose-specific component IIA	COG:COG1447, COG:G, RefSeq:WP_000774631.1, SO:0001217, UniParc:UPI000018DED3, UniRef:UniRef100_A0A9W5GR33, UniRef:UniRef50_P46319, UniRef:UniRef90_Q73D32
contig_1	cds	809295	809600	+	BAINNM_04120	celA	Phosphotransferase system cellobiose-specific component IIB	COG:COG1440, COG:G, RefSeq:WP_000275642.1, SO:0001217, UniParc:UPI000018DED4, UniRef:UniRef100_W8Y673, UniRef:UniRef50_A0A6L7H9L6, UniRef:UniRef90_Q63FM0
contig_1	cds	809684	810994	+	BAINNM_04125	celB	Phosphotransferase system cellobiose-specific component IIC	COG:COG1455, COG:G, KEGG:K02761, RefSeq:WP_001013065.1, SO:0001217, UniParc:UPI000279BC35, UniRef:UniRef100_A0A9X7R987, UniRef:UniRef50_R2NYE7, UniRef:UniRef90_Q81HJ7
contig_1	cds	810970	811248	+	BAINNM_04130		Group-specific protein	RefSeq:WP_000900048.1, SO:0001217, UniParc:UPI000018DED6, UniRef:UniRef100_A0A9X6N0R6, UniRef:UniRef50_A0A073K9Z7, UniRef:UniRef90_Q73D29
contig_1	cds	811238	812323	+	BAINNM_04135		DUF871 domain-containing protein	COG:COG3589, COG:S, RefSeq:WP_199717350.1, SO:0001217, UniParc:UPI0018F74B16, UniRef:UniRef100_UPI0018F74B16, UniRef:UniRef50_Q5FJQ2, UniRef:UniRef90_Q6HN22
contig_1	cds	812432	813355	+	BAINNM_04140		PBS lyase	RefSeq:WP_064532582.1, SO:0001217, UniParc:UPI0007E4AD00, UniRef:UniRef100_UPI0007E4AD00, UniRef:UniRef50_B7JRJ2, UniRef:UniRef90_A0A9X7E2Q7
contig_1	cds	813407	814795	-	BAINNM_04145	entC	cell wall-binding protein EntC	RefSeq:WP_199717349.1, SO:0001217, UniParc:UPI0018F74858, UniRef:UniRef100_UPI0018F74858, UniRef:UniRef50_Q6HN21, UniRef:UniRef90_Q6HN21
contig_1	cds	815253	816428	-	BAINNM_04150	salY	ABC-type antimicrobial peptide transport system, permease component	COG:COG0577, COG:V, KEGG:K24948, RefSeq:WP_001097716.1, SO:0001217, UniParc:UPI000200AD70, UniRef:UniRef100_A0A1B1L119, UniRef:UniRef50_A7GLJ1, UniRef:UniRef90_J8GQ34
contig_1	cds	816431	817105	-	BAINNM_04155	lolD	ABC-type lipoprotein export system, ATPase component	COG:COG1136, COG:M, RefSeq:WP_000609100.1, SO:0001217, UniParc:UPI000018DEDB, UniRef:UniRef100_A0A0J7C2Q5, UniRef:UniRef50_A0A063CFE7, UniRef:UniRef90_A0A063CFE7
contig_1	cds	817102	818205	-	BAINNM_04160	acrA	Multidrug efflux pump subunit AcrA (membrane-fusion protein)	COG:COG0845, COG:MV, RefSeq:WP_161114508.1, SO:0001217, UniParc:UPI001370FF4D, UniRef:UniRef100_UPI001370FF4D, UniRef:UniRef50_A0A6L7H8F4, UniRef:UniRef90_A0A6L7H8F4
contig_1	cds	818417	819151	+	BAINNM_04165	ywaF	Uncharacterized membrane protein YwaF	COG:COG5522, COG:S, RefSeq:WP_000388700.1, SO:0001217, UniParc:UPI0001A17EA3, UniRef:UniRef100_A0A9X5ZLG9, UniRef:UniRef50_Q6HN17, UniRef:UniRef90_Q6HN17
contig_1	cds	819242	820108	+	BAINNM_04170	dppB	ABC-type dipeptide/oligopeptide/nickel transport system, permease component	COG:COG0601, COG:EP, RefSeq:WP_069355049.1, SO:0001217, UniParc:UPI000846F9BA, UniRef:UniRef100_A0A9W3SQ46, UniRef:UniRef50_J9CDW3, UniRef:UniRef90_J9CDW3
contig_1	cds	820110	821114	+	BAINNM_04175	dppC	ABC-type dipeptide/oligopeptide/nickel transport system, permease component	COG:COG1173, COG:EP, RefSeq:WP_161114509.1, SO:0001217, UniParc:UPI0013697C58, UniRef:UniRef100_UPI0013697C58, UniRef:UniRef50_J8GQ38, UniRef:UniRef90_J8B084
contig_1	cds	821159	822475	-	BAINNM_04180	brnQ	branched-chain amino acid transport system II carrier protein	COG:COG1114, COG:E, GO:0015658, GO:0015803, RefSeq:WP_161114510.1, SO:0001217, UniParc:UPI00136AAD32, UniRef:UniRef100_UPI00136AAD32, UniRef:UniRef50_Q739K7, UniRef:UniRef90_A0A347ZZQ9
contig_1	cds	822693	823262	-	BAINNM_04185	cotJC	spore coat protein CotJC	BlastRules:WP_000265278, BlastRules:WP_003233850, COG:COG3546, COG:P, RefSeq:WP_000265278.1, SO:0001217, UniParc:UPI000018DEE1, UniRef:UniRef100_A0A0B5X8R5, UniRef:UniRef50_A0A174IZ83, UniRef:UniRef90_A0A380XWX0
contig_1	cds	823275	823550	-	BAINNM_04190	cotJB	spore coat protein CotJB	BlastRules:WP_002157501, COG:COG5883, COG:D, RefSeq:WP_002157501.1, SO:0001217, UniParc:UPI000019121E, UniRef:UniRef100_A0A249X680, UniRef:UniRef50_A0A0J6D0U3, UniRef:UniRef90_W8Y682
contig_1	cds	823547	823762	-	BAINNM_04195	cotJA	Spore coat protein CotJA, required for the assembly of CotJC	COG:COG5882, COG:D, RefSeq:WP_000362188.1, SO:0001217, UniParc:UPI00001667AD, UniRef:UniRef100_A0A0B6BFE7, UniRef:UniRef50_A0A3G9JE78, UniRef:UniRef90_C2YMH0
contig_1	cds	823862	824215	+	BAINNM_04200		Lactoylglutathione lyase	SO:0001217, UniRef:UniRef50_J9CCN5, UniRef:UniRef90_M1QR91
contig_1	cds	824230	825009	+	BAINNM_04205		DUF2935 domain-containing protein	RefSeq:WP_064532595.1, SO:0001217, UniParc:UPI0007E40289, UniRef:UniRef100_A0A9X7B077, UniRef:UniRef50_F3MBW0, UniRef:UniRef90_Q6HN09
contig_1	cds	825028	825840	-	BAINNM_04210		Ku protein	COG:COG1273, COG:L, GO:0003690, GO:0006303, GO:0006310, GO:0045027, RefSeq:WP_064532597.1, SO:0001217, UniParc:UPI0007E46B0C, UniRef:UniRef100_UPI0007E46B0C, UniRef:UniRef50_Q6HN08, UniRef:UniRef90_Q6HN08
contig_1	cds	826193	826474	+	BAINNM_04215	ykvA	DUF1232 domain-containing protein	COG:COG3339, COG:S, RefSeq:WP_000733844.1, SO:0001217, UniParc:UPI00001667B1, UniRef:UniRef100_A0A0F7RMW1, UniRef:UniRef50_Q81HI1, UniRef:UniRef90_Q81HI1
contig_1	cds	826492	827097	+	BAINNM_04220	dedA	Membrane integrity protein DedA, putative transporter, DedA/Tvp38 family	COG:COG0586, COG:M, RefSeq:WP_000435017.1, SO:0001217, UniParc:UPI0000240541, UniRef:UniRef100_A0A0G3E379, UniRef:UniRef50_O34908, UniRef:UniRef90_J8EDJ5
contig_1	cds	827196	827564	+	BAINNM_04225		Endospore appendages core domain-containing protein	RefSeq:WP_001277540.1, SO:0001217, UniParc:UPI000018DEE8, UniRef:UniRef100_W8XYH6, UniRef:UniRef50_A7GLK1, UniRef:UniRef90_A0A3P1U4X7
contig_1	cds	827585	827929	+	BAINNM_04230		Endospore appendages core domain-containing protein	RefSeq:WP_000525819.1, SO:0001217, UniParc:UPI000018DEE9, UniRef:UniRef100_A0A0K0Q949, UniRef:UniRef50_A9VGD9, UniRef:UniRef90_A0A6H3A850
contig_1	cds	827983	828408	-	BAINNM_04235		Endospore appendages core domain-containing protein	RefSeq:WP_012593150.1, SO:0001217, UniParc:UPI000188451A, UniRef:UniRef100_A0A9X0G741, UniRef:UniRef50_A7GLK3, UniRef:UniRef90_R8PKV8
contig_1	cds	828761	831220	+	BAINNM_04240	cpdA	3',5'-cyclic AMP phosphodiesterase CpdA	COG:COG1409, COG:T, SO:0001217, UniRef:UniRef50_J8B097, UniRef:UniRef90_J8B097
contig_1	cds	831300	831503	+	BAINNM_04245		Group-specific protein	RefSeq:WP_000391504.1, SO:0001217, UniParc:UPI00001667B8, UniRef:UniRef100_A0A063CIH4, UniRef:UniRef50_C3BGC0, UniRef:UniRef90_A0A073KAF5
contig_1	cds	831516	831686	+	BAINNM_04250	rpiR	RpiR family transcriptional regulator	RefSeq:WP_084745984.1, SO:0001217, UniParc:UPI000863A08E, UniRef:UniRef100_A0A9W3X7J5, UniRef:UniRef50_A0A1J9V8W0, UniRef:UniRef90_A0A243J0Q1
contig_1	cds	831715	833118	-	BAINNM_04255	potE	Serine transporter YbeC, amino acid:H+ symporter family	COG:COG0531, COG:E, RefSeq:WP_000838715.1, SO:0001217, UniParc:UPI00027A786B, UniRef:UniRef100_A0A9X7CW62, UniRef:UniRef50_A0A0G8CPY1, UniRef:UniRef90_A0A0G8CPY1
contig_1	cds	833313	834500	+	BAINNM_04260	gerT	putative Na(+)/H(+) antiporter GerT	COG:COG0475, COG:P, GO:0006814, GO:0008324, GO:0015297, GO:0016020, GO:1902600, RefSeq:WP_001174884.1, SO:0001217, UniParc:UPI000473C88A, UniRef:UniRef100_A0A9X9F1C6, UniRef:UniRef50_Q9KI10, UniRef:UniRef90_B3VQ24
contig_1	cds	834625	834939	+	BAINNM_04265		Outer surface protein	RefSeq:WP_000704960.1, SO:0001217, UniParc:UPI00005B44C8, UniRef:UniRef100_A0A9W7Q315, UniRef:UniRef50_J9CCP5, UniRef:UniRef90_Q73D03
contig_1	cds	834969	835832	+	BAINNM_04270	rpiR	DNA-binding transcriptional regulator, MurR/RpiR family, contains HTH and SIS domains	COG:COG1737, COG:K, RefSeq:WP_000648171.1, SO:0001217, UniParc:UPI00016B4094, UniRef:UniRef100_A0A9X6T8V2, UniRef:UniRef50_A0A0D0G183, UniRef:UniRef90_J9CVQ4
contig_1	cds	835988	836872	+	BAINNM_04275	murQ	N-acetylmuramic acid 6-phosphate etherase	COG:COG2103, COG:M, EC:4.2.1.126, GO:0005975, GO:0006040, GO:0009254, GO:0016835, GO:0046348, GO:0097173, GO:0097367, RefSeq:WP_064532603.1, SO:0001217, UniParc:UPI0007E3C37E, UniRef:UniRef100_A0A9X5ZQU1, UniRef:UniRef50_Q81HH1, UniRef:UniRef90_Q81HH1
contig_1	cds	836897	838261	+	BAINNM_04280	ptsG2	Phosphotransferase system IIB components	COG:COG1264, COG:G, RefSeq:WP_075716861.1, SO:0001217, UniParc:UPI000951151A, UniRef:UniRef100_A0A9X5W4H5, UniRef:UniRef50_Q797S1, UniRef:UniRef90_A0A6L7H983
contig_1	cds	838310	839383	+	BAINNM_04285		DUF871 domain-containing protein	COG:COG3589, COG:S, RefSeq:WP_069355054.1, SO:0001217, UniParc:UPI0008472411, UniRef:UniRef100_A0A9X5W0M1, UniRef:UniRef50_A7GLL6, UniRef:UniRef90_B7HER6
contig_1	cds	839536	839940	+	BAINNM_04290	doxX	Uncharacterized membrane protein YphA, DoxX/SURF4 family	COG:COG2259, COG:S, RefSeq:WP_001077751.1, SO:0001217, UniParc:UPI000018DEF3, UniRef:UniRef100_A0A9X6MMN6, UniRef:UniRef50_Q63FI6, UniRef:UniRef90_Q63FI6
contig_1	cds	840095	840496	+	BAINNM_04295	yesE	Ketosteroid isomerase-related protein	COG:COG3631, COG:R, RefSeq:WP_059304115.1, SO:0001217, UniParc:UPI00074493CB, UniRef:UniRef100_A0A9X6MQS4, UniRef:UniRef50_Q4KJX5, UniRef:UniRef90_Q6HMZ1
contig_1	cds	840496	840975	+	BAINNM_04300		PRK06770 family protein	RefSeq:WP_069355055.1, SO:0001217, UniParc:UPI00084701A6, UniRef:UniRef100_A0A9X6MMJ4, UniRef:UniRef50_B7HER9, UniRef:UniRef90_B7HER9
contig_1	cds	841021	841983	-	BAINNM_04305	rhaT	Permease of the drug/metabolite transporter (DMT) superfamily	COG:COG0697, COG:GER, SO:0001217, UniParc:UPI0001A045F7, UniRef:UniRef100_A0A9X8SE66, UniRef:UniRef50_A7GLL7, UniRef:UniRef90_A9VGF4
contig_1	cds	842138	842632	+	BAINNM_04310	lrp	DNA-binding transcriptional regulator, Lrp family	COG:COG1522, COG:K, RefSeq:WP_000446096.1, SO:0001217, UniParc:UPI00027A79F5, UniRef:UniRef100_A0A9X7B269, UniRef:UniRef50_J8CR52, UniRef:UniRef90_J7YBE1
contig_1	cds	842761	843216	+	BAINNM_04315	argA	N-acetyltransferase	COG:COG1246, COG:E, GO:0006526, GO:0008080, RefSeq:WP_043936786.1, SO:0001217, UniParc:UPI0005B6FF86, UniRef:UniRef100_A0A9X7BVG1, UniRef:UniRef50_A0A1Y5ZXL9, UniRef:UniRef90_J8BSF9
contig_1	cds	843297	844067	-	BAINNM_04320	yqjQ	Short-chain dehydrogenase	COG:COG0300, COG:R, RefSeq:WP_064532609.1, SO:0001217, UniParc:UPI0007E4CD41, UniRef:UniRef100_A0A9W3X798, UniRef:UniRef50_A0A1G9RPE3, UniRef:UniRef90_J8I6D3
contig_1	cds	844202	844561	+	BAINNM_04325	soxR	DNA-binding transcriptional regulator, MerR family	COG:COG0789, COG:K, KEGG:K21745, RefSeq:WP_000288068.1, SO:0001217, UniParc:UPI000279BF9E, UniRef:UniRef100_A0A9X6B5L9, UniRef:UniRef50_J8A0Q6, UniRef:UniRef90_J8B0B2
contig_1	cds	844874	844963	+	BAINNM_04330		hypothetical protein	SO:0001217, UniParc:UPI00032F09F8, UniRef:UniRef100_A0A9W5RAT6, UniRef:UniRef50_A0A9W5RAT6, UniRef:UniRef90_A0A9W5RAT6
contig_1	cds	844976	845320	+	BAINNM_04335	emrE	Multidrug transporter EmrE and related cation transporters	COG:COG2076, COG:V, RefSeq:WP_000796022.1, SO:0001217, UniParc:UPI000018DEFB, UniRef:UniRef100_A0A9W5M4C0, UniRef:UniRef50_W4F2E4, UniRef:UniRef90_J8AQY6
contig_1	cds	845323	845637	+	BAINNM_04340		SMR family small multidrug resistance protein	RefSeq:WP_000539671.1, SO:0001217, UniParc:UPI000018DEFC, UniRef:UniRef100_W8XYK3, UniRef:UniRef50_V9W678, UniRef:UniRef90_J8GQ60
contig_1	cds	845789	846367	+	BAINNM_04345	acrR	DNA-binding protein, AcrR family, includes nucleoid occlusion protein SlmA	COG:COG1309, COG:K, RefSeq:WP_003269603.1, SO:0001217, UniParc:UPI0001A17EBC, UniRef:UniRef100_A0A1W6WI90, UniRef:UniRef50_J9CVS1, UniRef:UniRef90_J9CVS1
contig_1	cds	846580	847782	+	BAINNM_04350	norA	putative arabinose efflux permease AraJ, MFS family	COG:COG2814, COG:G, RefSeq:WP_048655892.1, SO:0001217, UniParc:UPI00065DB088, UniRef:UniRef100_A0A9X7G2Q9, UniRef:UniRef50_P33449, UniRef:UniRef90_A0A0G8CNX2
contig_1	cds	847816	848154	-	BAINNM_04355	hxlR	DNA-binding transcriptional regulator, HxlR family	COG:COG1733, COG:K, RefSeq:WP_001059470.1, SO:0001217, UniParc:UPI000018DEFF, UniRef:UniRef100_A0A164Y321, UniRef:UniRef50_N0AYZ9, UniRef:UniRef90_J8FMT7
contig_1	cds	848324	848863	+	BAINNM_04360		putative ester cyclase	COG:COG5485, COG:R, RefSeq:WP_064532611.1, SO:0001217, UniParc:UPI0007E4D04D, UniRef:UniRef100_A0A9W3SPZ3, UniRef:UniRef50_C3BGD7, UniRef:UniRef90_A0A2B1ELT1
contig_1	cds	848887	849435	+	BAINNM_04365	mdaB	Putative NADPH-quinone reductase (modulator of drug activity B)	COG:COG2249, COG:R, RefSeq:WP_064532614.1, SO:0001217, UniParc:UPI0007E4A6AB, UniRef:UniRef100_A0A9W3SQH9, UniRef:UniRef50_J9CCR8, UniRef:UniRef90_J9CCR8
contig_1	cds	849490	850008	-	BAINNM_04370		General stress protein	RefSeq:WP_064532616.1, SO:0001217, UniParc:UPI0007E376EA, UniRef:UniRef100_A0A9W3SQP7, UniRef:UniRef50_J8K4L2, UniRef:UniRef90_B7HET2
contig_1	cds	850039	851778	-	BAINNM_04375	sgrR	DNA-binding transcriptional regulator SgrR of sgrS sRNA, contains a MarR-type HTH domain and a periplasmic-type solute-binding domain	COG:COG4533, COG:K, SO:0001217, UniParc:UPI00084703F1, UniRef:UniRef100_A0A9X6R8Z0, UniRef:UniRef50_D8H337, UniRef:UniRef90_D8H337
contig_1	cds	851884	853146	+	BAINNM_04380	melB	Na+/melibiose symporter or related transporter	COG:COG2211, COG:G, RefSeq:WP_069355057.1, SO:0001217, UniParc:UPI000846889F, UniRef:UniRef100_A0A9W3SQ47, UniRef:UniRef50_J8Z1T7, UniRef:UniRef90_J8Z1T7
contig_1	cds	853198	853401	-	BAINNM_04385		Group-specific protein	RefSeq:WP_001063856.1, SO:0001217, UniParc:UPI000018DF04, UniRef:UniRef100_A0A9X7FSU5, UniRef:UniRef50_A0A826HFM9, UniRef:UniRef90_R8I5K0
contig_1	cds	853711	854226	-	BAINNM_04390	yajL	Protein/nucleotide deglycase, PfpI/YajL/DJ-1 family (repair of methylglyoxal-glycated proteins and nucleic acids)	COG:COG0693, COG:V, RefSeq:WP_043936798.1, SO:0001217, UniParc:UPI0005B6CE4C, UniRef:UniRef100_A0A9X7FST6, UniRef:UniRef50_B7IIA2, UniRef:UniRef90_B7IIA2
contig_1	cds	854509	855708	-	BAINNM_04395	ecsB	putative ABC-type exoprotein transport system, permease component	COG:COG4473, COG:U, RefSeq:WP_069355058.1, SO:0001217, UniParc:UPI00084728C1, UniRef:UniRef100_A0A9W3X7A4, UniRef:UniRef50_Q63FG0, UniRef:UniRef90_Q63FG0
contig_1	cds	855769	857193	-	BAINNM_04400	potE	Serine transporter YbeC, amino acid:H+ symporter family	COG:COG0531, COG:E, RefSeq:WP_023521252.1, SO:0001217, UniParc:UPI0003C55F29, UniRef:UniRef100_A0A9X6TX19, UniRef:UniRef50_O32204, UniRef:UniRef90_J8K4L6
contig_1	ncRNA-region	857340	857521	-			Lysine riboswitch	RFAM:RF00168, SO:0000035
contig_1	cds	857627	857869	+	BAINNM_04405	murI	Glutamate racemase	COG:COG0796, COG:M, RefSeq:WP_069355060.1, SO:0001217, UniParc:UPI000846D042, UniRef:UniRef100_A0A9W3X7A2, UniRef:UniRef50_D8H344, UniRef:UniRef90_D8H344
contig_1	cds	857980	859065	+	BAINNM_04410		DUF3626 domain-containing protein	RefSeq:WP_069355061.1, SO:0001217, UniParc:UPI0008474F1A, UniRef:UniRef100_A0A9W3X7H9, UniRef:UniRef50_Q81HE7, UniRef:UniRef90_Q81HE7
contig_1	cds	859144	860583	-	BAINNM_04415	gapN	NADP-dependent glyceraldehyde-3-phosphate dehydrogenase	BlastRules:WP_000213641, COG:COG1012, COG:I, EC:1.2.1.9, RefSeq:WP_000213634.1, SO:0001217, UniParc:UPI000018DF0B, UniRef:UniRef100_A0A9X6MY31, UniRef:UniRef50_Q59931, UniRef:UniRef90_A0RAA4
contig_1	cds	861197	862957	+	BAINNM_04420	mdlB	ABC-type multidrug transport system, ATPase and permease component	COG:COG1132, COG:V, RefSeq:WP_069355062.1, SO:0001217, UniParc:UPI000846FDDD, UniRef:UniRef100_A0A9X6MS61, UniRef:UniRef50_J8CR33, UniRef:UniRef90_J8CR33
contig_1	cds	862954	864957	+	BAINNM_04425	mdlB	ABC-type multidrug transport system, ATPase and permease component	COG:COG1132, COG:V, RefSeq:WP_069355063.1, SO:0001217, UniParc:UPI000846F5C4, UniRef:UniRef100_A0A9W3SPY8, UniRef:UniRef50_O07549, UniRef:UniRef90_A0A1Y5ZYT2
contig_1	cds	865226	866023	+	BAINNM_04430	hisJ	ABC-type amino acid transport/signal transduction system, periplasmic component/domain	COG:COG0834, COG:ET, RefSeq:WP_000732843.1, SO:0001217, UniParc:UPI0002411CC5, UniRef:UniRef100_A0A9X6B6L0, UniRef:UniRef50_P42199, UniRef:UniRef90_A0A090Z1A1
contig_1	cds	866064	866708	+	BAINNM_04435	hisM	ABC-type amino acid transport system, permease component	COG:COG0765, COG:E, SO:0001217, UniParc:UPI00027BFC72, UniRef:UniRef100_A0A9X4WZG7, UniRef:UniRef50_A0A498RN35, UniRef:UniRef90_Q81HE1
contig_1	cds	866737	867471	+	BAINNM_04440	ehuA	ABC-type polar amino acid transport system, ATPase component	COG:COG1126, COG:E, RefSeq:WP_069355064.1, SO:0001217, UniParc:UPI000846AAE4, UniRef:UniRef100_A0A9X7B145, UniRef:UniRef50_A0A2I1TG58, UniRef:UniRef90_A0A1W6WI84
contig_1	cds	867523	867726	-	BAINNM_04445	sasP	small acid-soluble spore protein, SasP family	BlastRules:WP_000002841, BlastRules:WP_000013338, COG:COG5852, COG:D, RefSeq:WP_000013339.1, SO:0001217, UniParc:UPI00019FD35D, UniRef:UniRef100_A0A1B1L1A9, UniRef:UniRef50_W8YUH6, UniRef:UniRef90_W8YUH6
contig_1	cds	868178	868423	+	BAINNM_04450		DUF2757 domain-containing protein	RefSeq:WP_000510474.1, SO:0001217, UniParc:UPI0002411CC7, UniRef:UniRef100_A0A9X6UCP4, UniRef:UniRef50_A0A6L7H955, UniRef:UniRef90_A0A1A9PZ40
contig_1	cds	868443	869921	-	BAINNM_04455	yheC	Spore coat protein YheC/YheD, ATP-grasp superfamily	COG:COG5891, COG:D, SO:0001217, UniParc:UPI000863B87D, UniRef:UniRef100_A0A9W3SQ58, UniRef:UniRef50_Q6HMW2, UniRef:UniRef90_Q6HMW2
contig_1	cds	869921	870973	-	BAINNM_04460	yheC	Spore coat protein YheC/YheD, ATP-grasp superfamily	COG:COG5891, COG:D, RefSeq:WP_064532627.1, SO:0001217, UniParc:UPI0007E402C4, UniRef:UniRef100_A0A9X7B1E6, UniRef:UniRef50_Q6HMW1, UniRef:UniRef90_B7IIB6
contig_1	cds	871094	872239	+	BAINNM_04465	yheB	UPF0754 membrane protein BCQ_0944	COG:COG4399, COG:S, GO:0005886, SO:0001217, UniParc:UPI00028BAAAB, UniRef:UniRef100_A0A1W6WIA4, UniRef:UniRef50_Q813Y0, UniRef:UniRef90_Q813Y0
contig_1	cds	872382	872738	+	BAINNM_04470	ylbF	YlbF/YmcA family competence regulator	COG:COG3679, COG:T, RefSeq:WP_000164614.1, SO:0001217, UniParc:UPI000018DF16, UniRef:UniRef100_Q81HD5, UniRef:UniRef50_Q81HD5, UniRef:UniRef90_Q81HD5
contig_1	cds	872996	873418	-	BAINNM_04475		Bleomycin resistance protein	RefSeq:WP_082188056.1, SO:0001217, UniParc:UPI00086393BB, UniRef:UniRef100_A0A9X7B151, UniRef:UniRef50_A0A1H0D9V9, UniRef:UniRef90_J9A5P3
contig_1	cds	873551	874147	-	BAINNM_04480		NDxxF motif lipoprotein	RefSeq:WP_064532629.1, SO:0001217, UniParc:UPI0007E3EF65, UniRef:UniRef100_A0A9W3X7A7, UniRef:UniRef50_A0A1I6RN32, UniRef:UniRef90_A0A506QJV4
contig_1	cds	874169	874729	-	BAINNM_04485		Uncharacterized membrane protein	COG:COG4709, COG:S, RefSeq:WP_064532632.1, SO:0001217, UniParc:UPI0007E41644, UniRef:UniRef100_A0A9W3X7I3, UniRef:UniRef50_A7GM19, UniRef:UniRef90_A9VGI3
contig_1	cds	875166	876854	+	BAINNM_04490	alsS	acetolactate synthase AlsS	COG:COG0028, COG:EH, EC:2.2.1.6, GO:0000287, GO:0003984, GO:0030976, GO:0034077, RefSeq:WP_023521267.1, SO:0001217, UniParc:UPI0003C5491A, UniRef:UniRef100_A0A9X7CW09, UniRef:UniRef50_Q04789, UniRef:UniRef90_A0A6H3A707
contig_1	cds	876871	877629	+	BAINNM_04495	alsD	alpha-acetolactate decarboxylase	BlastRules:WP_000215036, COG:COG3527, COG:Q, EC:4.1.1.5, GO:0006113, GO:0045151, GO:0047605, RefSeq:WP_000215024.1, SO:0001217, UniParc:UPI0001A01D6D, UniRef:UniRef100_A0A9X9MTA7, UniRef:UniRef50_Q04777, UniRef:UniRef90_A0A6H3A782
contig_1	cds	877768	878385	-	BAINNM_04500	mpg	DNA-3-methyladenine glycosylase	COG:COG2094, COG:L, EC:3.2.2.-, GO:0003677, GO:0003905, GO:0006284, RefSeq:WP_001148798.1, SO:0001217, UniParc:UPI000278FF53, UniRef:UniRef100_A0A9X7CW89, UniRef:UniRef50_Q81HD0, UniRef:UniRef90_Q81HD0
contig_1	cds	878520	879392	+	BAINNM_04505	cof	Hydroxymethylpyrimidine pyrophosphatase and other HAD family phosphatases	COG:COG0561, COG:HR, RefSeq:WP_000640430.1, SO:0001217, UniParc:UPI0001A17FC8, UniRef:UniRef100_A0A9W7QLA5, UniRef:UniRef50_A0A084GJ41, UniRef:UniRef90_C2PAY7
contig_1	cds	879788	884713	+	BAINNM_04510		Choice-of-anchor A family protein	SO:0001217, UniRef:UniRef50_J9CE29, UniRef:UniRef90_A0A9W7P1U2
contig_1	cds	884781	886484	-	BAINNM_04515		Autolysin	RefSeq:WP_000726527.1, SO:0001217, UniParc:UPI00027A787A, UniRef:UniRef100_A0A9W7QNP2, UniRef:UniRef50_B9IRB6, UniRef:UniRef90_B7HEW2
contig_1	cds	886738	888225	+	BAINNM_04520	hemZ	coproporphyrinogen III oxidase	COG:COG0635, COG:H, RefSeq:WP_069355065.1, SO:0001217, UniParc:UPI000847D234, UniRef:UniRef100_A0A9W3SPX7, UniRef:UniRef50_Q796V8, UniRef:UniRef90_A0A0A0WSB2
contig_1	cds	888484	890040	+	BAINNM_04525	menE	O-succinylbenzoic acid-CoA ligase MenE or related acyl-CoA synthetase (AMP-forming)	COG:COG0318, COG:I, RefSeq:WP_199717397.1, SO:0001217, UniParc:UPI0018F312B1, UniRef:UniRef100_UPI0018F312B1, UniRef:UniRef50_A0A3E0JB30, UniRef:UniRef90_J8GPC5
contig_1	cds	890595	890792	-	BAINNM_04530		Group-specific protein	RefSeq:WP_001098258.1, SO:0001217, UniParc:UPI00019FDD99, UniRef:UniRef100_W8Y6G2, UniRef:UniRef50_A0A2S1AC89, UniRef:UniRef90_A0A150BE25
contig_1	cds	890928	891392	-	BAINNM_04535		Phage protein	RefSeq:WP_000954998.1, SO:0001217, UniParc:UPI000018DF22, UniRef:UniRef100_W8XYS9, UniRef:UniRef50_A0A2W1LS37, UniRef:UniRef90_A0A073K8D9
contig_1	cds	891580	893049	+	BAINNM_04540	sUL1	Sulfate permease or related transporter, MFS superfamily	COG:COG0659, COG:P, KEGG:K03321, RefSeq:WP_069355067.1, SO:0001217, UniParc:UPI0008467E51, UniRef:UniRef100_A0A9W3X7B3, UniRef:UniRef50_A0A1H2IJ52, UniRef:UniRef90_A0RAC5
contig_1	cds	893380	894900	+	BAINNM_04545	spoVB	Stage V sporulation protein SpoVB/SpoIIIF, required for spore cortex synthesis	COG:COG5841, COG:D, RefSeq:WP_053565145.1, SO:0001217, UniParc:UPI0006AD65AC, UniRef:UniRef100_A0A9X7AUJ5, UniRef:UniRef50_J9CVW7, UniRef:UniRef90_J8A252
contig_1	cds	895044	896132	+	BAINNM_04550	csaB	polysaccharide pyruvyl transferase CsaB	COG:COG2327, COG:M, GO:0042545, GO:0046919, KEGG:K16710, RefSeq:WP_069355068.1, SO:0001217, UniParc:UPI000846EB4E, UniRef:UniRef100_A0A9W3X7B1, UniRef:UniRef50_B9IS40, UniRef:UniRef90_W8Y795
contig_1	cds	896279	898141	+	BAINNM_04555	lytD	Beta- N-acetylglucosaminidase	COG:COG4193, COG:G, RefSeq:WP_053565144.1, SO:0001217, UniParc:UPI0006AD6991, UniRef:UniRef100_A0A9X7BVI1, UniRef:UniRef50_Q6HMT9, UniRef:UniRef90_J8FHF4
contig_1	cds	898339	899733	-	BAINNM_04560		O-antigen ligase domain-containing protein	RefSeq:WP_053565143.1, SO:0001217, UniParc:UPI0006AD72B1, UniRef:UniRef100_A0A9X7BUK2, UniRef:UniRef50_A7GLQ7, UniRef:UniRef90_J8BRK1
contig_1	cds	900002	900847	+	BAINNM_04565	caiD	enoyl-CoA hydratase	COG:COG1024, COG:I, EC:4.2.1.17, GO:0003824, SO:0001217, UniParc:UPI0005E8B711, UniRef:UniRef100_A0A9W3SQ16, UniRef:UniRef50_A0A0A0WUE5, UniRef:UniRef90_A0A0A0WUE5
contig_1	cds	900969	901286	+	BAINNM_04570		Group-specific protein	RefSeq:WP_000738198.1, SO:0001217, UniParc:UPI0001A0474F, UniRef:UniRef100_A0A1B1L1B6, UniRef:UniRef50_A0A2A8Y9R9, UniRef:UniRef90_A0A1B1L1B6
contig_1	cds	901304	901630	+	BAINNM_04575		putative house-cleaning noncanonical NTP pyrophosphatase, all-alpha NTP-PPase (MazG) superfamily	COG:COG4997, COG:R, RefSeq:WP_001277350.1, SO:0001217, UniParc:UPI00016B6B60, UniRef:UniRef100_A0A9W5HC84, UniRef:UniRef50_A0A6L7H7E6, UniRef:UniRef90_A0A6L7H7E6
contig_1	cds	901652	901831	-	BAINNM_04580		Lipoprotein	RefSeq:WP_001027085.1, SO:0001217, UniParc:UPI000018DF2A, UniRef:UniRef100_A0A9X6MWP3, UniRef:UniRef50_B9IS51, UniRef:UniRef90_J7WFI9
contig_1	cds	901958	903007	+	BAINNM_04585	frvX	Putative aminopeptidase FrvX	COG:COG1363, COG:EG, RefSeq:WP_000930086.1, SO:0001217, UniParc:UPI0001A081B6, UniRef:UniRef100_A0A9X6UDF4, UniRef:UniRef50_O07603, UniRef:UniRef90_A0RAD9
contig_1	cds	903314	904921	+	BAINNM_04590	amiC	N-acetylmuramoyl-L-alanine amidase	COG:COG0860, COG:M, RefSeq:WP_199717396.1, SO:0001217, UniParc:UPI0018F28EE6, UniRef:UniRef100_UPI0018F28EE6, UniRef:UniRef50_Q9RMZ0, UniRef:UniRef90_J8DHM6
contig_1	cds	905072	906025	+	BAINNM_04595	trm11	tRNA G10 N-methylase Trm11	COG:COG1041, COG:J, RefSeq:WP_025709965.1, SO:0001217, UniParc:UPI00046F4AE8, UniRef:UniRef100_A0A9X0KF57, UniRef:UniRef50_D5DA93, UniRef:UniRef90_J8K3X4
contig_1	cds	906167	906313	-	BAINNM_04600		DUF2639 domain-containing protein	SO:0001217, UniParc:UPI0001A04887, UniRef:UniRef100_A0A9Q5MUJ5, UniRef:UniRef50_B9IS55, UniRef:UniRef90_A0A0G8CNM6
contig_1	cds	906606	907610	+	BAINNM_04605	prdF	Trans-3-hydroxy-L-proline dehydratase	COG:COG3938, COG:E, EC:4.2.1.77, GO:0050346, RefSeq:WP_053565139.1, SO:0001217, UniParc:UPI0006AD6CFA, UniRef:UniRef100_A0A9X7BUW9, UniRef:UniRef50_Q6HMS9, UniRef:UniRef90_Q6HMS9
contig_1	cds	907630	908607	+	BAINNM_04610	arcB	ornithine cyclodeaminase family protein	COG:COG2423, COG:E, EC:1.5.1.49, GO:0016491, RefSeq:WP_069355071.1, SO:0001217, UniParc:UPI0008467F06, UniRef:UniRef100_A0A9W3X7L9, UniRef:UniRef50_Q81HB0, UniRef:UniRef90_Q81HB0
contig_1	cds	908771	909109	-	BAINNM_04615		Phage protein	RefSeq:WP_000141783.1, SO:0001217, UniParc:UPI000279B717, UniRef:UniRef100_A0A9X7BUK9, UniRef:UniRef50_R8I504, UniRef:UniRef90_R8I504
contig_1	cds	909428	911014	+	BAINNM_04620	ddpA	ABC-type transport system, periplasmic component	COG:COG0747, COG:E, RefSeq:WP_199717395.1, SO:0001217, UniParc:UPI0018F4453A, UniRef:UniRef100_UPI0018F4453A, UniRef:UniRef50_J8FP42, UniRef:UniRef90_J8FP42
contig_1	cds	911070	912020	+	BAINNM_04625	dppB	ABC-type dipeptide/oligopeptide/nickel transport system, permease component	COG:COG0601, COG:EP, RefSeq:WP_000278778.1, SO:0001217, UniParc:UPI000018DF32, UniRef:UniRef100_A0A9X7BV14, UniRef:UniRef50_J9CE54, UniRef:UniRef90_J9CE54
contig_1	cds	912027	912878	+	BAINNM_04630	dppC	ABC-type dipeptide/oligopeptide/nickel transport system, permease component	COG:COG1173, COG:EP, RefSeq:WP_069355073.1, SO:0001217, UniParc:UPI000846A499, UniRef:UniRef100_A0A9W3X7J1, UniRef:UniRef50_J9CT93, UniRef:UniRef90_J9CT93
contig_1	cds	912905	913897	+	BAINNM_04635	dppD	ABC-type dipeptide/oligopeptide/nickel transport system, ATPase component	COG:COG0444, COG:EP, RefSeq:WP_069355074.1, SO:0001217, UniParc:UPI000846B654, UniRef:UniRef100_A0A9W3SQD2, UniRef:UniRef50_A0A2U8GCB4, UniRef:UniRef90_A0A0B5S6A0
contig_1	cds	913890	914861	+	BAINNM_04640	dppD	ABC-type dipeptide/oligopeptide/nickel transport system, ATPase component	COG:COG0444, COG:EP, RefSeq:WP_000544135.1, SO:0001217, UniParc:UPI00016B537F, UniRef:UniRef100_A0A9X7B1X0, UniRef:UniRef50_A0A0D6HVD8, UniRef:UniRef90_A0A090YX35
contig_1	cds	915471	916091	+	BAINNM_04645	cxxC	putative protein-disulfide isomerase, contains CxxC motif	COG:COG3531, COG:O, RefSeq:WP_199717394.1, SO:0001217, UniParc:UPI0018F6D675, UniRef:UniRef100_UPI0018F6D675, UniRef:UniRef50_J8HIG2, UniRef:UniRef90_J8HIG2
contig_1	cds	916417	917238	+	BAINNM_04650	gloB	Glyoxylase or a related metal-dependent hydrolase, beta-lactamase superfamily II	COG:COG0491, COG:R, RefSeq:WP_069355075.1, SO:0001217, UniParc:UPI000846DCCF, UniRef:UniRef100_A0A4Y7QRB8, UniRef:UniRef50_A0A0W1AQF3, UniRef:UniRef90_J8D4E2
contig_1	cds	917243	917635	+	BAINNM_04655	yesE	Ketosteroid isomerase-related protein	COG:COG3631, COG:R, RefSeq:WP_001046367.1, SO:0001217, UniParc:UPI0001A0FFD1, UniRef:UniRef100_A0A0J7AR56, UniRef:UniRef50_A9VV39, UniRef:UniRef90_A9VV39
contig_1	cds	917786	918310	+	BAINNM_04660		putative SnoaL-like aldol condensation-catalyzing enzyme	COG:COG4922, COG:R, RefSeq:WP_069355076.1, SO:0001217, UniParc:UPI00084753D1, UniRef:UniRef100_A0A9W3SQM4, UniRef:UniRef50_A0A242WF20, UniRef:UniRef90_J8HQS1
contig_1	cds	918505	918639	-	BAINNM_04665		hypothetical protein	RefSeq:WP_000975317.1, SO:0001217, UniParc:UPI0001A180DB, UniRef:UniRef100_M1QH61, UniRef:UniRef50_M1QH61, UniRef:UniRef90_M1QH61
contig_1	cds	918763	919605	-	BAINNM_04670	tnp	IS3 family ISBth167 transposase ORF B	GO:0004803, IS:ISBth167, SO:0001217, UniParc:UPI00016B452C, UniRef:UniRef100_D0UZG1, UniRef:UniRef50_A0A242WCR6, UniRef:UniRef90_A0A828XPQ1
contig_1	cds	919602	920132	-	BAINNM_04675	tnp	IS3 family transposase ORF A	SO:0001217, UniParc:UPI00016B452B, UniRef:UniRef100_A0A9X0GAA5, UniRef:UniRef50_A0A828XR42, UniRef:UniRef90_A0A828XR42
contig_1	cds	921482	922804	-	BAINNM_04680	araJ	putative arabinose efflux permease AraJ, MFS family	COG:COG2814, COG:G, RefSeq:WP_064532652.1, SO:0001217, UniParc:UPI0007E4A74A, UniRef:UniRef100_A0A9X6N2G9, UniRef:UniRef50_A0A401JZC5, UniRef:UniRef90_A0A0G8F6W6
contig_1	cds	923030	924619	+	BAINNM_04685	citA	Sensor histidine kinase DipB regulating citrate/malate metabolism	COG:COG3290, COG:T, RefSeq:WP_199716909.1, SO:0001217, UniParc:UPI0018F3A047, UniRef:UniRef100_UPI0018F3A047, UniRef:UniRef50_A0A6L7H908, UniRef:UniRef90_A0A6L7H908
contig_1	cds	924639	925316	+	BAINNM_04690	citB	DNA-binding response regulator DpiB of citrate/malate metabolism	COG:COG4565, COG:KT, KEGG:K11638, RefSeq:WP_199716910.1, SO:0001217, UniParc:UPI0018F30BB6, UniRef:UniRef100_UPI0018F30BB6, UniRef:UniRef50_O34534, UniRef:UniRef90_J9CUA9
contig_1	cds	925313	926284	+	BAINNM_04695	tctC	Tripartite-type tricarboxylate transporter, extracytoplasmic receptor component TctC	COG:C, COG:COG3181, KEGG:K07795, RefSeq:WP_199716911.1, SO:0001217, UniParc:UPI0018F73FE1, UniRef:UniRef100_UPI0018F73FE1, UniRef:UniRef50_A9VH78, UniRef:UniRef90_A9VH78
contig_1	cds	926410	927804	-	BAINNM_04700		Sau3AI family type II restriction endonuclease	KEGG:K03573, RefSeq:WP_098537923.1, SO:0001217, UniParc:UPI000BF40890, UniRef:UniRef100_UPI000BF40890, UniRef:UniRef50_A0A0G8CQW3, UniRef:UniRef90_A0A9W7PPT7
contig_1	cds	928148	929431	+	BAINNM_04705	dcm	Cytosine-specific methyltransferase	EC:2.1.1.37, KEGG:K00558, RefSeq:WP_098537922.1, SO:0001217, UniParc:UPI000BF4459E, UniRef:UniRef100_UPI000BF4459E, UniRef:UniRef50_A0A1I2CBB9, UniRef:UniRef90_A0A090YTP1
contig_1	cds	929714	931228	+	BAINNM_04710		MutH/Sau3AI family endonuclease	KEGG:K03573, RefSeq:WP_199716912.1, SO:0001217, UniParc:UPI0018F5FDAD, UniRef:UniRef100_UPI0018F5FDAD, UniRef:UniRef50_A0A0K9GC66, UniRef:UniRef90_A0A9W7PQ17
contig_1	cds	931452	933887	+	BAINNM_04715		HTH luxR-type domain-containing protein	RefSeq:WP_199716913.1, SO:0001217, UniParc:UPI0018F5AD85, UniRef:UniRef100_UPI0018F5AD85, UniRef:UniRef50_A0A2B1YGE0, UniRef:UniRef90_A0A9W7PPX8
contig_1	cds	933871	935136	+	BAINNM_04720	parB	Chromosome partitioning protein ParB	RefSeq:WP_199716914.1, SO:0001217, UniParc:UPI0018F2AF01, UniRef:UniRef100_UPI0018F2AF01, UniRef:UniRef50_A0A031I9X5, UniRef:UniRef90_A0A9W7UIZ5
contig_1	cds	935126	937678	+	BAINNM_04725		Helicase SNF2	RefSeq:WP_199716915.1, SO:0001217, UniParc:UPI0018F3B2F6, UniRef:UniRef100_UPI0018F3B2F6, UniRef:UniRef50_A0A031ID98, UniRef:UniRef90_A0A2B1YP22
contig_1	cds	938574	939437	+	BAINNM_04730	dnaD	DnaD domain-containing protein	KEGG:K02086, RefSeq:WP_199716916.1, SO:0001217, UniParc:UPI0018F3DFA6, UniRef:UniRef100_UPI0018F3DFA6, UniRef:UniRef50_A0A2C1LTS7, UniRef:UniRef90_A0A2C1LTS7
contig_1	cds	939434	940720	+	BAINNM_04735	dnaB	replicative DNA helicase	COG:COG0305, COG:L, EC:3.6.4.12, GO:0003678, GO:0006260, RefSeq:WP_199716917.1, SO:0001217, UniParc:UPI0018F79038, UniRef:UniRef100_UPI0018F79038, UniRef:UniRef50_Q6HMM9, UniRef:UniRef90_B7IJA9
contig_1	cds	940817	941602	-	BAINNM_04740	yrhO	Sugar-specific transcriptional regulator TrmB	COG:COG1378, COG:K, SO:0001217, UniRef:UniRef50_B1HPA4, UniRef:UniRef90_D1MPW4
contig_1	cds	941863	942630	+	BAINNM_04745	tauE	Sulfite exporter TauE/SafE/YfcA and related permeases, UPF0721 family	COG:COG0730, COG:P, RefSeq:WP_199716919.1, SO:0001217, UniParc:UPI0018F6D42A, UniRef:UniRef100_UPI0018F6D42A, UniRef:UniRef50_A0A173YRQ0, UniRef:UniRef90_A0A0F7RMN5
contig_1	cds	942830	943717	-	BAINNM_04750	rhaT	Permease of the drug/metabolite transporter (DMT) superfamily	COG:COG0697, COG:GER, RefSeq:WP_053565122.1, SO:0001217, UniParc:UPI0006AD6882, UniRef:UniRef100_A0A9X7GJB6, UniRef:UniRef50_K6DPH6, UniRef:UniRef90_A9VH99
contig_1	cds	944224	944799	-	BAINNM_04755		HTH tetR-type domain-containing protein	RefSeq:WP_199716920.1, SO:0001217, UniParc:UPI0018F39DA7, UniRef:UniRef100_UPI0018F39DA7, UniRef:UniRef50_J8GNZ2, UniRef:UniRef90_J8GNZ2
contig_1	cds	944942	946417	+	BAINNM_04760	lmr(B)	putative arabinose efflux permease AraJ, MFS family	COG:COG2814, COG:G, RefSeq:WP_199716921.1, SO:0001217, UniParc:UPI0018F53044, UniRef:UniRef100_UPI0018F53044, UniRef:UniRef50_A0A0G8CNN3, UniRef:UniRef90_A0A0G8CNN3
contig_1	cds	946769	947329	+	BAINNM_04765		PRK06770 family protein	RefSeq:WP_199716922.1, SO:0001217, UniParc:UPI0018F60919, UniRef:UniRef100_UPI0018F60919, UniRef:UniRef50_B7IJB6, UniRef:UniRef90_B7IJB6
contig_1	cds	947421	947555	-	BAINNM_04770		(pseudo) hypothetical protein	RefSeq:WP_001177693.1, SO:0001217, UniParc:UPI00016B4B56, UniRef:UniRef100_A0A9X7CVP9, UniRef:UniRef50_A0A7D4EMJ2, UniRef:UniRef90_A0A9X7CVP9
contig_1	cds	948374	948961	+	BAINNM_04775		Excalibur calcium-binding domain-containing protein	RefSeq:WP_000734535.1, SO:0001217, UniParc:UPI00027A7C5C, UniRef:UniRef100_A0A9W7QQX5, UniRef:UniRef50_A0A164KUY6, UniRef:UniRef90_A0A1S9X2D7
contig_1	cds	949018	949680	+	BAINNM_04780	srtA	Sortase (surface protein transpeptidase)	COG:COG3764, COG:M, RefSeq:WP_065228392.1, SO:0001217, UniParc:UPI0007FB49DC, UniRef:UniRef100_A0A9X6TWS0, UniRef:UniRef50_W8YJ21, UniRef:UniRef90_A0A826HCX6
contig_1	cds	950017	950403	+	BAINNM_04785		Group-specific protein	RefSeq:WP_199716923.1, SO:0001217, UniParc:UPI0018F5E10B, UniRef:UniRef100_UPI0018F5E10B, UniRef:UniRef50_B7HFT1, UniRef:UniRef90_B7HFT1
contig_1	cds	950483	951865	-	BAINNM_04790	dAP2	Dipeptidyl aminopeptidase/acylaminoacyl peptidase	COG:COG1506, COG:E, RefSeq:WP_199716924.1, SO:0001217, UniParc:UPI0018F45981, UniRef:UniRef100_UPI0018F45981, UniRef:UniRef50_B7HMP0, UniRef:UniRef90_B7HMP0
contig_1	cds	952666	952791	-	BAINNM_04795	yjcZ	Sporulation protein YjcZ	RefSeq:WP_000540377.1, SO:0001217, UniParc:UPI00016B3C68, UniRef:UniRef100_A0A2C1KPB4, UniRef:UniRef50_B9IXX6, UniRef:UniRef90_R8I5D5
contig_1	cds	952989	953249	+	BAINNM_04800		Protein-export membrane protein-related protein	RefSeq:WP_199716925.1, SO:0001217, UniParc:UPI0018F6B835, UniRef:UniRef100_UPI0018F6B835, UniRef:UniRef50_A0A2B2G4F3, UniRef:UniRef90_A0A2C1LZV5
contig_1	cds	953538	954947	-	BAINNM_04805		putative dienelactone hydrolase	COG:COG4188, COG:R, RefSeq:WP_106822937.1, SO:0001217, UniParc:UPI000D1034F5, UniRef:UniRef100_UPI000D1034F5, UniRef:UniRef50_S9SN08, UniRef:UniRef90_Q6HML0
contig_1	cds	955124	955225	-	BAINNM_04810		Cytochrome c oxidase subunit 2A	SO:0001217, UniParc:UPI0003C5374F, UniRef:UniRef100_A0A9W3S868, UniRef:UniRef50_A0A2H3M8H5, UniRef:UniRef90_A0A242Z9M3
contig_1	cds	955379	955963	+	BAINNM_04815		Uncharacterized conserved protein containing a Zn-ribbon-like motif, possibly RNA-binding	COG:COG5516, COG:R, RefSeq:WP_065482402.1, SO:0001217, UniParc:UPI0008092F56, UniRef:UniRef100_A0A9W3S9Q1, UniRef:UniRef50_B9ISA2, UniRef:UniRef90_B9ISA2
contig_1	cds	956080	956634	+	BAINNM_04820		CBS-domain-containing membrane protein	COG:COG3448, COG:T, RefSeq:WP_000368840.1, SO:0001217, UniParc:UPI0001A0EDF0, UniRef:UniRef100_A0A9X6N1L1, UniRef:UniRef50_I3ECI2, UniRef:UniRef90_Q6HMK8
contig_1	cds	956813	957079	-	BAINNM_04825		YmzC-like protein	RefSeq:WP_000400965.1, SO:0001217, UniParc:UPI000018DF74, UniRef:UniRef100_A0A9Q5MID1, UniRef:UniRef50_D8H457, UniRef:UniRef90_A0A1W6WIH6
contig_1	cds	957657	958115	+	BAINNM_04830	marR	DNA-binding transcriptional regulator, MarR family	COG:COG1846, COG:K, RefSeq:WP_000198939.1, SO:0001217, UniParc:UPI000018DF75, UniRef:UniRef100_A0A9X7R9A2, UniRef:UniRef50_A0A0G8CPL4, UniRef:UniRef90_W8XYX2
contig_1	cds	958159	958692	+	BAINNM_04835	pssA	CDP-diacylglycerol--serine O-phosphatidyltransferase	EC:2.7.8.8, GO:0003882, GO:0008654, SO:0001217, UniRef:UniRef50_P39823, UniRef:UniRef90_A0A2A8Q1J2
contig_1	cds	958715	959086	+	BAINNM_04840		ATP synthase subunit I	RefSeq:WP_000620607.1, SO:0001217, UniParc:UPI000279D25F, UniRef:UniRef100_A0A9X5AID7, UniRef:UniRef50_J8JPY1, UniRef:UniRef90_A0A0G8F6Z9
contig_1	cds	959293	959928	+	BAINNM_04845	vanZ	Glycopeptide antibiotics resistance protein	COG:COG4767, COG:V, RefSeq:WP_199716927.1, SO:0001217, UniParc:UPI0018F71A56, UniRef:UniRef100_UPI0018F71A56, UniRef:UniRef50_A0A0G8F703, UniRef:UniRef90_J8HU47
contig_1	cds	960028	961026	-	BAINNM_04850	dhaQ	DhaKLM operon coactivator DhaQ	COG:COG2376, COG:G, GO:0004371, GO:0006071, RefSeq:WP_199716928.1, SO:0001217, UniParc:UPI0018F31DDD, UniRef:UniRef100_UPI0018F31DDD, UniRef:UniRef50_A0A5M9GPK2, UniRef:UniRef90_A0A5M9GPK2
contig_1	cds	961046	961612	-	BAINNM_04855	dhaS	dihydroxyacetone kinase transcriptional activator DhaS	COG:COG1309, COG:K, RefSeq:WP_064532730.1, SO:0001217, UniParc:UPI0007E3D666, UniRef:UniRef100_A0A9W3SQA2, UniRef:UniRef50_A0A917WSZ9, UniRef:UniRef90_A0A0B5NXQ6
contig_1	cds	961791	963542	+	BAINNM_04860	dhaK	dihydroxyacetone kinase subunit DhaK	COG:COG2376, COG:G, EC:2.7.1.121, GO:0004371, GO:0006071, RefSeq:WP_069355104.1, SO:0001217, UniParc:UPI0008467858, UniRef:UniRef100_A0A9W3SQ72, UniRef:UniRef50_A0A1K0A4S7, UniRef:UniRef90_A0A1K0A4S7
contig_1	cds	963772	964122	+	BAINNM_04865		SH3b domain-containing protein	RefSeq:WP_000946191.1, SO:0001217, UniParc:UPI0001A0838C, UniRef:UniRef100_A0A0K0Q8K9, UniRef:UniRef50_B7IJE8, UniRef:UniRef90_B7IJE8
contig_1	cds	964315	964866	-	BAINNM_04870		DUF4352 domain-containing protein	RefSeq:WP_199716929.1, SO:0001217, UniParc:UPI0018F35B2D, UniRef:UniRef100_UPI0018F35B2D, UniRef:UniRef50_A9VHD5, UniRef:UniRef90_J8Z0J3
contig_1	cds	965159	965548	+	BAINNM_04875		Exosporium protein C	RefSeq:WP_000940659.1, SO:0001217, UniParc:UPI00016B4E65, UniRef:UniRef100_A0A9X6RG18, UniRef:UniRef50_A0A6L7H8W4, UniRef:UniRef90_A0A6L7H8W4
contig_1	cds	966165	967055	-	BAINNM_04880	hipB	Transcriptional regulator, contains XRE-family HTH domain	COG:COG1396, COG:K, RefSeq:WP_053565112.1, SO:0001217, UniParc:UPI0006AD7449, UniRef:UniRef100_A0A9X7BZ75, UniRef:UniRef50_J8JSQ7, UniRef:UniRef90_W8XYU7
contig_1	cds	967422	967703	+	BAINNM_04885		hypothetical protein	PFAM:PF12197.12, RefSeq:WP_053565111.1, SO:0001217, UniParc:UPI0006AD7DEC, UniRef:UniRef100_A0A9X7AU47, UniRef:UniRef90_P0CH76
contig_1	cds	968195	968359	-	BAINNM_04890		Cell division protein	RefSeq:WP_001145511.1, SO:0001217, UniParc:UPI00016B5BF1, UniRef:UniRef100_A0A1B1L1I1, UniRef:UniRef50_A9VMM9, UniRef:UniRef90_A9VMM9
contig_1	cds	968837	970570	+	BAINNM_04895	cYK3	Cytokinesis protein 3, contains TGc (transglutaminase/protease-like) domain	COG:COG5279, COG:D, RefSeq:WP_000288184.1, SO:0001217, UniParc:UPI0001D3AB6E, UniRef:UniRef100_A0A9X6V6M1, UniRef:UniRef50_A0A1D3N354, UniRef:UniRef90_J8ATI0
contig_1	cds	970696	971340	+	BAINNM_04900		DUF3450 domain-containing protein	RefSeq:WP_001035207.1, SO:0001217, UniParc:UPI000279EA5D, UniRef:UniRef100_A0A9W3TVE9, UniRef:UniRef50_B7IK60, UniRef:UniRef90_B7IK60
contig_1	cds	971481	971795	+	BAINNM_04905	padR	DNA-binding transcriptional regulator, PadR family	COG:COG1695, COG:K, RefSeq:WP_001078066.1, SO:0001217, UniParc:UPI00016B3B1E, UniRef:UniRef100_A0A9X7FKS8, UniRef:UniRef50_R2QH70, UniRef:UniRef90_W8YUQ2
contig_1	cds	971809	972420	+	BAINNM_04910		DUF2812 domain-containing protein	RefSeq:WP_069355105.1, SO:0001217, UniParc:UPI0008478B73, UniRef:UniRef100_A0A9W3X7L8, UniRef:UniRef50_A9VHE2, UniRef:UniRef90_A0A162NRQ0
contig_1	cds	972768	973007	-	BAINNM_04915		DUF2798 domain-containing protein	RefSeq:WP_069355106.1, SO:0001217, UniParc:UPI0008467E43, UniRef:UniRef100_A0A9W3SQH4, UniRef:UniRef50_Q6HMH7, UniRef:UniRef90_D8H485
contig_1	cds	973869	974441	+	BAINNM_04920		Phosphoglycerate mutase	RefSeq:WP_016125602.1, SO:0001217, UniParc:UPI00031F665A, UniRef:UniRef100_A0A9X6GEK8, UniRef:UniRef50_Q636T2, UniRef:UniRef90_R8NRD7
contig_1	cds	974725	975012	+	BAINNM_04925	yxeA	(pseudo) YxeA family protein	SO:0001217, UniRef:UniRef50_A0A9W3R0D7, UniRef:UniRef50_J9B661, UniRef:UniRef90_UPI00111D2995
contig_1	cds	975804	976217	+	BAINNM_04930		Group-specific protein	RefSeq:WP_000120208.1, SO:0001217, UniParc:UPI0001A1913E, UniRef:UniRef100_A0A9W7UQS5, UniRef:UniRef50_A0A1V9VVT6, UniRef:UniRef90_A0A164KER8
contig_1	cds	976301	976756	-	BAINNM_04935		Lipoprotein	RefSeq:WP_053565104.1, SO:0001217, UniParc:UPI0006AD7412, UniRef:UniRef100_A0A9X5C0F6, UniRef:UniRef50_A0A1X6PPQ9, UniRef:UniRef90_C3FZ98
contig_1	cds	976971	977360	+	BAINNM_04940		General stress protein 17M-like domain-containing protein	RefSeq:WP_016125605.1, SO:0001217, UniParc:UPI0002EAE5AE, UniRef:UniRef100_A0A9X5VQ33, UniRef:UniRef50_Q63F19, UniRef:UniRef90_Q63F19
contig_1	cds	977411	977611	+	BAINNM_04945	yjbJ	UPF0337 protein BCE_1081	COG:COG3237, COG:S, RefSeq:WP_053565102.1, SO:0001217, UniParc:UPI0006AD66CE, UniRef:UniRef100_A0A9X5C4Y1, UniRef:UniRef50_Q73CI4, UniRef:UniRef90_Q73CI4
contig_1	cds	977687	977938	+	BAINNM_04950		GlsB/YeaQ/YmgE family stress response membrane protein	RefSeq:WP_000522903.1, SO:0001217, UniParc:UPI000018DF8E, UniRef:UniRef100_A0A0D7DG55, UniRef:UniRef50_I0JI86, UniRef:UniRef90_A0A0G8CQP4
contig_1	cds	978119	978319	-	BAINNM_04955		Methyltransferase	RefSeq:WP_029442044.1, SO:0001217, UniParc:UPI000400442E, UniRef:UniRef100_A0A9X5VRA6, UniRef:UniRef50_A0A3P1TX28, UniRef:UniRef90_A0A3P1TX28
contig_1	cds	978516	978854	+	BAINNM_04960	rsbV	anti sigma b factor antagonist RsbV	BlastRules:WP_001048477, COG:COG1366, COG:T, RefSeq:WP_002106052.1, SO:0001217, UniParc:UPI000188BDFB, UniRef:UniRef100_A0A9W7V158, UniRef:UniRef50_A0A6L7H783, UniRef:UniRef90_A0A6L7H783
contig_1	cds	978861	979343	+	BAINNM_04965	rsbW	anti-sigma B factor RsbW	BlastRules:WP_000970578, BlastRules:WP_003234299, BlastRules:WP_003417160, BlastRules:WP_003893193, COG:COG2172, COG:T, EC:2.7.11.1, GO:0004674, GO:0005524, GO:0016310, GO:0016989, GO:0106310, RefSeq:WP_003269702.1, SO:0001217, UniParc:UPI0001A178C9, UniRef:UniRef100_A0A1B1L1L3, UniRef:UniRef50_P17904, UniRef:UniRef90_A9VHG0
contig_1	cds	979306	980082	+	BAINNM_04970	sigB	RNA polymerase sigma factor SigB	COG:COG1191, COG:K, GO:0003677, GO:0003700, GO:0006352, GO:0016987, RefSeq:WP_015055091.1, SO:0001217, UniParc:UPI00028B10D4, UniRef:UniRef100_A0A9X5ZLC5, UniRef:UniRef50_Q9K5J6, UniRef:UniRef90_Q9K5J6
contig_1	cds	980152	980592	+	BAINNM_04975	bfr	Bacterioferritin (cytochrome b1)	COG:COG2193, COG:P, RefSeq:WP_000017755.1, SO:0001217, UniParc:UPI00016B517A, UniRef:UniRef100_A0A9W5HBQ1, UniRef:UniRef50_N4WS86, UniRef:UniRef90_A0A164GSA4
contig_1	cds	980765	981907	+	BAINNM_04980	rsbU	Phosphoserine phosphatase RsbU, regulator of sigma subunit	COG:COG2208, COG:TK, RefSeq:WP_064532751.1, SO:0001217, UniParc:UPI0007E42046, UniRef:UniRef100_A0A9X7G2C1, UniRef:UniRef50_A0A1Y5ZS80, UniRef:UniRef90_A0A1Y5ZS80
contig_1	cds	982092	982949	-	BAINNM_04985	cheR	Methylase of chemotaxis methyl-accepting proteins	COG:COG1352, COG:T, RefSeq:WP_000429046.1, SO:0001217, UniParc:UPI00005B5348, UniRef:UniRef100_A0A9X5C069, UniRef:UniRef50_A0A075RC88, UniRef:UniRef90_Q6HMG6
contig_1	cds	982966	985677	-	BAINNM_04990	cHASE3	Extracytoplasmic sensor domain CHASE3 (specificity unknown)	COG:COG5278, COG:T, RefSeq:WP_199716930.1, SO:0001217, UniParc:UPI0018F60E4D, UniRef:UniRef100_UPI0018F60E4D, UniRef:UniRef50_A0A1Y6A3D1, UniRef:UniRef90_A0A1Y6A3D1
contig_1	cds	985882	986133	-	BAINNM_04995		Group-specific protein	RefSeq:WP_000991356.1, SO:0001217, UniParc:UPI000279D26F, UniRef:UniRef100_A0A9X5C0S9, UniRef:UniRef50_A9VI18, UniRef:UniRef90_D8H498
contig_1	cds	986370	986510	+	BAINNM_05000		ABC transporter permease	RefSeq:WP_001004571.1, SO:0001217, UniParc:UPI00016B517F, UniRef:UniRef100_A0A9X6Q4Y8, UniRef:UniRef50_A0A0B5RZ23, UniRef:UniRef90_A0A0B5RZ23
contig_1	cds	986547	987077	+	BAINNM_05005		General stress protein 17M-like domain-containing protein	RefSeq:WP_065228404.1, SO:0001217, UniParc:UPI0007FB26EF, UniRef:UniRef100_A0A9X5ZNH7, UniRef:UniRef50_A0A6H3AHM4, UniRef:UniRef90_A0A6H3AHM4
contig_1	cds	987139	987420	+	BAINNM_05010		DUF4028 domain-containing protein	RefSeq:WP_206773559.1, SO:0001217, UniParc:UPI001A7EDDFC, UniRef:UniRef100_UPI001A7EDDFC, UniRef:UniRef50_Q6HMG2, UniRef:UniRef90_J8HPB7
contig_1	cds	987563	987874	+	BAINNM_05015	ybjQ	UPF0145 protein BCE33L0904	COG:COG0393, COG:S, RefSeq:WP_000637511.1, SO:0001217, UniParc:UPI0000166857, UniRef:UniRef100_Q81U83, UniRef:UniRef50_Q81U83, UniRef:UniRef90_Q81U83
contig_1	cds	988227	988373	+	BAINNM_05020		hypothetical protein	RefSeq:WP_166504393.1, SO:0001217, UniParc:UPI0005E75786, UniRef:UniRef100_A0A9X5C4Z0, UniRef:UniRef50_W8YUS7, UniRef:UniRef90_W8YUS7
contig_1	cds	988469	988774	-	BAINNM_05025		Group-specific protein	RefSeq:WP_069355110.1, SO:0001217, UniParc:UPI00084705C0, UniRef:UniRef100_A0A9X5ZNA5, UniRef:UniRef50_A9VI23, UniRef:UniRef90_A0A9W3XY67
contig_1	cds	988892	989884	-	BAINNM_05030	qor	NADPH:quinone reductase or related Zn-dependent oxidoreductase	COG:COG0604, COG:CR, RefSeq:WP_206773560.1, SO:0001217, UniParc:UPI001A7EE522, UniRef:UniRef100_UPI001A7EE522, UniRef:UniRef50_A0A2X4W9F6, UniRef:UniRef90_A0A1Y5ZUX8
contig_1	cds	990060	991046	+	BAINNM_05035	yxeI	Penicillin V acylase or related amidase, Ntn superfamily	COG:COG3049, COG:MR, RefSeq:WP_069355112.1, SO:0001217, UniParc:UPI000847C168, UniRef:UniRef100_A0A9W3X7E9, UniRef:UniRef50_Q6HF48, UniRef:UniRef90_W8YUT2
contig_1	cds	991168	991308	-	BAINNM_05040		DUF2639 domain-containing protein	RefSeq:WP_000273536.1, SO:0001217, UniParc:UPI000016685A, UniRef:UniRef100_C2NDY9, UniRef:UniRef50_Q81H10, UniRef:UniRef90_Q81H10
contig_1	cds	991400	991825	+	BAINNM_05045		Group-specific protein	RefSeq:WP_084746004.1, SO:0001217, UniParc:UPI0008638B7B, UniRef:UniRef100_A0A9W3X7F0, UniRef:UniRef50_A9VI33, UniRef:UniRef90_B9ISF2
contig_1	cds	991852	992037	-	BAINNM_05050		YhzD-like protein	RefSeq:WP_000539552.1, SO:0001217, UniParc:UPI000018DF9F, UniRef:UniRef100_A0A9W5HYV8, UniRef:UniRef50_A0A8J3EJV4, UniRef:UniRef90_A0A073KRE6
contig_1	cds	992246	993487	+	BAINNM_05055	sbcD	DNA repair exonuclease SbcCD nuclease subunit	COG:COG0420, COG:L, RefSeq:WP_069355114.1, SO:0001217, UniParc:UPI0008476495, UniRef:UniRef100_A0A9W3SQK8, UniRef:UniRef50_A0A084ITU1, UniRef:UniRef90_J8K215
contig_1	cds	993484	996408	+	BAINNM_05060	yhaN	Uncharacterized protein YhaN AAA domain-containing protein	RefSeq:WP_069355115.1, SO:0001217, UniParc:UPI000847A742, UniRef:UniRef100_A0A9W3SQ89, UniRef:UniRef50_A0A073K0Q8, UniRef:UniRef90_Q6HMF0
contig_1	cds	996450	997394	+	BAINNM_05065	yhaM	3'-5' exoribonuclease YhaM	COG:COG3481, COG:J, EC:3.1.-.-, GO:0000175, GO:0003676, KEGG:K03698, RefSeq:WP_000726652.1, SO:0001217, UniParc:UPI0001A16B71, UniRef:UniRef100_A0A1Q9I4R1, UniRef:UniRef50_O07521, UniRef:UniRef90_A7GLX6
contig_1	cds	997654	998028	+	BAINNM_05070		DUF1904 domain-containing protein	SO:0001217, UniParc:UPI00080956AF, UniRef:UniRef100_A0A9W3S7X3, UniRef:UniRef50_B9IRH3, UniRef:UniRef90_B9IRH3
contig_1	cds	998488	999114	-	BAINNM_05075	rhtB	Threonine/homoserine/homoserine lactone efflux protein	COG:COG1280, COG:E, RefSeq:WP_053565093.1, SO:0001217, UniParc:UPI0006AD7585, UniRef:UniRef100_A0A9X5VXM1, UniRef:UniRef50_A0A0G8CQK3, UniRef:UniRef90_A0A0G8CQK3
contig_1	cds	999954	1000898	+	BAINNM_05080	catE	Catechol-2,3-dioxygenase	COG:COG2514, COG:Q, RefSeq:WP_069355151.1, SO:0001217, UniParc:UPI0008472B63, UniRef:UniRef100_A0A9W3X7P1, UniRef:UniRef50_O34689, UniRef:UniRef90_A0A1Y6A0U6
contig_1	cds	1000943	1001920	+	BAINNM_05085	gloA	Catechol 2,3-dioxygenase or related enzyme, vicinal oxygen chelate (VOC) family	COG:COG0346, COG:Q, RefSeq:WP_199716932.1, SO:0001217, UniParc:UPI0018F3F66C, UniRef:UniRef100_UPI0018F3F66C, UniRef:UniRef50_A0A380F9A6, UniRef:UniRef90_A0A3P1BWE4
contig_1	cds	1002209	1003306	+	BAINNM_05090		Histidine kinase	RefSeq:WP_069355152.1, SO:0001217, UniParc:UPI0008469D8F, UniRef:UniRef100_A0A9X7B0J1, UniRef:UniRef50_A0A2C4QBV5, UniRef:UniRef90_A0A1J9V0M8
contig_1	cds	1003307	1003510	+	BAINNM_05095		Phr family secreted Rap phosphatase inhibitor	RefSeq:WP_000723609.1, SO:0001217, UniParc:UPI00019FE52F, UniRef:UniRef100_W8XZ29, UniRef:UniRef50_W8XZ29, UniRef:UniRef90_W8XZ29
contig_1	cds	1003752	1004624	+	BAINNM_05100	menH	2-succinyl-6-hydroxy-2,4-cyclohexadiene-1-carboxylate synthase MenH and related esterases, alpha/beta hydrolase fold	COG:COG0596, COG:HR, RefSeq:WP_069355153.1, SO:0001217, UniParc:UPI00084687DF, UniRef:UniRef100_A0A9X7B1K6, UniRef:UniRef50_I8J4L7, UniRef:UniRef90_Q81H00
contig_1	cds	1004703	1004903	+	BAINNM_05105		SigE-dependent sporulation protein	RefSeq:WP_000449223.1, SO:0001217, UniParc:UPI000018DFA9, UniRef:UniRef100_W8YUV1, UniRef:UniRef50_A0A917AV95, UniRef:UniRef90_J9CUN6
contig_1	cds	1005119	1005970	+	BAINNM_05110		DUF2935 domain-containing protein	RefSeq:WP_000554479.1, SO:0001217, UniParc:UPI000018DFAA, UniRef:UniRef100_W8Y7K0, UniRef:UniRef50_I0BTA3, UniRef:UniRef90_B9ISG5
contig_1	cds	1006426	1007622	+	BAINNM_05115	oxdD	Oxalate decarboxylase/archaeal phosphoglucose isomerase, cupin superfamily	COG:COG2140, COG:G, RefSeq:WP_199716933.1, SO:0001217, UniParc:UPI0018F46CFB, UniRef:UniRef100_UPI0018F46CFB, UniRef:UniRef50_O34714, UniRef:UniRef90_B7IKA7
contig_1	cds	1008006	1008455	+	BAINNM_05120	hipB	Transcriptional regulator, contains XRE-family HTH domain	COG:COG1396, COG:K, RefSeq:WP_069355155.1, SO:0001217, UniParc:UPI00084670F6, UniRef:UniRef100_A0A9W7URV6, UniRef:UniRef50_E5WGT8, UniRef:UniRef90_J9CCY0
contig_1	cds	1008553	1009113	+	BAINNM_05125	glpP	glycerol uptake operon antiterminator GlpP	BlastRules:WP_000394287, BlastRules:WP_003233388, COG:COG1954, COG:K, RefSeq:WP_000394286.1, SO:0001217, UniParc:UPI00016B65EB, UniRef:UniRef100_A0A9W7URV7, UniRef:UniRef50_P30300, UniRef:UniRef90_A0A0G8CPH3
contig_1	cds	1009342	1010163	+	BAINNM_05130	glpF	glycerol uptake facilitator protein GlpF	BlastRules:WP_001272201, BlastRules:WP_003233386, COG:COG0580, COG:G, RefSeq:WP_001272200.1, SO:0001217, UniParc:UPI00016B65EC, UniRef:UniRef100_Q81GZ3, UniRef:UniRef50_P18156, UniRef:UniRef90_W8Y7K4
contig_1	cds	1010177	1011667	+	BAINNM_05135	glpK	glycerol kinase GlpK	COG:C, COG:COG0554, EC:2.7.1.30, GO:0004370, GO:0005524, GO:0006071, GO:0006072, GO:0016310, GO:0019563, RefSeq:WP_000760011.1, SO:0001217, UniParc:UPI000018DFB0, UniRef:UniRef100_B7HG04, UniRef:UniRef50_Q8Y6Z2, UniRef:UniRef90_A9VI58
contig_1	cds	1011801	1013483	+	BAINNM_05140	glpD	aerobic glycerol-3-phosphate dehydrogenase	BlastRules:WP_000672802, COG:C, COG:COG0578, EC:1.1.5.3, RefSeq:WP_029442064.1, SO:0001217, UniParc:UPI0003FC088F, UniRef:UniRef100_A0A9X7AHK1, UniRef:UniRef50_A0A0B5ARD1, UniRef:UniRef90_B9IT53
contig_1	cds	1013682	1013846	-	BAINNM_05145		(pseudo) hypothetical protein	RefSeq:WP_000561154.1, SO:0001217, UniParc:UPI000016686C, UniRef:UniRef100_A0A9W5M9Q9, UniRef:UniRef50_A0A9W5M9Q9, UniRef:UniRef90_A0A9W5M9Q9
contig_1	cds	1014041	1015108	-	BAINNM_05150		hypothetical protein	RefSeq:WP_069355156.1, SO:0001217, UniParc:UPI0008463EEB, UniRef:UniRef100_A0A9W3X7H2, UniRef:UniRef50_A0A2A7VZE8, UniRef:UniRef90_A0A2A7VZE8
contig_1	cds	1015772	1016323	+	BAINNM_05155		DUF4258 domain-containing protein	RefSeq:WP_069355157.1, SO:0001217, UniParc:UPI00084780A3, UniRef:UniRef100_A0A9W3X7P4, UniRef:UniRef50_A0A073JS83, UniRef:UniRef90_A0A2A7VZR2
contig_1	cds	1016342	1016752	+	BAINNM_05160		DUF2283 domain-containing protein	RefSeq:WP_069355158.1, SO:0001217, UniParc:UPI00084658A9, UniRef:UniRef100_A0A9W3SQP3, UniRef:UniRef50_A0A0J1I2W1, UniRef:UniRef90_A0A0J1I2W1
contig_1	cds	1017495	1018028	+	BAINNM_05165		RNA polymerase factor sigma C	RefSeq:WP_069355159.1, SO:0001217, UniParc:UPI0008476A6D, UniRef:UniRef100_A0A9W3SQD5, UniRef:UniRef50_A0A0G8CNE3, UniRef:UniRef90_A0A1X6PPF8
contig_1	cds	1018033	1018440	+	BAINNM_05170	lstR	PadR family transcriptional regulator	COG:COG1695, COG:K, RefSeq:WP_069355160.1, SO:0001217, UniParc:UPI000847780C, UniRef:UniRef100_A0A9W3SQB8, UniRef:UniRef50_J8K4R2, UniRef:UniRef90_J8K4R2
contig_1	cds	1018448	1019701	+	BAINNM_05175	ftsW	Peptodoglycan polymerase FtsW/RodA/SpoVE	COG:COG0772, COG:D, RefSeq:WP_199716934.1, SO:0001217, UniParc:UPI0018F35529, UniRef:UniRef100_UPI0018F35529, UniRef:UniRef50_J8Z0T7, UniRef:UniRef90_A0A1D3N3D0
contig_1	cds	1019804	1020367	-	BAINNM_05180		Group-specific protein	RefSeq:WP_053565080.1, SO:0001217, UniParc:UPI0006AD6167, UniRef:UniRef100_A0A9X7BZQ0, UniRef:UniRef50_Q81GY7, UniRef:UniRef90_B7HG12
contig_1	cds	1020454	1022784	-	BAINNM_05185	helD	RNA polymerase recycling motor HelD	COG:COG3973, COG:L, RefSeq:WP_199716935.1, SO:0001217, UniParc:UPI0018F55FF7, UniRef:UniRef100_UPI0018F55FF7, UniRef:UniRef50_A0A125U503, UniRef:UniRef90_A0A125U503
contig_1	cds	1023062	1023307	+	BAINNM_05190		Cytoplasmic protein	RefSeq:WP_069355163.1, SO:0001217, UniParc:UPI0005E8F0B7, UniRef:UniRef100_A0A9X5VUR3, UniRef:UniRef50_I3E887, UniRef:UniRef90_A0A1C4B003
contig_1	cds	1023511	1024383	-	BAINNM_05195	prsA	peptidylprolyl isomerase PrsA	COG:COG0760, COG:O, RefSeq:WP_064532786.1, SO:0001217, UniParc:UPI0007E4C7E6, UniRef:UniRef100_A0A9X7G254, UniRef:UniRef50_Q81U45, UniRef:UniRef90_A0A1W6WIS0
contig_1	sorf	1024705	1024776	+	BAINNM_05200	yjcZ	Sporulation protein YjcZ	SO:0001217, UniParc:UPI000816284C, UniRef:UniRef100_A0A161QSN7, UniRef:UniRef50_A0A0G8CN98, UniRef:UniRef90_A0A0G8CN98
contig_1	cds	1024808	1025002	-	BAINNM_05205		Group-specific protein	RefSeq:WP_000172690.1, SO:0001217, UniParc:UPI000018DFB9, UniRef:UniRef100_W8XZ18, UniRef:UniRef50_A0A084GJ69, UniRef:UniRef90_A0A2C1LVC3
contig_1	cds	1025118	1025453	+	BAINNM_05210		Wall-associated protein	RefSeq:WP_000383655.1, SO:0001217, UniParc:UPI00016B527C, UniRef:UniRef100_A0A9W5IM34, UniRef:UniRef50_C3BGY3, UniRef:UniRef90_C2Z490
contig_1	cds	1025459	1026016	-	BAINNM_05215	hpr	HTH-type transcriptional regulator Hpr	COG:COG1846, COG:K, GO:0003677, GO:0003700, GO:0030435, GO:0045892, RefSeq:WP_000834924.1, SO:0001217, UniParc:UPI000018DFBB, UniRef:UniRef100_B7IKC1, UniRef:UniRef50_Q5WHU1, UniRef:UniRef90_A7GLZ1
contig_1	cds	1026315	1026677	-	BAINNM_05220	gvpP	Gas vesicle protein YhaH	COG:COG4980, COG:R, RefSeq:WP_000030302.1, SO:0001217, UniParc:UPI00016B545B, UniRef:UniRef100_A0RAQ7, UniRef:UniRef50_Q73CB6, UniRef:UniRef90_A0RAQ7
contig_1	cds	1026859	1027293	-	BAINNM_05225	hinT	Purine nucleoside phosphoramidase/Ap4A hydrolase, histidine triade (HIT) family	COG:COG0537, COG:FR, RefSeq:WP_001016835.1, SO:0001217, UniParc:UPI00016B527B, UniRef:UniRef100_A0A9P2BI12, UniRef:UniRef50_A0A133KQ26, UniRef:UniRef90_A0A2S9XVG8
contig_1	cds	1027868	1028599	+	BAINNM_05230	ecsA	ABC transporter ATP-binding protein EcsA	BlastRules:WP_001292599, BlastRules:WP_003233230, COG:COG1131, COG:V, SO:0001217, UniParc:UPI0008092320, UniRef:UniRef100_A0A9W3S7X8, UniRef:UniRef50_A0A0M9FN87, UniRef:UniRef90_W8XZ23
contig_1	cds	1028592	1029803	+	BAINNM_05235	ecsB	ABC transporter permease EcsB	BlastRules:WP_001089150, BlastRules:WP_003245169, COG:COG4473, COG:U, RefSeq:WP_069355165.1, SO:0001217, UniParc:UPI000846A496, UniRef:UniRef100_A0A9W3SQQ0, UniRef:UniRef50_J9CUQ1, UniRef:UniRef90_J9CUQ1
contig_1	cds	1029817	1030524	+	BAINNM_05240	ecsC	ecs operon protein EcsC	BlastRules:WP_000634131, RefSeq:WP_078400424.1, SO:0001217, UniParc:UPI000994C30A, UniRef:UniRef100_UPI000994C30A, UniRef:UniRef50_P55341, UniRef:UniRef90_J8JZT0
contig_1	cds	1030565	1030690	-	BAINNM_05245	yjcZ	YjcZ family sporulation protein	RefSeq:WP_078400423.1, SO:0001217, UniParc:UPI00099546CD, UniRef:UniRef100_A0A9X7BYW3, UniRef:UniRef50_W8Y6W1, UniRef:UniRef90_W8Y6W1
contig_1	cds	1030846	1031427	+	BAINNM_05250	acrR	DNA-binding protein, AcrR family, includes nucleoid occlusion protein SlmA	COG:COG1309, COG:K, RefSeq:WP_199716936.1, SO:0001217, UniParc:UPI0018F3C960, UniRef:UniRef100_UPI0018F3C960, UniRef:UniRef50_J8Z0V1, UniRef:UniRef90_J8Z0V1
contig_1	cds	1031436	1031597	+	BAINNM_05255		Group-specific protein	SO:0001217, UniRef:UniRef50_A0A164G554, UniRef:UniRef90_A0A164G554
contig_1	cds	1031677	1032153	+	BAINNM_05260	ydbS	Uncharacterized membrane YdbS, contains bPH2 (bacterial pleckstrin-like proteiny) domain	COG:COG3402, COG:S, RefSeq:WP_161114074.1, SO:0001217, UniParc:UPI00136A9DAF, UniRef:UniRef100_UPI00136A9DAF, UniRef:UniRef50_B9IT82, UniRef:UniRef90_Q63ET8
contig_1	cds	1032146	1033597	+	BAINNM_05265	ydbT	Uncharacterized membrane YdbT, contains bPH2 (bacterial pleckstrin-like proteiny) domain	COG:COG3428, COG:S, RefSeq:WP_161114087.1, SO:0001217, UniParc:UPI0013711290, UniRef:UniRef100_UPI0013711290, UniRef:UniRef50_A0A2B1YC41, UniRef:UniRef90_Q6HMA8
contig_1	cds	1033797	1034450	+	BAINNM_05270		Uncharacterized membrane protein	COG:COG5523, COG:S, RefSeq:WP_053565074.1, SO:0001217, UniParc:UPI0006AD78E8, UniRef:UniRef100_A0A9X7BZX0, UniRef:UniRef50_A9VI87, UniRef:UniRef90_A9VI87
contig_1	cds	1034639	1035076	+	BAINNM_05275		Group-specific protein	SO:0001217, UniRef:UniRef50_A9VI88, UniRef:UniRef90_A0A1C4AGZ9
contig_1	cds	1035073	1035339	+	BAINNM_05280		Cysteine-rich CPCC domain-containing protein	RefSeq:WP_161114075.1, SO:0001217, UniParc:UPI00136D53C9, UniRef:UniRef100_UPI00136D53C9, UniRef:UniRef50_A0A0F5HM53, UniRef:UniRef90_A0A1C4AH50
contig_1	cds	1035413	1035766	-	BAINNM_05285		Group-specific protein	RefSeq:WP_202441452.1, SO:0001217, UniParc:UPI000A6BB8B9, UniRef:UniRef100_UPI000A6BB8B9, UniRef:UniRef50_D8H573, UniRef:UniRef90_A0A9W3KEZ7
contig_1	cds	1036127	1036663	+	BAINNM_05290	acrR	DNA-binding protein, AcrR family, includes nucleoid occlusion protein SlmA	COG:COG1309, COG:K, RefSeq:WP_000028013.1, SO:0001217, UniParc:UPI00027A7A33, UniRef:UniRef100_A0A9W7QP27, UniRef:UniRef50_J9CUR3, UniRef:UniRef90_W8XZ34
contig_1	ncRNA-region	1036836	1036928	+			Cyclic di-GMP-I riboswitch	RFAM:RF01051, SO:0000035
contig_1	cds	1036989	1044341	+	BAINNM_05295		Isopeptide-forming domain-containing fimbrial protein	SO:0001217, UniRef:UniRef50_C2XQF9, UniRef:UniRef90_A0A5B9HIQ2
contig_1	cds	1045126	1046094	+	BAINNM_05300		Lipoprotein	RefSeq:WP_053565071.1, SO:0001217, UniParc:UPI0006AD7D4D, UniRef:UniRef100_A0A9X7BZX6, UniRef:UniRef50_A9VI92, UniRef:UniRef90_W8XZ67
contig_1	cds	1046573	1047310	+	BAINNM_05305	ido	L-isoleucine-4-hydroxylase	COG:COG4340, COG:R, EC:1.14.11.45, GO:0008198, GO:0031418, GO:0051213, RefSeq:WP_053565070.1, SO:0001217, UniParc:UPI0006AD7307, UniRef:UniRef100_A0A9X6UAD2, UniRef:UniRef50_E2GIN1, UniRef:UniRef90_E2GIN1
contig_1	cds	1047307	1048053	+	BAINNM_05310	fabG	NAD(P)-dependent dehydrogenase, short-chain alcohol dehydrogenase family	COG:COG1028, COG:I, RefSeq:WP_001208939.1, SO:0001217, UniParc:UPI00027A7A3A, UniRef:UniRef100_A0A9W7QP84, UniRef:UniRef50_A0A2S9XVL4, UniRef:UniRef90_A0A2S9XVL4
contig_1	cds	1048142	1049083	+	BAINNM_05315	rhaT	Permease of the drug/metabolite transporter (DMT) superfamily	COG:COG0697, COG:GER, RefSeq:WP_000939632.1, SO:0001217, UniParc:UPI0001A16D6F, UniRef:UniRef100_A0A1W6WJP8, UniRef:UniRef50_Q07835, UniRef:UniRef90_W8Y7N1
contig_1	cds	1049310	1049786	+	BAINNM_05320	ydbS	Uncharacterized membrane YdbS, contains bPH2 (bacterial pleckstrin-like proteiny) domain	COG:COG3402, COG:S, RefSeq:WP_001182719.1, SO:0001217, UniParc:UPI0001A1D2DD, UniRef:UniRef100_A0A9X6UAA2, UniRef:UniRef50_B9IT82, UniRef:UniRef90_B9IT82
contig_1	cds	1049779	1051197	+	BAINNM_05325	ydbT	Uncharacterized membrane YdbT, contains bPH2 (bacterial pleckstrin-like proteiny) domain	COG:COG3428, COG:S, RefSeq:WP_053565069.1, SO:0001217, UniParc:UPI0006AD70B3, UniRef:UniRef100_A0A9X7BZJ8, UniRef:UniRef50_A0A2B1YC41, UniRef:UniRef90_B9IT83
contig_1	cds	1051327	1051824	-	BAINNM_05330	hmoB	heme-degrading monooxygenase HmoB	BlastRules:WP_000644074, RefSeq:WP_000644097.1, SO:0001217, UniParc:UPI0001A16D71, UniRef:UniRef100_A0A1W6WIT7, UniRef:UniRef50_D8H582, UniRef:UniRef90_D8H582
contig_1	cds	1051952	1054069	+	BAINNM_05335	mrcB	Penicillin-binding protein 1B/1F, peptidoglycan transglycosylase/transpeptidase	COG:COG0744, COG:M, RefSeq:WP_064532819.1, SO:0001217, UniParc:UPI0007E3715D, UniRef:UniRef100_UPI0007E3715D, UniRef:UniRef50_P38050, UniRef:UniRef90_A0RAS2
contig_1	cds	1054247	1055293	+	BAINNM_05340	hemE	uroporphyrinogen decarboxylase	COG:COG0407, COG:H, EC:4.1.1.37, GO:0004853, GO:0005737, GO:0006779, GO:0006782, RefSeq:WP_000252605.1, SO:0001217, UniParc:UPI000018DFD0, UniRef:UniRef100_B7HGF9, UniRef:UniRef50_P32395, UniRef:UniRef90_A7GM02
contig_1	cds	1055308	1056243	+	BAINNM_05345	hemH	ferrochelatase	COG:COG0276, COG:H, EC:4.98.1.1, EC:4.99.1.9, GO:0004325, GO:0005737, GO:0006779, GO:0006783, GO:0046872, RefSeq:WP_000726775.1, SO:0001217, UniParc:UPI00003CBC2F, UniRef:UniRef100_Q81GW5, UniRef:UniRef50_P32396, UniRef:UniRef90_Q81U22
contig_1	cds	1056263	1057684	+	BAINNM_05350	hemY	protoporphyrinogen oxidase	COG:COG1232, COG:H, EC:1.3.3.4, GO:0004729, GO:0006779, RefSeq:WP_053565067.1, SO:0001217, UniParc:UPI0006AD7451, UniRef:UniRef100_A0A9X7AXR7, UniRef:UniRef50_P32397, UniRef:UniRef90_Q81GW4
contig_1	cds	1057741	1059093	-	BAINNM_05355	yegJ	DUF2314 domain-containing protein	COG:COG3779, COG:S, RefSeq:WP_064532822.1, SO:0001217, UniParc:UPI0007E441A6, UniRef:UniRef100_UPI0007E441A6, UniRef:UniRef50_B9IT89, UniRef:UniRef90_B9IT89
contig_1	cds	1059335	1061701	+	BAINNM_05360		putative extracellular nuclease	COG:COG2374, COG:R, KEGG:K07004, RefSeq:WP_069355177.1, SO:0001217, UniParc:UPI000846D297, UniRef:UniRef100_A0A9W3SQG1, UniRef:UniRef50_Q63ES1, UniRef:UniRef90_Q63ES1
contig_1	cds	1061833	1062132	+	BAINNM_05365		Group-specific protein	RefSeq:WP_064532827.1, SO:0001217, UniParc:UPI0007E4B31B, UniRef:UniRef100_A0A9W3SQF4, UniRef:UniRef50_Q73C94, UniRef:UniRef90_A0A1W6WJR0
contig_1	cds	1062218	1063072	-	BAINNM_05370		ABC transporter permease	RefSeq:WP_064532829.1, SO:0001217, UniParc:UPI0007E4B6A2, UniRef:UniRef100_A0A9X7G0H8, UniRef:UniRef50_A9VIA3, UniRef:UniRef90_A0RAS9
contig_1	cds	1063302	1063703	+	BAINNM_05375	copY	Transcriptional regulator, CopY/TcrY family	COG:COG3682, COG:K, RefSeq:WP_000184503.1, SO:0001217, UniParc:UPI000198D58D, UniRef:UniRef100_A0RAT0, UniRef:UniRef50_J8Z0X3, UniRef:UniRef90_J8Z0X3
contig_1	cds	1063706	1065619	+	BAINNM_05380		M48 family metalloprotease	RefSeq:WP_069355178.1, SO:0001217, UniParc:UPI000847D03E, UniRef:UniRef100_A0A9W3SR14, UniRef:UniRef50_A0A7V7S6Z9, UniRef:UniRef90_A0A7V7S6Z9
contig_1	cds	1065833	1066405	+	BAINNM_05385	acrR	DNA-binding protein, AcrR family, includes nucleoid occlusion protein SlmA	COG:COG1309, COG:K, RefSeq:WP_000963381.1, SO:0001217, UniParc:UPI000018DFD9, UniRef:UniRef100_A0A0G8DY67, UniRef:UniRef50_P32398, UniRef:UniRef90_J9CS63
contig_1	cds	1066624	1069395	+	BAINNM_05390		YhgE/Pip domain-containing protein	RefSeq:WP_161114077.1, SO:0001217, UniParc:UPI00136D0543, UniRef:UniRef100_UPI00136D0543, UniRef:UniRef50_Q63ER5, UniRef:UniRef90_A0A5B9HMY1
contig_1	cds	1069539	1069751	+	BAINNM_05395		Phage infection protein	RefSeq:WP_014481972.1, SO:0001217, UniParc:UPI000200A9C2, UniRef:UniRef100_A0A1W6WJP0, UniRef:UniRef50_Q6HM89, UniRef:UniRef90_A0A2T0EIK6
contig_1	cds	1069755	1070060	+	BAINNM_05400		DUF2087 domain-containing protein	COG:COG3860, COG:S, RefSeq:WP_000140289.1, SO:0001217, UniParc:UPI0001A16D7B, UniRef:UniRef100_A0A1W6WJ07, UniRef:UniRef50_J8BFR4, UniRef:UniRef90_J8BFR4
contig_1	cds	1070087	1070440	-	BAINNM_05405		YokE-like PH domain-containing protein	RefSeq:WP_053565061.1, SO:0001217, UniParc:UPI0006AD7F5C, UniRef:UniRef100_A0A9X7BZJ1, UniRef:UniRef50_A7GTY3, UniRef:UniRef90_W8XZ63
contig_1	cds	1070574	1071083	+	BAINNM_05410	rimL	Protein N-acetyltransferase, RimJ/RimL family	COG:COG1670, COG:JO, RefSeq:WP_053565060.1, SO:0001217, UniParc:UPI0006AD6127, UniRef:UniRef100_A0A9X7C0U8, UniRef:UniRef50_J8Z0Y1, UniRef:UniRef90_J8Z0Y1
contig_1	cds	1071278	1072291	+	BAINNM_05415	purR	DNA-binding transcriptional regulator, LacI/PurR family	COG:COG1609, COG:K, RefSeq:WP_064532838.1, SO:0001217, UniParc:UPI0007E434BB, UniRef:UniRef100_A0A9X5ZQS6, UniRef:UniRef50_A7GM14, UniRef:UniRef90_A7GM14
contig_1	cds	1072330	1072458	-	BAINNM_05420	yhfH	YhfH family protein	RefSeq:WP_000567010.1, SO:0001217, UniParc:UPI000016689E, UniRef:UniRef100_C3BH16, UniRef:UniRef50_C3BH16, UniRef:UniRef90_C3BH16
contig_1	cds	1072662	1073396	+	BAINNM_05425	elaC	Ribonuclease BN, tRNA processing enzyme	COG:COG1234, COG:J, RefSeq:WP_000784690.1, SO:0001217, UniParc:UPI00019FE708, UniRef:UniRef100_W8XZ87, UniRef:UniRef50_O07607, UniRef:UniRef90_Q6HM82
contig_1	cds	1073406	1074395	+	BAINNM_05430	lplA	Lipoate-protein ligase A	COG:COG0095, COG:H, RefSeq:WP_059304035.1, SO:0001217, UniParc:UPI00074496DE, UniRef:UniRef100_A0A9X7CXM5, UniRef:UniRef50_O07608, UniRef:UniRef90_A0A150B987
contig_1	cds	1074535	1074963	+	BAINNM_05435		Lipoprotein	RefSeq:WP_064532842.1, SO:0001217, UniParc:UPI0007E49AA3, UniRef:UniRef100_A0A9X5ZR56, UniRef:UniRef50_J8K1F1, UniRef:UniRef90_A0A9X7CXX7
contig_1	cds	1075125	1076657	+	BAINNM_05440	menE	O-succinylbenzoic acid-CoA ligase MenE or related acyl-CoA synthetase (AMP-forming)	COG:COG0318, COG:I, SO:0001217, UniRef:UniRef50_A0A0M0GR98, UniRef:UniRef90_Q6HM79
contig_1	cds	1076675	1076932	+	BAINNM_05445		S-layer protein	SO:0001217, UniParc:UPI000863AAB5, UniRef:UniRef100_A0A9W3SQL4, UniRef:UniRef50_A0A9W5KI53, UniRef:UniRef90_A0A9W3SQL4
contig_1	cds	1077171	1078226	+	BAINNM_05450	sbp	ABC-type sulfate transport system, periplasmic component	COG:COG1613, COG:P, RefSeq:WP_000758702.1, SO:0001217, UniParc:UPI00016B5DD3, UniRef:UniRef100_W8XZ90, UniRef:UniRef50_G8PZ85, UniRef:UniRef90_W8XZ90
contig_1	cds	1078259	1079086	+	BAINNM_05455	cysT	sulfate ABC transporter permease subunit CysT	COG:COG0555, COG:P, GO:0005886, GO:0008272, GO:0015419, GO:0055052, RefSeq:WP_001227879.1, SO:0001217, UniParc:UPI00016B5DD4, UniRef:UniRef100_W8XZ72, UniRef:UniRef50_A0A6A0B3L5, UniRef:UniRef90_A0A1S9Y1Z3
contig_1	cds	1079098	1079955	+	BAINNM_05460	cysW	sulfate ABC transporter permease subunit CysW	COG:COG4208, COG:P, GO:0005886, GO:0008272, GO:0015419, GO:0055052, RefSeq:WP_000433860.1, SO:0001217, UniParc:UPI00027922B9, UniRef:UniRef100_A0A9X7AME0, UniRef:UniRef50_A0A975HUL6, UniRef:UniRef90_W8YV29
contig_1	cds	1079969	1081042	+	BAINNM_05465	cysA	Sulfate/thiosulfate import ATP-binding protein CysA	COG:COG1118, COG:P, EC:7.3.2.3, GO:0005524, GO:0008272, GO:0015419, GO:0016887, GO:0043190, GO:0102025, RefSeq:WP_064532844.1, SO:0001217, UniParc:UPI0007E308CE, UniRef:UniRef100_A0A9X5ZKL8, UniRef:UniRef50_Q9I6L0, UniRef:UniRef90_Q81GU1
contig_1	cds	1081252	1081839	-	BAINNM_05470		Group-specific protein	RefSeq:WP_000566764.1, SO:0001217, UniParc:UPI000018DFEA, UniRef:UniRef100_A0A9Q5MX96, UniRef:UniRef50_B7IL50, UniRef:UniRef90_B7IL50
contig_1	cds	1081971	1082435	+	BAINNM_05475		hypothetical protein	RefSeq:WP_237440995.1, SO:0001217, UniParc:UPI001F385B19, UniRef:UniRef100_UPI001F385B19, UniRef:UniRef50_A0A9W3SQR8, UniRef:UniRef90_A0A9W3SQR8
contig_1	cds	1082401	1082541	+	BAINNM_05480		hypothetical protein
contig_1	cds	1082525	1083175	+	BAINNM_05485		SMI1/KNR4 family protein	RefSeq:WP_069355180.1, SO:0001217, UniParc:UPI00084789DC, UniRef:UniRef100_A0A9W3X7V2, UniRef:UniRef50_A0A243A1T6, UniRef:UniRef90_A0A9W3X7V2
contig_1	cds	1083456	1084142	+	BAINNM_05490	wapA	tRNA(Glu)-specific nuclease WapA	RefSeq:WP_157452927.1, SO:0001217, UniParc:UPI000863AF31, UniRef:UniRef100_A0A9W3X7K6, UniRef:UniRef50_A0A2B2YKR7, UniRef:UniRef90_A0A9W3X7K6
contig_1	cds	1084178	1084471	+	BAINNM_05495		Group-Specific protein	SO:0001217, UniParc:UPI0008092E43, UniRef:UniRef100_A0A9W3WZ81, UniRef:UniRef50_A0A1T3V9F2, UniRef:UniRef90_J8HXI3
contig_1	cds	1085004	1085204	+	BAINNM_05500		hypothetical protein	SO:0001217, UniParc:UPI0006979287, UniRef:UniRef100_A0A9W3WZ68, UniRef:UniRef50_A0A9W3WZ68, UniRef:UniRef90_A0A9W3WZ68
contig_1	cds	1085530	1085655	+	BAINNM_05505		Group-specific protein	SO:0001217, UniParc:UPI0008096028, UniRef:UniRef100_A0A9X4WKK7, UniRef:UniRef50_Q73C62, UniRef:UniRef90_A0A2H2W5U7
contig_1	cds	1085652	1085771	+	BAINNM_05510		hypothetical protein	SO:0001217, UniRef:UniRef50_A0A9W3S814, UniRef:UniRef90_A0A9W3S814
contig_1	cds	1085992	1086210	+	BAINNM_05515		hypothetical protein	RefSeq:WP_069355182.1, SO:0001217, UniParc:UPI0008477EE5, UniRef:UniRef100_A0A9W3SQI1, UniRef:UniRef50_A0A9X5AIZ5, UniRef:UniRef90_A0A9X5AIZ5
contig_1	cds	1086260	1086739	+	BAINNM_05520		Group-specific protein	RefSeq:WP_069355183.1, SO:0001217, UniParc:UPI00084785C2, UniRef:UniRef100_A0A9W3SQH5, UniRef:UniRef50_B7HGJ8, UniRef:UniRef90_B7HGJ8
contig_1	cds	1086962	1087270	+	BAINNM_05525		hypothetical protein	PFAM:PF06877.15, RefSeq:WP_069355184.1, SO:0001217, UniParc:UPI000846DCC2, UniRef:UniRef100_A0A9W3SQL9, UniRef:UniRef50_A0A9W3S834, UniRef:UniRef90_A0A9W3S834
contig_1	cds	1087538	1088002	+	BAINNM_05530		DUF4303 domain-containing protein	RefSeq:WP_001251757.1, SO:0001217, UniParc:UPI0002FA83D1, UniRef:UniRef100_A0A9X8SHI2, UniRef:UniRef50_A0RAU7, UniRef:UniRef90_J8HV10
contig_1	cds	1088119	1088793	+	BAINNM_05535		Phage protein	RefSeq:WP_069355185.1, SO:0001217, UniParc:UPI000846AE91, UniRef:UniRef100_A0A9W3SR38, UniRef:UniRef50_R8HDT1, UniRef:UniRef90_A0A437SEH0
contig_1	cds	1088877	1089074	+	BAINNM_05540		Group-specific protein	RefSeq:WP_069355186.1, SO:0001217, UniParc:UPI0008470611, UniRef:UniRef100_A0A9W3S9A2, UniRef:UniRef50_A0A2B9PN77, UniRef:UniRef90_A0A2B2LTS3
contig_1	cds	1089162	1090172	-	BAINNM_05545	cytK2	beta-channel forming cytolysin CytK2	BlastRules:WP_000830634, NCBIProtein:AAP08097.1, RefSeq:WP_069355187.1, SO:0001217, UniParc:UPI0008464DE8, UniRef:UniRef100_A0A9W3SQF6, UniRef:UniRef50_W8Y711, UniRef:UniRef90_W8Y711
contig_1	cds	1090464	1091570	+	BAINNM_05550		Calcineurin-like phosphoesterase domain-containing protein	KEGG:K07098, RefSeq:WP_053565055.1, SO:0001217, UniParc:UPI0005E03431, UniRef:UniRef100_A0A9X7C0Q8, UniRef:UniRef50_J9CD39, UniRef:UniRef90_J8JHZ2
contig_1	cds	1091643	1092533	-	BAINNM_05555		CPBP family intramembrane metalloprotease domain-containing protein	RefSeq:WP_069355188.1, SO:0001217, UniParc:UPI0008468B19, UniRef:UniRef100_A0A9W3SQS7, UniRef:UniRef50_J7W2Z2, UniRef:UniRef90_A0A855D0U5
contig_1	cds	1092811	1093788	+	BAINNM_05560		Metal-dependent phosphohydrolase	RefSeq:WP_069355189.1, SO:0001217, UniParc:UPI00084787E1, UniRef:UniRef100_A0A9W3X7V4, UniRef:UniRef50_A0A268RUZ3, UniRef:UniRef90_A0A9X5ZMB5
contig_1	cds	1093832	1094950	-	BAINNM_05565		Sigma-M negative effector	RefSeq:WP_069355190.1, SO:0001217, UniParc:UPI000846D649, UniRef:UniRef100_A0A9X6R8Y4, UniRef:UniRef50_A0A2A7HXZ6, UniRef:UniRef90_Q6HM72
contig_1	cds	1094956	1095441	-	BAINNM_05570	rpoE	RNA polymerase sigma factor	COG:COG1595, COG:K, RefSeq:WP_063546766.1, SO:0001217, UniParc:UPI0007B6CB28, UniRef:UniRef100_A0A9X7BNK4, UniRef:UniRef50_A0A6H3AD70, UniRef:UniRef90_A0A6H3AD70
contig_1	cds	1095578	1096480	+	BAINNM_05575	ydeE	putative transcriptional regulator YdeE, contains AraC-type DNA-binding domain	COG:COG3708, COG:K, RefSeq:WP_000446842.1, SO:0001217, UniParc:UPI0001A16F4C, UniRef:UniRef100_A0A9X5ZKL1, UniRef:UniRef50_J9CD44, UniRef:UniRef90_J9CD44
contig_1	cds	1096541	1096906	+	BAINNM_05580		VOC domain-containing protein	RefSeq:WP_000473644.1, SO:0001217, UniParc:UPI000279537A, UniRef:UniRef100_A0A9X6U0A5, UniRef:UniRef50_D3FRF1, UniRef:UniRef90_A0A6H3AGH0
contig_1	cds	1097198	1098940	-	BAINNM_05585	baeS	Signal transduction histidine kinase	COG:COG0642, COG:T, RefSeq:WP_161114078.1, SO:0001217, UniParc:UPI00136AE4B3, UniRef:UniRef100_UPI00136AE4B3, UniRef:UniRef50_Q6HM67, UniRef:UniRef90_B7IL63
contig_1	cds	1098950	1099654	-	BAINNM_05590	ompR	DNA-binding response regulator, OmpR family, contains REC and winged-helix (wHTH) domain	COG:COG0745, COG:TK, RefSeq:WP_069355191.1, SO:0001217, UniParc:UPI000846ED7B, UniRef:UniRef100_A0A9W7QP56, UniRef:UniRef50_P94504, UniRef:UniRef90_J8GM46
contig_1	cds	1099795	1100643	+	BAINNM_05595	ydiL	Membrane protease YdiL, CAAX protease family	COG:COG1266, COG:O, RefSeq:WP_069355192.1, SO:0001217, UniParc:UPI000846D18B, UniRef:UniRef100_A0A9W3SQM7, UniRef:UniRef50_J8K1G6, UniRef:UniRef90_W8Y750
contig_1	cds	1100645	1100770	+	BAINNM_05600		Group-specific protein	SO:0001217, UniParc:UPI000863A393, UniRef:UniRef100_A0A9W3SQJ5, UniRef:UniRef50_Q73C47, UniRef:UniRef90_A0A329F8A9
contig_1	cds	1101033	1101332	+	BAINNM_05605		DUF2101 domain-containing protein	RefSeq:WP_016082517.1, SO:0001217, UniParc:UPI00032FCE58, UniRef:UniRef100_A0A9X7FZ39, UniRef:UniRef50_J9CBY7, UniRef:UniRef90_W8XZA2
contig_1	cds	1101573	1102841	+	BAINNM_05610	htpX	Zn-dependent protease with chaperone function	COG:COG0501, COG:O, RefSeq:WP_069355193.1, SO:0001217, UniParc:UPI0008463C49, UniRef:UniRef100_A0A9W3SR96, UniRef:UniRef50_P40769, UniRef:UniRef90_Q6HM62
contig_1	cds	1102976	1104703	+	BAINNM_05615	tar	Methyl-accepting chemotaxis protein (MCP)	COG:COG0840, COG:T, RefSeq:WP_069355194.1, SO:0001217, UniParc:UPI0008465618, UniRef:UniRef100_A0A9W3SQH1, UniRef:UniRef50_J8Z107, UniRef:UniRef90_J8Z107
contig_1	cds	1105329	1105985	+	BAINNM_05620		SLH domain-containing protein	RefSeq:WP_016513145.1, SO:0001217, UniParc:UPI000354121A, UniRef:UniRef100_A0A9W3Y2G8, UniRef:UniRef50_J9CBZ2, UniRef:UniRef90_W8XZE2
contig_1	cds	1106188	1106850	+	BAINNM_05625		S-layer protein	RefSeq:WP_069355195.1, SO:0001217, UniParc:UPI00084666E9, UniRef:UniRef100_A0A9W3SQT6, UniRef:UniRef50_C2PBK6, UniRef:UniRef90_A0A1W6WJS3
contig_1	cds	1107072	1108661	+	BAINNM_05630	aceB	malate synthase A	COG:C, COG:COG2225, EC:2.3.3.9, GO:0004474, GO:0006099, RefSeq:WP_069355196.1, SO:0001217, UniParc:UPI0008464DFD, UniRef:UniRef100_A0A9X5W066, UniRef:UniRef50_A0A6G8PVD7, UniRef:UniRef90_A0A6H3ACD7
contig_1	cds	1108685	1109962	+	BAINNM_05635	aceA	isocitrate lyase	COG:C, COG:COG2224, EC:4.1.3.1, GO:0004451, GO:0019752, RefSeq:WP_000787346.1, SO:0001217, UniParc:UPI00016B4137, UniRef:UniRef100_A0A9X5VYW8, UniRef:UniRef50_A0A6G8PVG8, UniRef:UniRef90_Q6HM56
contig_1	cds	1110071	1110862	-	BAINNM_05640	ycbJ	putative kinase, aminoglycoside phosphotransferase (APT) family	COG:COG3173, COG:R, RefSeq:WP_069355197.1, SO:0001217, UniParc:UPI0008475C64, UniRef:UniRef100_A0A9W3X7J9, UniRef:UniRef50_A0A1E7DSF8, UniRef:UniRef90_W8XZE6
contig_1	cds	1110876	1111376	-	BAINNM_05645		DNA helicase	RefSeq:WP_069355198.1, SO:0001217, UniParc:UPI000847899B, UniRef:UniRef100_A0A9W3X7K7, UniRef:UniRef50_Q73C36, UniRef:UniRef90_Q73C36
contig_1	ncRNA-region	1111519	1111912	+			cspA thermoregulator	RFAM:RF01766, SO:0002168
contig_1	cds	1111659	1111862	+	BAINNM_05650	cspA	RNA chaperone/antiterminator CspA	BlastRules:WP_002011282, RefSeq:WP_000301522.1, SO:0001217, UniParc:UPI000024067B, UniRef:UniRef100_A0A2A8NI68, UniRef:UniRef50_A0A511NAP8, UniRef:UniRef90_A0A2A8NI68
contig_1	cds	1112060	1112263	-	BAINNM_05655		Group-specific protein	RefSeq:WP_069355199.1, SO:0001217, UniParc:UPI000847919F, UniRef:UniRef100_A0A9W3SQW0, UniRef:UniRef50_A0A0B5SCC9, UniRef:UniRef90_A0A9W3SQW0
contig_1	cds	1112611	1112796	-	BAINNM_05660		Chromosome segregation ATPase	RefSeq:WP_000391373.1, SO:0001217, UniParc:UPI000018E00F, UniRef:UniRef100_A0A9X6ZJ35, UniRef:UniRef50_Q6HM52, UniRef:UniRef90_W8Y763
contig_1	cds	1113079	1113660	+	BAINNM_05665	comK	Competence transcription factor ComK	COG:COG4903, COG:K, RefSeq:WP_000444448.1, SO:0001217, UniParc:UPI00027BF810, UniRef:UniRef100_A0A9X6U0H9, UniRef:UniRef50_A0A1D3RDJ6, UniRef:UniRef90_A0A1D3RDJ6
contig_1	cds	1114035	1114628	+	BAINNM_05670	tVP38	Uncharacterized membrane protein YdjX, related to fungal oxalate transporter, TVP38/TMEM64 family	COG:COG0398, COG:S, RefSeq:WP_000347517.1, SO:0001217, UniParc:UPI000018E011, UniRef:UniRef100_W8XZB1, UniRef:UniRef50_A0A0E1M9C4, UniRef:UniRef90_A0A0E1M9C4
contig_1	cds	1114685	1115248	+	BAINNM_05675	lepB	signal peptidase I	EC:3.4.21.89, GO:0004252, GO:0006465, GO:0009306, RefSeq:WP_000751897.1, SO:0001217, UniParc:UPI00016B413C, UniRef:UniRef100_A0A1W6WJT2, UniRef:UniRef50_P41027, UniRef:UniRef90_A0A0G8C5Q7
contig_1	cds	1115365	1118880	+	BAINNM_05680	addB	helicase-exonuclease AddAB subunit AddB	COG:COG3857, COG:L, EC:3.1.-.-, EC:5.6.2.4, GO:0000724, GO:0003678, GO:0003690, GO:0005524, GO:0008409, GO:0016853, GO:0016887, GO:0046872, GO:0051539, RefSeq:WP_069355201.1, SO:0001217, UniParc:UPI000846D313, UniRef:UniRef100_A0A9X6YP82, UniRef:UniRef50_Q81GQ0, UniRef:UniRef90_Q81GQ0
contig_1	cds	1118877	1122602	+	BAINNM_05685	addA	helicase-exonuclease AddAB subunit AddA	COG:COG1074, COG:L, EC:3.1.-.-, EC:5.6.2.4, GO:0000724, GO:0003678, GO:0003690, GO:0005524, GO:0008408, GO:0016818, GO:0016853, GO:0016887, RefSeq:WP_069355202.1, SO:0001217, UniParc:UPI0008464F2B, UniRef:UniRef100_A0A9W3SQS3, UniRef:UniRef50_Q81GP9, UniRef:UniRef90_Q81GP9
contig_1	cds	1122626	1122904	+	BAINNM_05690		RNA polymerase alpha subunit C-terminal domain-containing protein	RefSeq:WP_053565036.1, SO:0001217, UniParc:UPI0006AD6CE9, UniRef:UniRef100_A0A9X7AWL4, UniRef:UniRef50_A0A066WQ62, UniRef:UniRef90_J8GM65
contig_1	cds	1123041	1123256	-	BAINNM_05695	gerPF	spore germination protein GerPF	BlastRules:WP_001141566, COG:COG5906, COG:D, GO:0009847, GO:0030435, GO:0030436, RefSeq:WP_001141570.1, SO:0001217, UniParc:UPI00006B6D9F, UniRef:UniRef100_C2XQM9, UniRef:UniRef50_P62186, UniRef:UniRef90_P62186
contig_1	cds	1123299	1123685	-	BAINNM_05700	gerPE	putative spore germination protein GerPE	COG:COG5910, COG:D, GO:0030435, KEGG:K06303, RefSeq:WP_000902329.1, SO:0001217, UniParc:UPI0001A17140, UniRef:UniRef100_A0A1W6WIZ9, UniRef:UniRef50_O68687, UniRef:UniRef90_O68687
contig_1	cds	1123701	1123895	-	BAINNM_05705	gerPD	spore germination protein GerPD	BlastRules:WP_001052807, BlastRules:WP_003233093, COG:COG5909, COG:D, GO:0030435, RefSeq:WP_001052807.1, SO:0001217, UniParc:UPI000012B3C3, UniRef:UniRef100_P0A3T9, UniRef:UniRef50_P0A3T9, UniRef:UniRef90_P0A3T9
contig_1	cds	1123902	1124516	-	BAINNM_05710	gerPC	spore germination protein GerPC	BlastRules:WP_001070762, BlastRules:WP_001070765, COG:COG5908, COG:D, GO:0030435, KEGG:K06301, RefSeq:WP_001070761.1, SO:0001217, UniParc:UPI00016B4140, UniRef:UniRef100_A0A0G3DY59, UniRef:UniRef50_O68685, UniRef:UniRef90_O68685
contig_1	cds	1124584	1124790	-	BAINNM_05715	gerPB	spore germination protein GerPB	BlastRules:WP_001012508, BlastRules:WP_003233090, COG:COG5907, COG:D, GO:0030435, RefSeq:WP_001012508.1, SO:0001217, UniParc:UPI000012B3C0, UniRef:UniRef100_P0A3T7, UniRef:UniRef50_P0A3T7, UniRef:UniRef90_P0A3T7
contig_1	cds	1124805	1125026	-	BAINNM_05720	gerPA	spore germination protein GerPA	BlastRules:WP_001111188, COG:COG5906, COG:D, GO:0030435, RefSeq:WP_001111187.1, SO:0001217, UniParc:UPI000018E019, UniRef:UniRef100_A0A063CUC9, UniRef:UniRef50_P62164, UniRef:UniRef90_P62164
contig_1	cds	1125123	1125302	-	BAINNM_05725	spo0E	Stage 0 sporulation regulatory phosphatase Spo0E	COG:COG5804, COG:DT, RefSeq:WP_000462857.1, SO:0001217, UniParc:UPI000200AA53, UniRef:UniRef100_A0A826HKG7, UniRef:UniRef50_A0A068NAY8, UniRef:UniRef90_A0A068NAY8
contig_1	cds	1125550	1126449	+	BAINNM_05730	ycgM	2-keto-4-pentenoate hydratase/2-oxohepta-3-ene-1,7-dioic acid hydratase (catechol pathway)	COG:COG0179, COG:Q, RefSeq:WP_053565035.1, SO:0001217, UniParc:UPI0006AD6529, UniRef:UniRef100_A0A9W3SQJ7, UniRef:UniRef50_O06724, UniRef:UniRef90_J8DJR8
contig_1	cds	1126484	1126765	-	BAINNM_05735		Group-specific protein	RefSeq:WP_000926859.1, SO:0001217, UniParc:UPI0001A17143, UniRef:UniRef100_A0A1B1L205, UniRef:UniRef50_J8JZ89, UniRef:UniRef90_A0A164Q7Q6
contig_1	cds	1126876	1128066	-	BAINNM_05740	rocD	ornithine aminotransferase	BlastRules:WP_000616649, BlastRules:WP_003242970, COG:COG4992, COG:E, EC:2.6.1.13, GO:0004587, GO:0005737, GO:0030170, GO:0042802, GO:0050155, GO:0055129, RefSeq:WP_000616657.1, SO:0001217, UniParc:UPI00019FF35F, UniRef:UniRef100_A0A9X7PRT5, UniRef:UniRef50_Q9K5Z2, UniRef:UniRef90_Q81GP2
contig_1	cds	1128217	1128582	+	BAINNM_05745		UPF0344 protein BAMEG_3427	GO:0005886, RefSeq:WP_000233494.1, SO:0001217, UniParc:UPI000018E01D, UniRef:UniRef100_Q81GP1, UniRef:UniRef50_Q81GP1, UniRef:UniRef90_Q81GP1
contig_1	cds	1128713	1129267	-	BAINNM_05750		DUF2777 domain-containing protein	RefSeq:WP_000616045.1, SO:0001217, UniParc:UPI00016B431C, UniRef:UniRef100_A0A9X7AXQ6, UniRef:UniRef50_B9ITG1, UniRef:UniRef90_B7HZS7
contig_1	cds	1129507	1131354	+	BAINNM_05755	asnB	asparagine synthase (glutamine-hydrolyzing)	COG:COG0367, COG:E, EC:6.3.5.4, GO:0004066, GO:0006529, RefSeq:WP_000333991.1, SO:0001217, UniParc:UPI0001A17146, UniRef:UniRef100_A0A1W6WJ08, UniRef:UniRef50_C0ZBJ4, UniRef:UniRef90_B7HZS8
contig_1	cds	1131541	1132500	+	BAINNM_05760	hemH	ferrochelatase	COG:COG0276, COG:H, EC:4.98.1.1, EC:4.99.1.9, GO:0004325, GO:0005737, GO:0006779, GO:0006783, GO:0046872, KEGG:K01772, RefSeq:WP_069355203.1, SO:0001217, UniParc:UPI000846F264, UniRef:UniRef100_A0A9X6ML98, UniRef:UniRef50_P32396, UniRef:UniRef90_Q81TU9
contig_1	cds	1132560	1134026	+	BAINNM_05765	katB	catalase	BlastRules:WP_001069157, COG:COG0753, COG:P, EC:1.11.1.6, RefSeq:WP_064532891.1, SO:0001217, UniParc:UPI0007E2FA95, UniRef:UniRef100_A0A9X6MML6, UniRef:UniRef50_Q87JE8, UniRef:UniRef90_B9ITG4
contig_1	cds	1134298	1135530	-	BAINNM_05770	amtB	Ammonia channel protein AmtB	COG:COG0004, COG:P, KEGG:K03320, SO:0001217, UniRef:UniRef50_A0A2N6CED4, UniRef:UniRef90_A0A090YPA8
contig_1	cds	1135750	1137045	+	BAINNM_05775	amyA	Glycosidase/amylase (phosphorylase)	COG:COG0366, COG:G, SO:0001217, UniParc:UPI000863A592, UniRef:UniRef100_A0A9W3X7M9, UniRef:UniRef50_Q6HM24, UniRef:UniRef90_Q6HM24
contig_1	cds	1137173	1137844	+	BAINNM_05780		XRE family transcriptional regulator	SO:0001217, UniParc:UPI000863A2EC, UniRef:UniRef100_A0A9W3X7K8, UniRef:UniRef50_A0A9X6W5Y2, UniRef:UniRef90_A0A9W3X7K8
contig_1	cds	1138609	1139100	-	BAINNM_05785	yajQ	YajQ family cyclic di-GMP-binding protein	COG:COG1666, COG:T, GO:0000166, GO:0005829, KEGG:K09767, RefSeq:WP_001040146.1, SO:0001217, UniParc:UPI00016B4442, UniRef:UniRef100_B7ILA4, UniRef:UniRef50_Q81GN2, UniRef:UniRef90_Q81GN2
contig_1	cds	1139331	1140185	+	BAINNM_05790	cvfB	putative RNA-binding protein YitL, contains S1 domains, virulence factor B family	COG:COG2996, COG:R, RefSeq:WP_000281259.1, SO:0001217, UniParc:UPI0001A11FB4, UniRef:UniRef100_A0A168B4T3, UniRef:UniRef50_O06747, UniRef:UniRef90_B9ITG9
contig_1	cds	1140604	1141089	+	BAINNM_05795		Tetratricopeptide repeat protein	RefSeq:WP_000548430.1, SO:0001217, UniParc:UPI00016B589A, UniRef:UniRef100_A0A9X0GCE4, UniRef:UniRef50_J8DJP4, UniRef:UniRef90_A0A2A8S5H1
contig_1	cds	1141215	1142234	+	BAINNM_05800	wapA	tRNA(Glu)-specific nuclease WapA	RefSeq:WP_242470625.1, SO:0001217, UniParc:UPI001F5B99B3, UniRef:UniRef100_UPI001F5B99B3, UniRef:UniRef50_A0A151UQ82, UniRef:UniRef90_A0A9W3SQL0
contig_1	cds	1142434	1142697	+	BAINNM_05805		Group-specific protein	RefSeq:WP_053565029.1, SO:0001217, UniParc:UPI0006AD74F1, UniRef:UniRef100_A0A9X7GJ83, UniRef:UniRef50_A0A158RS19, UniRef:UniRef90_A0A9X6W965
contig_1	cds	1142737	1143594	-	BAINNM_05810	prsA	peptidylprolyl isomerase PrsA	COG:COG0760, COG:O, EC:5.2.1.8, GO:0003755, GO:0005886, GO:0006457, RefSeq:WP_069355207.1, SO:0001217, UniParc:UPI000846D021, UniRef:UniRef100_A0A9X5W2N8, UniRef:UniRef50_Q81TU1, UniRef:UniRef90_Q81GN0
contig_1	cds	1143723	1143854	-	BAINNM_05815		DUF3941 domain-containing protein	RefSeq:WP_001120851.1, SO:0001217, UniParc:UPI000018E029, UniRef:UniRef100_C2Z4T2, UniRef:UniRef50_C2PBP4, UniRef:UniRef90_C2PSQ3
contig_1	cds	1143955	1144812	+	BAINNM_05820	yitT	DUF161 DUF2179 domains-containing protein	COG:COG1284, COG:S, RefSeq:WP_000364431.1, SO:0001217, UniParc:UPI00016B4445, UniRef:UniRef100_A0A9W5M9G6, UniRef:UniRef50_P39803, UniRef:UniRef90_A7GM57
contig_1	cds	1144838	1145035	-	BAINNM_05825		DUF3813 domain-containing protein	RefSeq:WP_000527408.1, SO:0001217, UniParc:UPI00016B4446, UniRef:UniRef100_A0A9X1AZG3, UniRef:UniRef50_A0A073KD02, UniRef:UniRef90_A0A9X1AZG3
contig_1	cds	1145036	1145176	-	BAINNM_05830		Competence protein	RefSeq:WP_000516816.1, SO:0001217, UniParc:UPI00001912A6, UniRef:UniRef100_A0A9X6R7R5, UniRef:UniRef50_A0A0C2RVL5, UniRef:UniRef90_J8GM94
contig_1	cds	1145282	1146091	-	BAINNM_05835	cof	Hydroxymethylpyrimidine pyrophosphatase and other HAD family phosphatases	COG:COG0561, COG:HR, RefSeq:WP_001041232.1, SO:0001217, UniParc:UPI000018E02C, UniRef:UniRef100_W8YVD3, UniRef:UniRef50_A0A169P2W6, UniRef:UniRef90_A0A1W6WJ06
contig_1	cds	1146582	1146761	+	BAINNM_05840	yjzC	YjzC family protein	RefSeq:WP_016082481.1, SO:0001217, UniParc:UPI0003090690, UniRef:UniRef100_A0A9X7APU4, UniRef:UniRef50_O34585, UniRef:UniRef90_C2XQR3
contig_1	cds	1146973	1149573	+	BAINNM_05845	clpB	ATP-dependent chaperone ClpB	COG:COG0542, COG:O, GO:0005524, GO:0005737, GO:0006457, GO:0016887, GO:0034605, GO:0042026, RefSeq:WP_064532900.1, SO:0001217, UniParc:UPI0007E3FE04, UniRef:UniRef100_A0A9X7AXQ0, UniRef:UniRef50_Q81TT4, UniRef:UniRef90_Q81TT4
contig_1	cds	1149612	1149794	-	BAINNM_05850		DUF2929 domain-containing protein	RefSeq:WP_001211116.1, SO:0001217, UniParc:UPI00001668EC, UniRef:UniRef100_W8XZJ2, UniRef:UniRef50_W1SGW2, UniRef:UniRef90_B9ITX0
contig_1	cds	1149951	1150685	+	BAINNM_05855		Alpha/beta hydrolase	RefSeq:WP_000028690.1, SO:0001217, UniParc:UPI00027A7EB6, UniRef:UniRef100_A0A9X7C0D7, UniRef:UniRef50_A7GM64, UniRef:UniRef90_B9ITX1
contig_1	cds	1150715	1151587	+	BAINNM_05860	wcaG	Nucleoside-diphosphate-sugar epimerase	COG:COG0451, COG:M, RefSeq:WP_069355209.1, SO:0001217, UniParc:UPI0008479C3A, UniRef:UniRef100_A0A9X5VZT0, UniRef:UniRef50_J8Z156, UniRef:UniRef90_W8YVD8
contig_1	cds	1151642	1151818	+	BAINNM_05865	comG	Repressor of comG operon	KEGG:K02254, RefSeq:WP_001986215.1, SO:0001217, UniParc:UPI000018E032, UniRef:UniRef100_Q73BX6, UniRef:UniRef50_A0A640M3K5, UniRef:UniRef90_A0A640M3K5
contig_1	cds	1152209	1153141	+	BAINNM_05870	fabH	beta-ketoacyl-ACP synthase III	BlastRules:WP_000288132, BlastRules:WP_001100539, BlastRules:WP_003232971, COG:COG0332, COG:I, EC:2.3.1.180, GO:0004315, GO:0005737, GO:0006633, GO:0033818, RefSeq:WP_001100533.1, SO:0001217, UniParc:UPI00005B4EC6, UniRef:UniRef100_W8Y7A8, UniRef:UniRef50_Q81JG0, UniRef:UniRef90_Q81JG0
contig_1	cds	1153173	1154411	+	BAINNM_05875	fabF	beta-ketoacyl-ACP synthase II	COG:COG0304, COG:IQ, EC:2.3.1.179, GO:0004315, GO:0006633, RefSeq:WP_000412656.1, SO:0001217, UniParc:UPI000018E034, UniRef:UniRef100_W8XZJ7, UniRef:UniRef50_A0A7X7FC67, UniRef:UniRef90_A0A068N7B6
contig_1	cds	1154518	1155306	+	BAINNM_05880	yjaZ	DUF2268 domain-containing protein	COG:COG5504, COG:R, RefSeq:WP_053565023.1, SO:0001217, UniParc:UPI0006AD6B3C, UniRef:UniRef100_A0A9W7QPC2, UniRef:UniRef50_Q6HM05, UniRef:UniRef90_W8XZF3
contig_1	cds	1155451	1156197	+	BAINNM_05885	yjbA	UPF0736 protein Bcer98_0893	COG:COG5917, COG:D, RefSeq:WP_000966129.1, SO:0001217, UniParc:UPI0001A17155, UniRef:UniRef100_A0A160GWI3, UniRef:UniRef50_O31597, UniRef:UniRef90_A7GM70
contig_1	cds	1156354	1157343	-	BAINNM_05890	trpS	tryptophan--tRNA ligase	COG:COG0180, COG:J, EC:6.1.1.2, GO:0004830, GO:0005524, GO:0005737, GO:0006436, RefSeq:WP_000110982.1, SO:0001217, UniParc:UPI00016B6DC4, UniRef:UniRef100_A0A9Q5MRV5, UniRef:UniRef50_P00953, UniRef:UniRef90_Q81TS6
contig_1	ncRNA-region	1157419	1157635	-			T-box leader	RFAM:RF00230, SO:0000140
contig_1	cds	1157741	1158121	-	BAINNM_05895		DUF3899 domain-containing protein	RefSeq:WP_001044985.1, SO:0001217, UniParc:UPI00027A789E, UniRef:UniRef100_A0A9W7QP30, UniRef:UniRef50_A7GM72, UniRef:UniRef90_J8K125
contig_1	cds	1158441	1160072	+	BAINNM_05900	oppA	ABC-type oligopeptide transport system, periplasmic component	COG:COG4166, COG:E, RefSeq:WP_053565022.1, SO:0001217, UniParc:UPI0006AD82A8, UniRef:UniRef100_A0A9W7QNV4, UniRef:UniRef50_B1YJ52, UniRef:UniRef90_J8BES6
contig_1	cds	1160200	1161129	+	BAINNM_05905	opp3b	oligopeptide ABC transporter permease	COG:COG0601, COG:EP, GO:0043190, GO:0140359, RefSeq:WP_000534165.1, SO:0001217, UniParc:UPI00001668F7, UniRef:UniRef100_A9VJ50, UniRef:UniRef50_A0A0D1ISL6, UniRef:UniRef90_J8EH83
contig_1	cds	1161129	1162142	+	BAINNM_05910	opp3C	oligopeptide ABC transporter permease	COG:COG1173, COG:EP, GO:0043190, GO:0140359, RefSeq:WP_003306544.1, SO:0001217, UniParc:UPI0001A1E340, UniRef:UniRef100_A0A9X6WPR0, UniRef:UniRef50_A0A0N8GHI8, UniRef:UniRef90_J8JYV7
contig_1	cds	1162161	1163204	+	BAINNM_05915	dppD	ABC-type dipeptide/oligopeptide/nickel transport system, ATPase component	COG:COG0444, COG:EP, RefSeq:WP_000854346.1, SO:0001217, UniParc:UPI00000B734F, UniRef:UniRef100_W8Y829, UniRef:UniRef50_W8URX7, UniRef:UniRef90_A0A090YWM2
contig_1	cds	1163197	1164132	+	BAINNM_05920	gsiA	ABC-type glutathione transport system ATPase component, contains duplicated ATPase domain	COG:COG1123, COG:O, RefSeq:WP_016082471.1, SO:0001217, UniParc:UPI00032D8731, UniRef:UniRef100_A0A160GWJ6, UniRef:UniRef50_P24137, UniRef:UniRef90_A0A0G8CDT9
contig_1	cds	1164251	1165696	-	BAINNM_05925	norM	Na+-driven multidrug efflux pump, DinF/NorM/MATE family	COG:COG0534, COG:V, RefSeq:WP_075717757.1, SO:0001217, UniParc:UPI0009521794, UniRef:UniRef100_A0A9X5VWX6, UniRef:UniRef50_C2Z4V6, UniRef:UniRef90_C3FZR7
contig_1	cds	1166049	1167695	+	BAINNM_05930	oppA	ABC-type oligopeptide transport system, periplasmic component	COG:COG4166, COG:E, RefSeq:WP_053565020.1, SO:0001217, UniParc:UPI0006AD8452, UniRef:UniRef100_A0A9X7C0C5, UniRef:UniRef50_B1YJ52, UniRef:UniRef90_J9CV19
contig_1	cds	1167725	1167928	-	BAINNM_05935		Group-specific protein	RefSeq:WP_000559971.1, SO:0001217, UniParc:UPI000018E03F, UniRef:UniRef100_A0A9X6MNV3, UniRef:UniRef50_A0A090YZ28, UniRef:UniRef90_Q73BW1
contig_1	cds	1168522	1168917	+	BAINNM_05940	spx	transcriptional regulator Spx	BlastRules:WP_000258267, BlastRules:WP_003245483, GO:0005737, GO:0045892, RefSeq:WP_000258267.1, SO:0001217, UniParc:UPI00001668FF, UniRef:UniRef100_Q81TR6, UniRef:UniRef50_Q81TR6, UniRef:UniRef90_Q81TR6
contig_1	cds	1168967	1169641	-	BAINNM_05945	terC	Tellurite resistance membrane protein TerC	COG:COG0861, COG:P, RefSeq:WP_069355211.1, SO:0001217, UniParc:UPI00084672D5, UniRef:UniRef100_A0A9X7G0L1, UniRef:UniRef50_A0A653WS31, UniRef:UniRef90_A0A653WS31
contig_1	cds	1169987	1170670	+	BAINNM_05950	mecA	adaptor protein MecA	BlastRules:WP_000350710, RefSeq:WP_000350715.1, SO:0001217, UniParc:UPI0001A1730F, UniRef:UniRef100_A0A9W7QPB6, UniRef:UniRef90_Q81GK5
contig_1	cds	1170743	1172287	+	BAINNM_05955	cls	cardiolipin synthase	BlastRules:WP_000799204, COG:COG1502, COG:I, EC:2.7.8.-, GO:0005886, GO:0008808, GO:0032049, KEGG:K06131, RefSeq:WP_000799191.1, SO:0001217, UniParc:UPI0001A17310, UniRef:UniRef100_A0A9W7QQK1, UniRef:UniRef50_O66043, UniRef:UniRef90_Q81TR2
contig_1	cds	1172368	1173612	+	BAINNM_05960	coiA	Competence protein CoiA, contains putative nuclease domain	COG:COG4469, COG:R, RefSeq:WP_069355212.1, SO:0001217, UniParc:UPI00084678CB, UniRef:UniRef100_A0A9X5ZN71, UniRef:UniRef50_A0A1C4BGD4, UniRef:UniRef90_B7HGV2
contig_1	cds	1173663	1175489	+	BAINNM_05965	pepF	oligoendopeptidase F	COG:COG1164, COG:E, EC:3.4.24.-, GO:0004222, GO:0006508, KEGG:K08602, RefSeq:WP_053565016.1, SO:0001217, UniParc:UPI0006AD6801, UniRef:UniRef100_A0A9X7C0B8, UniRef:UniRef50_O31605, UniRef:UniRef90_A0A6L7H7S9
contig_1	ncRNA	1175920	1176040	+	BAINNM_05970	rsaE	RNA Staph. aureus E (RoxS)	RFAM:RF01820, SO:0000655
contig_1	cds	1176023	1176916	-	BAINNM_05975	spxH	ClpXP adapter protein SpxH	COG:COG2761, COG:O, GO:0005737, RefSeq:WP_053565015.1, SO:0001217, UniParc:UPI0006AD6E77, UniRef:UniRef100_A0A9X6UEF8, UniRef:UniRef50_Q81TQ8, UniRef:UniRef90_Q81TQ8
contig_1	cds	1176916	1177314	-	BAINNM_05980	yjbI	Truncated hemoglobin YjbI	COG:COG2346, COG:P, RefSeq:WP_000043386.1, SO:0001217, UniParc:UPI000018E047, UniRef:UniRef100_W8YVF9, UniRef:UniRef50_Q9RVM5, UniRef:UniRef90_W8YVF9
contig_1	cds	1177483	1178061	-	BAINNM_05985	yjbK	putative triphosphatase or cyclase YjbK, contains CYTH domain	COG:COG4116, COG:R, RefSeq:WP_000191118.1, SO:0001217, UniParc:UPI0001A17315, UniRef:UniRef100_A0A1B1L2C3, UniRef:UniRef50_A0A147KA02, UniRef:UniRef90_Q73BV0
contig_1	cds	1178206	1178577	+	BAINNM_05990		UPF0738 protein BCG9842_B4089	RefSeq:WP_001180005.1, SO:0001217, UniParc:UPI0001A17316, UniRef:UniRef100_A0A1B1L295, UniRef:UniRef50_Q81TQ5, UniRef:UniRef90_Q81TQ5
contig_1	cds	1178608	1179246	+	BAINNM_05995	yjbM	ppGpp synthetase catalytic domain (RelA/SpoT-type nucleotidyltranferase)	COG:COG2357, COG:FT, RefSeq:WP_001081482.1, SO:0001217, UniParc:UPI0000166909, UniRef:UniRef100_A0RB28, UniRef:UniRef50_O31611, UniRef:UniRef90_A0A090Z5F1
contig_1	cds	1179265	1180062	+	BAINNM_06000	nadK1	NAD kinase	COG:COG0061, COG:H, EC:2.7.1.23, GO:0003951, GO:0005524, GO:0005737, GO:0006741, GO:0016310, GO:0019674, GO:0046872, GO:0051287, KEGG:K00858, RefSeq:WP_069355213.1, SO:0001217, UniParc:UPI0008472E6A, UniRef:UniRef100_A0A506QJY0, UniRef:UniRef50_Q8Y8D7, UniRef:UniRef90_Q81TQ3
contig_1	cds	1180077	1180970	+	BAINNM_06005	rluA	Pseudouridine synthase RluA, 23S rRNA- or tRNA-specific	COG:COG0564, COG:J, RefSeq:WP_064532905.1, SO:0001217, UniParc:UPI0007E2E17D, UniRef:UniRef100_A0A9X5VU07, UniRef:UniRef50_A0A2X4WCU3, UniRef:UniRef90_Q81GJ8
contig_1	cds	1181019	1182407	-	BAINNM_06010		Peptidase G2 IMC autoproteolytic cleavage domain-containing protein	RefSeq:WP_063546800.1, SO:0001217, UniParc:UPI0007B6D6C1, UniRef:UniRef100_A0A9X7AU92, UniRef:UniRef50_Q6HLY0, UniRef:UniRef90_B7HGW2
contig_1	cds	1182531	1183385	-	BAINNM_06015	prpE	bis(5'-nucleosyl)-tetraphosphatase PrpE	EC:3.6.1.17, GO:0004081, GO:0005525, GO:0016151, SO:0001217, UniParc:UPI000863A1F8, UniRef:UniRef100_A0A9X7BJB2, UniRef:UniRef50_O31614, UniRef:UniRef90_Q81GJ7
contig_1	cds	1183348	1184508	-	BAINNM_06020	ftsW	Peptodoglycan polymerase FtsW/RodA/SpoVE	COG:COG0772, COG:D, RefSeq:WP_000654703.1, SO:0001217, UniParc:UPI0001A1731A, UniRef:UniRef100_A0A9X7E2I1, UniRef:UniRef50_A0A0J6CRE8, UniRef:UniRef90_A0A0G8EBP1
contig_1	cds	1184627	1185553	-	BAINNM_06025	wcaA	Glycosyltransferase involved in cell wall bisynthesis	COG:COG0463, COG:M, RefSeq:WP_003269828.1, SO:0001217, UniParc:UPI0001A1731B, UniRef:UniRef100_A0A1B1L2D9, UniRef:UniRef50_A0A1Y5ZZC7, UniRef:UniRef90_W8XZI1
contig_1	cds	1185567	1186319	-	BAINNM_06030	smtA	SAM-dependent methyltransferase	COG:COG0500, COG:QR, RefSeq:WP_064532907.1, SO:0001217, UniParc:UPI0007E468A2, UniRef:UniRef100_A0A9X5ZMG0, UniRef:UniRef50_Q73BU1, UniRef:UniRef90_A0A2S9Y8U4
contig_1	cds	1186504	1187349	-	BAINNM_06035		Macrocin O-methyltransferase	RefSeq:WP_069355214.1, SO:0001217, UniParc:UPI0008471F16, UniRef:UniRef100_A0A9W3SQS0, UniRef:UniRef50_A0A1Y5ZWT4, UniRef:UniRef90_A0A084J4U8
contig_1	cds	1187472	1188368	-	BAINNM_06040	bclA	BclA C-terminal domain-containing protein	SO:0001217, UniParc:UPI0025B26E55, UniRef:UniRef100_UPI0021B3B499, UniRef:UniRef50_Q6I1X8, UniRef:UniRef90_Q73BT9
contig_1	cds	1188534	1189631	+	BAINNM_06045	wcaA	Glycosyltransferase involved in cell wall bisynthesis	COG:COG0463, COG:M, RefSeq:WP_000932908.1, SO:0001217, UniParc:UPI0001A00CC0, UniRef:UniRef100_A0A1B1L2C8, UniRef:UniRef50_J9CSF9, UniRef:UniRef90_A0A3P1BXI2
contig_1	cds	1189843	1190532	+	BAINNM_06050	ubiG	2-polyprenyl-3-methyl-5-hydroxy-6-metoxy-1,4-benzoquinol methylase	COG:COG2227, COG:H, RefSeq:WP_000085805.1, SO:0001217, UniParc:UPI0001A00CC1, UniRef:UniRef100_A0A9W5HB62, UniRef:UniRef50_A0A1Y5ZWD8, UniRef:UniRef90_A0A1Y5ZWD8
contig_1	cds	1190529	1191215	+	BAINNM_06055	strF	Streptomycin biosynthesis protein StrF	RefSeq:WP_001271180.1, SO:0001217, UniParc:UPI00028B8519, UniRef:UniRef100_A0A1B1L296, UniRef:UniRef50_Q73BT5, UniRef:UniRef90_R8I2Y5
contig_1	cds	1191230	1191910	+	BAINNM_06060	strF	Streptomycin biosynthesis protein StrF	RefSeq:WP_000651524.1, SO:0001217, UniParc:UPI000018E056, UniRef:UniRef100_A0A1B1L2A3, UniRef:UniRef50_J9CQ28, UniRef:UniRef90_J9CQ28
contig_1	cds	1191925	1192662	+	BAINNM_06065	rmlA1	dTDP-glucose pyrophosphorylase	COG:COG1209, COG:M, RefSeq:WP_053565006.1, SO:0001217, UniParc:UPI0006AD6769, UniRef:UniRef100_A0A9X7C0I4, UniRef:UniRef50_P39629, UniRef:UniRef90_Q6HLW9
contig_1	cds	1192671	1193216	+	BAINNM_06070	rfbC	dTDP-4-dehydrorhamnose 3,5-epimerase	COG:COG1898, COG:M, EC:5.1.3.13, GO:0008830, GO:0009243, GO:0019305, RefSeq:WP_000869417.1, SO:0001217, UniParc:UPI0001A17323, UniRef:UniRef100_A0A1B1L2E9, UniRef:UniRef50_A0A084J4V3, UniRef:UniRef90_A0A084J4V3
contig_1	cds	1193232	1194203	+	BAINNM_06075	rfbB	dTDP-glucose 4,6-dehydratase	COG:COG1088, COG:M, EC:4.2.1.46, GO:0008460, GO:0009243, GO:0019305, RefSeq:WP_069355217.1, SO:0001217, UniParc:UPI0008463AA9, UniRef:UniRef100_A0A9W3X7N2, UniRef:UniRef50_A0A1G0FD01, UniRef:UniRef90_A0A0A0WR74
contig_1	cds	1194216	1195070	+	BAINNM_06080	rfbD	dTDP-4-dehydrorhamnose reductase	COG:COG1091, COG:M, EC:1.1.1.133, GO:0008831, GO:0009243, GO:0019305, RefSeq:WP_064532921.1, SO:0001217, UniParc:UPI0007E42148, UniRef:UniRef100_A0A9W3X7N4, UniRef:UniRef50_A0A0B5S959, UniRef:UniRef90_A0A0B5S959
contig_1	cds	1195179	1195949	+	BAINNM_06085	fabI	enoyl-ACP reductase FabI	BlastRules:WP_000421886, COG:COG0623, COG:I, EC:1.3.1.-, EC:1.3.1.9, GO:0004318, GO:0006633, GO:0030497, GO:0036094, GO:0042802, GO:0047117, GO:0070401, GO:1902494, RefSeq:WP_000421885.1, SO:0001217, UniParc:UPI00002406D8, UniRef:UniRef100_A0A0J7DAJ4, UniRef:UniRef50_P54616, UniRef:UniRef90_Q81GI3
contig_1	cds	1196112	1196645	+	BAINNM_06090	cotO	Spore coat CotO family protein	SO:0001217, UniRef:UniRef50_Q6HLW4
contig_1	cds	1196706	1197164	-	BAINNM_06095	cotY	exosporium protein ExsY	BlastRules:WP_001277740, COG:COG5888, COG:D, RefSeq:WP_001277728.1, SO:0001217, UniParc:UPI00027ABC69, UniRef:UniRef100_A0A1A9PN98, UniRef:UniRef50_J9CQ41, UniRef:UniRef90_J9CSH2
contig_1	cds	1197290	1197649	+	BAINNM_06100		DUF1360 domain-containing protein	RefSeq:WP_000899662.1, SO:0001217, UniParc:UPI000018E05D, UniRef:UniRef100_Q73BS6, UniRef:UniRef50_Q81TN6, UniRef:UniRef90_Q81TN6
contig_1	cds	1198012	1198515	-	BAINNM_06105	exsF	exosporium protein ExsF	BlastRules:WP_000492942, RefSeq:WP_000492937.1, SO:0001217, UniParc:UPI00003CBF0E, UniRef:UniRef100_A0A0P0PMV0, UniRef:UniRef50_J8JGS7, UniRef:UniRef90_Q73BS4
contig_1	cds	1198683	1199153	-	BAINNM_06110	cotY	spore coat protein CotY	BlastRules:WP_001277719, BlastRules:WP_001984481, BlastRules:WP_003239243, COG:COG5888, COG:D, KEGG:K06343, RefSeq:WP_069355219.1, SO:0001217, UniParc:UPI0008473753, UniRef:UniRef100_A0A9W3SQS8, UniRef:UniRef50_J9CQ41, UniRef:UniRef90_J9CQ41
contig_1	cds	1199296	1201362	-	BAINNM_06115	uvrD	Superfamily I DNA or RNA helicase	COG:COG0210, COG:L, RefSeq:WP_053565002.1, SO:0001217, UniParc:UPI0006AD6FED, UniRef:UniRef100_A0A9X7C086, UniRef:UniRef50_A0A7D9NLZ4, UniRef:UniRef90_A0A7D9NLZ4
contig_1	cds	1201462	1201884	-	BAINNM_06120	elaA	putative N-acyltransferase, GNAT family	COG:COG2153, COG:R, RefSeq:WP_000543305.1, SO:0001217, UniParc:UPI00027A7A4E, UniRef:UniRef100_A0A9W7V333, UniRef:UniRef50_O31628, UniRef:UniRef90_J8HYL6
contig_1	cds	1201886	1202404	-	BAINNM_06125	thpR	Putative phosphoesterase BCE33L1122	COG:COG1514, COG:J, EC:3.1.-.-, GO:0016788, RefSeq:WP_000765871.1, SO:0001217, UniParc:UPI00005B4AB3, UniRef:UniRef100_B7IM63, UniRef:UniRef50_O31629, UniRef:UniRef90_Q81TN0
contig_1	cds	1202498	1203229	-	BAINNM_06130		Esterase family protein	RefSeq:WP_053565000.1, SO:0001217, UniParc:UPI0006AD810E, UniRef:UniRef100_A0A9X7C031, UniRef:UniRef90_Q63ED8
contig_1	cds	1203434	1204345	+	BAINNM_06135	rhaT	Permease of the drug/metabolite transporter (DMT) superfamily	COG:COG0697, COG:GER, RefSeq:WP_016082441.1, SO:0001217, UniParc:UPI00032E6702, UniRef:UniRef100_A0A9X7APZ4, UniRef:UniRef50_A7GMC1, UniRef:UniRef90_J8JY09
contig_1	cds	1204568	1204813	+	BAINNM_06140		Lipoprotein	SO:0001217, UniParc:UPI00086382C0, UniRef:UniRef100_A0A9W3X7Y9, UniRef:UniRef50_A0A4U3A3H9, UniRef:UniRef90_A0A9Q5QLW3
contig_1	cds	1204838	1205236	-	BAINNM_06145	yjdB	Uncharacterized protein BC_1230	COG:COG5492, COG:R, RefSeq:WP_069355221.1, SO:0001217, UniParc:UPI000846D071, UniRef:UniRef100_A0A9W3X7Q9, UniRef:UniRef50_Q81TM6, UniRef:UniRef90_P59812
contig_1	cds	1205392	1206870	-	BAINNM_06150	putP	sodium/proline symporter PutP	COG:COG0591, COG:E, GO:0005298, GO:0015824, GO:0016020, RefSeq:WP_053564997.1, SO:0001217, UniParc:UPI0006AD7B10, UniRef:UniRef100_A0A9X7AUD1, UniRef:UniRef50_P07117, UniRef:UniRef90_A0A0G8DIC7
contig_1	ncRNA-region	1207324	1207561	+			T-box leader	RFAM:RF00230, SO:0000140
contig_1	ncRNA-region	1207604	1207848	+			T-box leader	RFAM:RF00230, SO:0000140
contig_1	cds	1207901	1209319	+	BAINNM_06155	trpE	anthranilate synthase component I	COG:COG0147, COG:EH, EC:4.1.3.27, GO:0000162, GO:0004049, RefSeq:WP_069355222.1, SO:0001217, UniParc:UPI000846A0D7, UniRef:UniRef100_A0A9W3X7P0, UniRef:UniRef50_W1SFS4, UniRef:UniRef90_J8CAL2
contig_1	cds	1209316	1209903	+	BAINNM_06160	pabA	Anthranilate/para-aminobenzoate synthase component II (glutamine amidotransferase)	COG:COG0512, COG:EH, RefSeq:WP_065482727.1, SO:0001217, UniParc:UPI00080921B4, UniRef:UniRef100_A0A9W3WZ76, UniRef:UniRef50_A0A084J4X3, UniRef:UniRef90_A0A084J4X3
contig_1	cds	1209900	1210925	+	BAINNM_06165	trpD	Anthranilate phosphoribosyltransferase	COG:COG0547, COG:E, EC:2.4.2.18, GO:0000162, GO:0000287, GO:0004048, RefSeq:WP_053564994.1, SO:0001217, UniParc:UPI0006AD68E4, UniRef:UniRef100_A0A9X7GJ46, UniRef:UniRef50_Q81GG8, UniRef:UniRef90_Q81GG8
contig_1	cds	1210927	1211688	+	BAINNM_06170	trpC	indole-3-glycerol phosphate synthase TrpC	COG:COG0134, COG:E, EC:4.1.1.48, GO:0000162, GO:0004425, GO:0006568, RefSeq:WP_069355223.1, SO:0001217, UniParc:UPI0008479607, UniRef:UniRef100_A0A9W3SQS1, UniRef:UniRef50_Q81GG7, UniRef:UniRef90_Q81GG7
contig_1	cds	1211685	1212299	+	BAINNM_06175	trpF	phosphoribosylanthranilate isomerase	COG:COG0135, COG:E, EC:5.3.1.24, GO:0000162, GO:0004640, RefSeq:WP_069355224.1, SO:0001217, UniParc:UPI0008475E10, UniRef:UniRef100_A0A9W3SQR0, UniRef:UniRef50_Q81GG6, UniRef:UniRef90_Q81GG6
contig_1	cds	1212296	1213489	+	BAINNM_06180	trpB	tryptophan synthase subunit beta	COG:COG0133, COG:E, EC:4.2.1.20, GO:0000162, GO:0004834, RefSeq:WP_069355225.1, SO:0001217, UniParc:UPI000847ADC4, UniRef:UniRef100_A0A9W3SQU5, UniRef:UniRef50_Q81GG5, UniRef:UniRef90_Q81GG5
contig_1	cds	1213493	1214269	+	BAINNM_06185	trpA	tryptophan synthase subunit alpha	COG:COG0159, COG:E, EC:4.2.1.20, GO:0000162, GO:0004834, KEGG:K01695, RefSeq:WP_069355226.1, SO:0001217, UniParc:UPI0008472F75, UniRef:UniRef100_A0A9W3SQT4, UniRef:UniRef50_Q81GG4, UniRef:UniRef90_Q81GG4
contig_1	cds	1214343	1214702	+	BAINNM_06190		DUF4029 domain-containing protein	RefSeq:WP_000946150.1, SO:0001217, UniParc:UPI000200AB4F, UniRef:UniRef100_A0A9X5V0V7, UniRef:UniRef50_B9IU40, UniRef:UniRef90_W8Y7G4
contig_1	cds	1214817	1216316	+	BAINNM_06195	lldP	L-lactate permease	COG:C, COG:COG1620, RefSeq:WP_199716941.1, SO:0001217, UniParc:UPI0018F4E3CB, UniRef:UniRef100_UPI0018F4E3CB, UniRef:UniRef50_Q81GG3, UniRef:UniRef90_Q81GG3
contig_1	cds	1216407	1217090	+	BAINNM_06200	yukJ	DUF2278 domain-containing protein	COG:COG5634, COG:S, RefSeq:WP_064532942.1, SO:0001217, UniParc:UPI0007E3A0AC, UniRef:UniRef100_A0A9W3SQS2, UniRef:UniRef50_A9VJW6, UniRef:UniRef90_Q6HLU0
contig_1	cds	1217105	1217938	-	BAINNM_06205		Integral membrane protein	RefSeq:WP_000424522.1, SO:0001217, UniParc:UPI0001A174F7, UniRef:UniRef100_A0A1B1L2D8, UniRef:UniRef50_A9VJW7, UniRef:UniRef90_J8JGU6
contig_1	cds	1218135	1218920	+	BAINNM_06210		Zinc-ribbon domain-containing protein	RefSeq:WP_069355227.1, SO:0001217, UniParc:UPI0008462C07, UniRef:UniRef100_A0A9X5VVS0, UniRef:UniRef50_C3BHH3, UniRef:UniRef90_W8Y7G9
contig_1	cds	1218940	1220175	+	BAINNM_06215	yvbJ	Uncharacterized protein YvbJ, contains N-terminal Zn ribbon domain	COG:COG4640, COG:S, RefSeq:WP_069355228.1, SO:0001217, UniParc:UPI0008471608, UniRef:UniRef100_A0A9W3X7Z2, UniRef:UniRef50_J8GKY9, UniRef:UniRef90_W8XZR2
contig_1	cds	1220214	1220642	-	BAINNM_06220		Spore-specific protein	RefSeq:WP_065482744.1, SO:0001217, UniParc:UPI00080925E1, UniRef:UniRef100_A0A9X5VVL0, UniRef:UniRef50_B9IU48, UniRef:UniRef90_R8PGG6
contig_1	cds	1220843	1222177	+	BAINNM_06225	fadH2	NADPH-dependent 2,4-dienoyl-CoA reductase, sulfur reductase, or a related oxidoreductase	COG:COG0446, COG:I, EC:1.8.1.18, KEGG:K18367, RefSeq:WP_001110229.1, SO:0001217, UniParc:UPI00016B6DEA, UniRef:UniRef100_A0A9X7GJ79, UniRef:UniRef50_K0J848, UniRef:UniRef90_J8K0D0
contig_1	cds	1222278	1222766	+	BAINNM_06230		putative acetyltransferase	COG:COG5628, COG:R, RefSeq:WP_064532952.1, SO:0001217, UniParc:UPI0007E2F0DD, UniRef:UniRef100_A0A9X7G2E9, UniRef:UniRef50_J9CSL2, UniRef:UniRef90_A0A9P2F544
contig_1	cds	1223063	1223473	+	BAINNM_06235		DUF3908 domain-containing protein	RefSeq:WP_000996808.1, SO:0001217, UniParc:UPI00016B6DE8, UniRef:UniRef100_A0A0K0QA94, UniRef:UniRef50_J8JGV0, UniRef:UniRef90_R8I2Q0
contig_1	cds	1223503	1224093	-	BAINNM_06240	yrhH	Putative methyltransferase YrhH	RefSeq:WP_064532954.1, SO:0001217, UniParc:UPI0007E4AD6A, UniRef:UniRef100_UPI0007E4AD6A, UniRef:UniRef50_A0A2X0YEW6, UniRef:UniRef90_A0A3P1BXJ4
contig_1	cds	1224186	1225727	-	BAINNM_06245		Nitroreductase domain-containing protein	RefSeq:WP_064532956.1, SO:0001217, UniParc:UPI0007E337EB, UniRef:UniRef100_A0A9X5VXV5, UniRef:UniRef50_A9VJX5, UniRef:UniRef90_B7IM90
contig_1	cds	1225743	1227692	-	BAINNM_06250	ycaO	Ribosomal protein S12 methylthiotransferase accessory factor YcaO	COG:COG1944, COG:J, RefSeq:WP_064532958.1, SO:0001217, UniParc:UPI0007E3589E, UniRef:UniRef100_A0A9W3SQS9, UniRef:UniRef50_N0AKL0, UniRef:UniRef90_B9IU55
contig_1	cds	1227689	1229608	-	BAINNM_06255		Thiazole-containing bacteriocin maturation protein	RefSeq:WP_064532960.1, SO:0001217, UniParc:UPI0007E33F70, UniRef:UniRef100_A0A9W3SQW3, UniRef:UniRef50_Q6HLT0, UniRef:UniRef90_A0RB75
contig_1	cds	1229732	1230991	-	BAINNM_06260	odhB	2-oxoglutarate dehydrogenase complex dihydrolipoyllysine-residue succinyltransferase	COG:C, COG:COG0508, EC:2.3.1.61, GO:0004149, GO:0006099, GO:0045252, RefSeq:WP_000569893.1, SO:0001217, UniParc:UPI00027A7A63, UniRef:UniRef100_A0A9W7V3T5, UniRef:UniRef50_T0BM53, UniRef:UniRef90_A0A2T0EHM1
contig_1	cds	1231125	1233992	-	BAINNM_06265	odhA	2-oxoglutarate dehydrogenase E1 component	BlastRules:WP_000197146, COG:C, COG:COG0567, EC:1.2.4.2, GO:0004591, GO:0006096, GO:0006099, GO:0030976, RefSeq:WP_075718293.1, SO:0001217, UniParc:UPI000951AA2E, UniRef:UniRef100_A0A9X5ZP18, UniRef:UniRef50_Q81GF2, UniRef:UniRef90_Q81GF2
contig_1	cds	1234816	1235025	+	BAINNM_06270	xRE	DNA-binding transcriptional regulator, XRE-family HTH domain	COG:COG1476, COG:K, RefSeq:WP_000428506.1, SO:0001217, UniParc:UPI00016B6B16, UniRef:UniRef100_R8HRF8, UniRef:UniRef50_R9JVW2, UniRef:UniRef90_J9CQ80
contig_1	cds	1235028	1235405	+	BAINNM_06275		Permease	RefSeq:WP_048564894.1, SO:0001217, UniParc:UPI00065B51F0, UniRef:UniRef100_A0A9X6UEZ5, UniRef:UniRef50_B9IU60, UniRef:UniRef90_B7HH21
contig_1	cds	1235434	1235616	+	BAINNM_06280		DUF3976 domain-containing protein	RefSeq:WP_001178303.1, SO:0001217, UniParc:UPI000018E081, UniRef:UniRef100_A0A9Q5QQE4, UniRef:UniRef50_A9VJY2, UniRef:UniRef90_A9VJY2
contig_1	cds	1235750	1236112	+	BAINNM_06285		Lipoprotein	RefSeq:WP_069355231.1, SO:0001217, UniParc:UPI000846F485, UniRef:UniRef100_A0A9W3SR33, UniRef:UniRef50_A0A2A8NVZ1, UniRef:UniRef90_W8XZS1
contig_1	cds	1236537	1237133	+	BAINNM_06290		DUF4878 domain-containing protein	RefSeq:WP_001169495.1, SO:0001217, UniParc:UPI000279EA53, UniRef:UniRef100_A0A9X8TDF1, UniRef:UniRef50_A0A3Q9RM88, UniRef:UniRef90_A9VJY4
contig_1	cds	1238013	1238912	+	BAINNM_06295	yhaQ	ABC-type uncharacterized transport system, ATPase component	COG:COG4152, COG:R, RefSeq:WP_000054715.1, SO:0001217, UniParc:UPI0001A1AA63, UniRef:UniRef100_A0A9X6KU69, UniRef:UniRef50_J8ILL6, UniRef:UniRef90_J9CB53
contig_1	cds	1238905	1240146	+	BAINNM_06300	natB	ABC-type Na+ efflux pump, permease component NatB	COG:COG1668, COG:CP, RefSeq:WP_069355233.1, SO:0001217, UniParc:UPI000847768C, UniRef:UniRef100_A0A9W3X7Q3, UniRef:UniRef50_J9CQ86, UniRef:UniRef90_J9CQ86
contig_1	cds	1240873	1241130	+	BAINNM_06305		HTH cro/C1-type domain-containing protein	RefSeq:WP_232339737.1, SO:0001217, UniParc:UPI00086391B5, UniRef:UniRef100_A0A9W3X7Q2, UniRef:UniRef50_K6DGE8, UniRef:UniRef90_A0A1J9VEU7
contig_1	cds	1241149	1241769	+	BAINNM_06310		Putative viral A-type inclusion protein	RefSeq:WP_069355235.1, SO:0001217, UniParc:UPI0008473873, UniRef:UniRef100_A0A9W3X7W3, UniRef:UniRef50_A0A090Z9J9, UniRef:UniRef90_A0A1J9U826
contig_1	cds	1241770	1242075	+	BAINNM_06315		Phage protein	RefSeq:WP_069355236.1, SO:0001217, UniParc:UPI000846EFE0, UniRef:UniRef100_A0A1J9UA99, UniRef:UniRef50_A0A2A8Q011, UniRef:UniRef90_A0A1J9UA99
contig_1	cds	1242111	1242329	+	BAINNM_06320		Group-specific protein	RefSeq:WP_069355237.1, SO:0001217, UniParc:UPI0008475455, UniRef:UniRef100_A0A9W3SQV0, UniRef:UniRef50_A0A2A8PZV3, UniRef:UniRef90_A0A1J9UDV5
contig_1	cds	1242346	1242735	+	BAINNM_06325		Adenylate kinase	RefSeq:WP_069355238.1, SO:0001217, UniParc:UPI000846D5EB, UniRef:UniRef100_A0A1J9V0C5, UniRef:UniRef50_A0A1J9V0C5, UniRef:UniRef90_A0A1J9V0C5
contig_1	cds	1242727	1242987	-	BAINNM_06330		hypothetical protein
contig_1	cds	1243267	1243818	-	BAINNM_06335		WGR domain-containing protein	RefSeq:WP_083594897.1, SO:0001217, UniParc:UPI000863AF19, UniRef:UniRef100_A0A9W3SQX2, UniRef:UniRef50_A0A328KSS7, UniRef:UniRef90_A0A328KSS7
contig_1	cds	1244608	1245837	+	BAINNM_06340		DUF4263 domain-containing protein	RefSeq:WP_199716942.1, SO:0001217, UniParc:UPI0018F638EF, UniRef:UniRef100_UPI0018F638EF, UniRef:UniRef50_A0A806QMI2, UniRef:UniRef90_A0A1J9VFF2
contig_1	cds	1246048	1247895	+	BAINNM_06345		AAA domain-containing protein	RefSeq:WP_069355241.1, SO:0001217, UniParc:UPI0008473FE5, UniRef:UniRef100_A0A1J9U859, UniRef:UniRef50_A0A1J9U859, UniRef:UniRef90_A0A1J9U859
contig_1	cds	1248476	1248724	+	BAINNM_06350		Resolvase/invertase-type recombinase catalytic domain-containing protein	SO:0001217, UniParc:UPI000863B838, UniRef:UniRef100_A0A9W3SR37, UniRef:UniRef50_A0A1J9VEV4, UniRef:UniRef90_A0A1J9VEV4
contig_1	cds	1248818	1249174	-	BAINNM_06355		hypothetical protein	RefSeq:WP_069355243.1, SO:0001217, UniParc:UPI0008472F86, UniRef:UniRef100_A0A9W3X801, UniRef:UniRef50_A0A2S8V0G0, UniRef:UniRef90_A0A2S8V0G0
contig_1	cds	1249352	1249621	-	BAINNM_06360		hypothetical protein	RefSeq:WP_069355244.1, SO:0001217, UniParc:UPI00084729C7, UniRef:UniRef100_A0A9W3X7S3, UniRef:UniRef50_A0A1J9UAA6, UniRef:UniRef90_A0A1J9UAA6
contig_1	cds	1250324	1250914	+	BAINNM_06365		Resolvase	RefSeq:WP_199716950.1, SO:0001217, UniParc:UPI0018F4B05A, UniRef:UniRef100_UPI0018F4B05A, UniRef:UniRef50_B9J3Q1, UniRef:UniRef90_A0A2S9HMK3
contig_1	cds	1251186	1251416	-	BAINNM_06370		Transcriptional regulator	SO:0001217, UniParc:UPI00084679CF, UniRef:UniRef100_A0A9W3SQU4, UniRef:UniRef50_A0A4U3A8E5, UniRef:UniRef90_A0A4U3A8E5
contig_1	cds	1251467	1251697	-	BAINNM_06375		SH3 domain-containing protein	RefSeq:WP_069355247.1, SO:0001217, UniParc:UPI0008472E3A, UniRef:UniRef100_A0A9W3SQY0, UniRef:UniRef50_A0A2A8PET0, UniRef:UniRef90_A0A2A8PET0
contig_1	cds	1251952	1252185	-	BAINNM_06380		MYM-type domain-containing protein	RefSeq:WP_069355248.1, SO:0001217, UniParc:UPI000846DAA5, UniRef:UniRef100_A0A9W3SQY1, UniRef:UniRef50_A0A1J9VFF9, UniRef:UniRef90_A0A1J9VFF9
contig_1	cds	1252504	1253769	-	BAINNM_06385		Helicase/UvrB N-terminal domain-containing protein	RefSeq:WP_069355249.1, SO:0001217, UniParc:UPI0008474B8D, UniRef:UniRef100_A0A9W3SRF6, UniRef:UniRef50_A0A6I2M2R6, UniRef:UniRef90_A0A1J9U867
contig_1	cds	1254566	1255483	-	BAINNM_06390		Integrase	RefSeq:WP_199716943.1, SO:0001217, UniParc:UPI0018F35924, UniRef:UniRef100_UPI0018F35924, UniRef:UniRef50_Q0AXD0, UniRef:UniRef90_A0A1J9VEW2
contig_1	tRNA	1255602	1255674	-	BAINNM_06395	trnV	tRNA-Val(gac)	SO:0000273
contig_1	cds	1255944	1256411	-	BAINNM_06400		hypothetical protein	RefSeq:WP_069355251.1, SO:0001217, UniParc:UPI000846A0D3, UniRef:UniRef100_A0A9X6UEK9, UniRef:UniRef50_A0A0B5S5L8, UniRef:UniRef90_A0A1W6WJA7
contig_1	cds	1257019	1257240	-	BAINNM_06405		Group-specific protein	RefSeq:WP_053564957.1, SO:0001217, UniParc:UPI0006AD6294, UniRef:UniRef100_A0A9X7AVP8, UniRef:UniRef50_A0A2P0HBD4, UniRef:UniRef90_A0A2P0HBD4
contig_1	cds	1257408	1258163	-	BAINNM_06410	ubiE	Ubiquinone/menaquinone biosynthesis C-methylase UbiE/MenG	COG:COG2226, COG:H, RefSeq:WP_069355252.1, SO:0001217, UniParc:UPI00084685C3, UniRef:UniRef100_A0A9W3X7S6, UniRef:UniRef50_A0A1V4SS81, UniRef:UniRef90_B7I0I1
contig_1	cds	1258685	1258912	+	BAINNM_06415		Group-specific protein	RefSeq:WP_000251856.1, SO:0001217, UniParc:UPI000018E094, UniRef:UniRef100_W8XZU1, UniRef:UniRef50_A0A1D3N3P0, UniRef:UniRef90_A0A1D3N3P0
contig_1	cds	1259065	1260351	+	BAINNM_06420	dacC	D-alanyl-D-alanine carboxypeptidase	COG:COG1686, COG:M, RefSeq:WP_069355253.1, SO:0001217, UniParc:UPI00084660C7, UniRef:UniRef100_A0A9W3X7R1, UniRef:UniRef50_B9IU82, UniRef:UniRef90_B9IU82
contig_1	cds	1260543	1261112	+	BAINNM_06425	lepB	signal peptidase I	COG:COG0681, COG:U, EC:3.4.21.89, GO:0004252, RefSeq:WP_000767792.1, SO:0001217, UniParc:UPI000018E096, UniRef:UniRef100_W8YVM9, UniRef:UniRef50_Q73BM9, UniRef:UniRef90_Q73BM9
contig_1	cds	1261175	1261762	+	BAINNM_06430	cotN	Spore coat protein CotN/TasA	COG:COG5884, COG:D, RefSeq:WP_000172852.1, SO:0001217, UniParc:UPI00016B53C5, UniRef:UniRef100_A0A9P2G431, UniRef:UniRef50_A0A917ET60, UniRef:UniRef90_A0A2A9ULN4
contig_1	cds	1261897	1262721	+	BAINNM_06435		DUF4047 domain-containing protein	RefSeq:WP_199716944.1, SO:0001217, UniParc:UPI0018F58965, UniRef:UniRef100_UPI0018F58965, UniRef:UniRef50_A9VK06, UniRef:UniRef90_M1PH77
contig_1	cds	1263108	1263701	+	BAINNM_06440	cotN	camelysin	BlastRules:WP_000053714, COG:COG5884, COG:D, RefSeq:WP_000053715.1, SO:0001217, UniParc:UPI00027A7C9F, UniRef:UniRef100_A0A9X6YH39, UniRef:UniRef50_A0A917ET60, UniRef:UniRef90_W8XZU5
contig_1	cds	1263775	1264098	-	BAINNM_06445	hipB	Transcriptional regulator, contains XRE-family HTH domain	COG:COG1396, COG:K, RefSeq:WP_000578885.1, SO:0001217, UniParc:UPI000018E09A, UniRef:UniRef100_W8XZQ6, UniRef:UniRef50_P06533, UniRef:UniRef90_J8BQC4
contig_1	cds	1264178	1264312	-	BAINNM_06450		Sin domain-containing protein	RefSeq:WP_000276219.1, SO:0001217, UniParc:UPI00000B3854, UniRef:UniRef100_W8YVN4, UniRef:UniRef50_J8A1V4, UniRef:UniRef90_W8YVN4
contig_1	cds	1264655	1267042	+	BAINNM_06455	inhA1	M6 family metalloprotease immune inhibitor InhA1	COG:COG4412, COG:O, EC:3.4.24.-, GO:0005576, GO:0006508, GO:0008237, GO:0046872, NCBIProtein:ADH05944.1, RefSeq:WP_069355256.1, SO:0001217, UniParc:UPI0008470A0E, UniRef:UniRef100_A0A9X5VUJ0, UniRef:UniRef50_P23382, UniRef:UniRef90_P23382, VFDB:VFC0251, VFDB:VFG016346
contig_1	cds	1267214	1268581	+	BAINNM_06460	adhE	Acyl-CoA reductase or other NAD-dependent aldehyde dehydrogenase	COG:COG1012, COG:I, RefSeq:WP_199716945.1, SO:0001217, UniParc:UPI0018F4808E, UniRef:UniRef100_UPI0018F4808E, UniRef:UniRef50_D3FUI7, UniRef:UniRef90_A0A6L7H6G2
contig_1	cds	1268821	1269804	+	BAINNM_06465	potA	spermidine/putrescine ABC transporter ATP-binding protein PotA	BlastRules:WP_000720330, COG:COG3842, COG:E, EC:7.6.2.11, GO:0005524, GO:0015594, GO:0016887, GO:0043190, RefSeq:WP_000720333.1, SO:0001217, UniParc:UPI000018E09D, UniRef:UniRef100_Q81GC1, UniRef:UniRef50_Q81TH8, UniRef:UniRef90_Q81TH8
contig_1	cds	1269801	1270649	+	BAINNM_06470	potB	spermidine/putrescine ABC transporter permease PotB	BlastRules:WP_000715489, COG:COG1176, COG:E, RefSeq:WP_069355258.1, SO:0001217, UniParc:UPI000847A2D1, UniRef:UniRef100_A0A9W3SR50, UniRef:UniRef50_J8JGY4, UniRef:UniRef90_J8JGY4
contig_1	cds	1270656	1271456	+	BAINNM_06475	potC	ABC-type spermidine/putrescine transport system, permease component II	COG:COG1177, COG:E, RefSeq:WP_000714190.1, SO:0001217, UniParc:UPI00027A7CA3, UniRef:UniRef100_A0A9W7QTV7, UniRef:UniRef50_J9CB67, UniRef:UniRef90_J9CB67
contig_1	cds	1271495	1272544	+	BAINNM_06480	potD	spermidine/putrescine ABC transporter substrate-binding protein PotD	BlastRules:WP_000779003, COG:COG0687, COG:E, RefSeq:WP_000772490.1, SO:0001217, UniParc:UPI0001A176B5, UniRef:UniRef100_A0A0K0Q9F8, UniRef:UniRef50_J9CQA3, UniRef:UniRef90_J8GL29
contig_1	cds	1272604	1273251	+	BAINNM_06485	pgpB	Membrane-associated phospholipid phosphatase	COG:COG0671, COG:I, RefSeq:WP_016513124.1, SO:0001217, UniParc:UPI0003540FAB, UniRef:UniRef100_A0A9X8MR15, UniRef:UniRef50_Q63E80, UniRef:UniRef90_A0A0G8CEI9
contig_1	cds	1273363	1275555	+	BAINNM_06490	ydfJ	putative lipid transporter YdfJ, MMPL/SSD domain, RND superfamily	COG:COG2409, COG:R, RefSeq:WP_053564949.1, SO:0001217, UniParc:UPI0006AD5F07, UniRef:UniRef100_A0A9X7GJ28, UniRef:UniRef50_A0A2A8S5Y8, UniRef:UniRef90_A0A150BJL8
contig_1	cds	1275658	1276074	+	BAINNM_06495		Histidinol dehydrogenase	RefSeq:WP_000490302.1, SO:0001217, UniParc:UPI00016B56FA, UniRef:UniRef100_A0A9P2F454, UniRef:UniRef50_B9IU97, UniRef:UniRef90_B9IU97
contig_1	cds	1276175	1277098	+	BAINNM_06500	rluA	Pseudouridine synthase RluA, 23S rRNA- or tRNA-specific	COG:COG0564, COG:J, RefSeq:WP_069355261.1, SO:0001217, UniParc:UPI000847277E, UniRef:UniRef100_A0A9W3X7X2, UniRef:UniRef50_A0A380XHK1, UniRef:UniRef90_Q6HLQ2
contig_1	cds	1277190	1277795	+	BAINNM_06505		DUF1648 domain-containing protein	RefSeq:WP_000599010.1, SO:0001217, UniParc:UPI000200ABDE, UniRef:UniRef100_A0A1B1L2L9, UniRef:UniRef50_Q6HLQ1, UniRef:UniRef90_W8Y8D3
contig_1	cds	1277836	1278663	-	BAINNM_06510		SCP domain-containing protein	RefSeq:WP_016513122.1, SO:0001217, UniParc:UPI000353BDF5, UniRef:UniRef100_A0A9X6YGJ9, UniRef:UniRef50_B9IUN5, UniRef:UniRef90_B9IUN5
contig_1	cds	1279129	1280457	-	BAINNM_06515	glcF	Fe-S cluster-containing oxidoreductase, includes glycolate oxidase subunit GlcF	COG:C, COG:COG0247, EC:1.1.99.14, KEGG:K11473, RefSeq:WP_161114197.1, SO:0001217, UniParc:UPI00136B6FF2, UniRef:UniRef100_UPI00136B6FF2, UniRef:UniRef50_Q6HLP9, UniRef:UniRef90_Q6HLP9
contig_1	cds	1280454	1281866	-	BAINNM_06520	glcD	glycolate oxidase subunit GlcD	EC:1.1.99.14, GO:0003973, GO:0005975, RefSeq:WP_000890756.1, SO:0001217, UniParc:UPI0001A176BC, UniRef:UniRef100_A0A1B1L2I4, UniRef:UniRef50_A0A2X4WVB9, UniRef:UniRef90_A0A0B5S7U1
contig_1	cds	1281984	1283099	-	BAINNM_06525	cdaR	Sugar diacid utilization regulator CdaR	COG:COG3835, COG:KT, RefSeq:WP_069355262.1, SO:0001217, UniParc:UPI000846B900, UniRef:UniRef100_A0A9W7QS99, UniRef:UniRef50_J8JY70, UniRef:UniRef90_J8A1T8
contig_1	cds	1283236	1284210	+	BAINNM_06530	yncE	DNA-binding beta-propeller fold protein YncE	COG:COG3391, COG:R, RefSeq:WP_069355263.1, SO:0001217, UniParc:UPI000846A4A8, UniRef:UniRef100_A0A9W3SR59, UniRef:UniRef50_A0A1E8BS38, UniRef:UniRef90_A0A1Y5ZY99
contig_1	cds	1284203	1284874	+	BAINNM_06535	ompR	DNA-binding response regulator, OmpR family, contains REC and winged-helix (wHTH) domain	COG:COG0745, COG:TK, RefSeq:WP_001046397.1, SO:0001217, UniParc:UPI000018E0AB, UniRef:UniRef100_A0A1B1L2H8, UniRef:UniRef50_J8K0I3, UniRef:UniRef90_J8K0I3
contig_1	cds	1284878	1286278	+	BAINNM_06540	baeS	Signal transduction histidine kinase	COG:COG0642, COG:T, RefSeq:WP_053564942.1, SO:0001217, UniParc:UPI0006AD7213, UniRef:UniRef100_A0A9X7AY84, UniRef:UniRef50_Q63E69, UniRef:UniRef90_Q63E69
contig_1	cds	1286694	1287350	+	BAINNM_06545	fadR	DNA-binding transcriptional regulator, FadR family	COG:COG2186, COG:K, RefSeq:WP_000594450.1, SO:0001217, UniParc:UPI000018E0AD, UniRef:UniRef100_A0A1W6WJH6, UniRef:UniRef50_O07007, UniRef:UniRef90_J8AHD9
contig_1	cds	1287519	1288238	+	BAINNM_06550	lutA	Lactate utilization protein A	COG:C, COG:COG0247, GO:0006089, KEGG:K18928, RefSeq:WP_000869147.1, SO:0001217, UniParc:UPI0001A176C1, UniRef:UniRef100_A0A0K0QAD9, UniRef:UniRef50_A8FDN4, UniRef:UniRef90_A7GMJ2
contig_1	cds	1288255	1289676	+	BAINNM_06555	lutB	LutB/LldF family L-lactate oxidation iron-sulfur protein	COG:C, COG:COG1139, GO:0009055, GO:0019516, GO:0046872, GO:0051536, GO:0051539, RefSeq:WP_000061930.1, SO:0001217, UniParc:UPI000018E0AF, UniRef:UniRef100_B7IMD4, UniRef:UniRef50_O07021, UniRef:UniRef90_A7GMJ3
contig_1	cds	1289676	1290386	+	BAINNM_06560	lutC	Lactate utilization protein C	COG:C, COG:COG1556, GO:0006089, RefSeq:WP_000147182.1, SO:0001217, UniParc:UPI0001A176C2, UniRef:UniRef100_A0A9X6UEJ9, UniRef:UniRef50_Q81GA3, UniRef:UniRef90_Q81GA3
contig_1	cds	1290499	1291221	+	BAINNM_06565	pulO	Prepilin signal peptidase PulO (type II secretory pathway) or related peptidase	COG:COG1989, COG:NU, RefSeq:WP_088024888.1, SO:0001217, UniParc:UPI000B4376E9, UniRef:UniRef100_A0A9X6MLV8, UniRef:UniRef50_A0A136BIQ3, UniRef:UniRef90_W8XZW6
contig_1	cds	1291236	1291547	+	BAINNM_06570		Cyclic-phosphate processing Receiver domain-containing protein	RefSeq:WP_069355265.1, SO:0001217, UniParc:UPI0008476ED9, UniRef:UniRef100_A0A9W3SQX8, UniRef:UniRef50_Q81GA1, UniRef:UniRef90_Q81GA1
contig_1	cds	1291575	1292426	-	BAINNM_06575	focA	Formate/nitrite transporter FocA, FNT family	COG:COG2116, COG:P, RefSeq:WP_000893034.1, SO:0001217, UniParc:UPI0001A176C5, UniRef:UniRef100_A0A1B1L2L2, UniRef:UniRef50_A0A0G8CC59, UniRef:UniRef90_A0A0G8CC59
contig_1	cds	1292629	1293423	-	BAINNM_06580	terC	Tellurite resistance membrane protein TerC	COG:COG0861, COG:P, RefSeq:WP_000383326.1, SO:0001217, UniParc:UPI00016B5A31, UniRef:UniRef100_A0A9W5HYR5, UniRef:UniRef50_O34997, UniRef:UniRef90_C3BHM7
contig_1	ncRNA-region	1293515	1293679	-			yybP-ykoY manganese riboswitch	RFAM:RF00080, SO:0000035
contig_1	cds	1293718	1295037	-	BAINNM_06585	trkG	Trk-type K+ transport system, membrane component	COG:COG0168, COG:P, RefSeq:WP_000822356.1, SO:0001217, UniParc:UPI00027A7CAF, UniRef:UniRef100_A0A9X7CXW1, UniRef:UniRef50_O32081, UniRef:UniRef90_A9VKN7
contig_1	cds	1295152	1295337	-	BAINNM_06590	sspA	Small acid-soluble spore protein SspA/SspB/SspC/SspD (alpha/beta-type)	COG:COG5852, COG:D, RefSeq:WP_000241212.1, SO:0001217, UniParc:UPI000016696D, UniRef:UniRef100_A0RBD5, UniRef:UniRef50_P04833, UniRef:UniRef90_Q81G97
contig_1	cds	1295486	1295929	-	BAINNM_06595	maoC	Acyl-CoA dehydratase PaaZ	COG:COG2030, COG:I, RefSeq:WP_001067916.1, SO:0001217, UniParc:UPI000016696E, UniRef:UniRef100_A0A9W5HB74, UniRef:UniRef50_A0A0U5BEY7, UniRef:UniRef90_A0A2S9Y936
contig_1	cds	1296031	1296555	-	BAINNM_06600	phaP	polyhydroxyalkanoic acid inclusion protein PhaP	RefSeq:WP_000448592.1, SO:0001217, UniParc:UPI000049EE6F, UniRef:UniRef100_Q5J8U4, UniRef:UniRef50_C3BHN1, UniRef:UniRef90_W8YVR4
contig_1	cds	1296598	1297050	-	BAINNM_06605	phaQ	poly-beta-hydroxybutyrate-responsive repressor	COG:COG1695, COG:K, RefSeq:WP_000939954.1, SO:0001217, UniParc:UPI00003CB8DD, UniRef:UniRef100_A0A063CIB6, UniRef:UniRef50_W8Y8E9, UniRef:UniRef90_W8Y8E9
contig_1	cds	1297249	1297731	+	BAINNM_06610	phaR	polyhydroxyalkanoic acid synthase subunit PhaR	RefSeq:WP_000566941.1, SO:0001217, UniParc:UPI000049EE70, UniRef:UniRef100_Q5J8U2, UniRef:UniRef50_A0A2N1K280, UniRef:UniRef90_A0A2N1K280
contig_1	cds	1297882	1298625	+	BAINNM_06615	phbB	NAD(P)-dependent dehydrogenase, short-chain alcohol dehydrogenase family	COG:COG1028, COG:I, RefSeq:WP_000250407.1, SO:0001217, UniParc:UPI000018E0BB, UniRef:UniRef100_W8XZX5, UniRef:UniRef50_A0A380C0F8, UniRef:UniRef90_I4AY91
contig_1	cds	1298709	1299794	+	BAINNM_06620	phaC	Poly-beta-hydroxybutyrate synthase	COG:COG3243, COG:I, RefSeq:WP_000206336.1, SO:0001217, UniParc:UPI00003CB8DF, UniRef:UniRef100_A0A9W5H079, UniRef:UniRef50_A0A544T0L4, UniRef:UniRef90_B7HH72
contig_1	cds	1299889	1301082	+	BAINNM_06625	dadA	Glycine/D-amino acid oxidase (deaminating)	COG:COG0665, COG:E, RefSeq:WP_000772526.1, SO:0001217, UniParc:UPI00027A7EBA, UniRef:UniRef100_A0A9W7QTU1, UniRef:UniRef50_Q81G89, UniRef:UniRef90_Q81G89
contig_1	cds	1301106	1302455	+	BAINNM_06630	trkG	Trk-type K+ transport system, membrane component	COG:COG0168, COG:P, RefSeq:WP_001204706.1, SO:0001217, UniParc:UPI0001A17844, UniRef:UniRef100_A0A0K0Q9I5, UniRef:UniRef50_O31658, UniRef:UniRef90_A9VKP6
contig_1	cds	1302494	1302829	-	BAINNM_06635		DUF3905 domain-containing protein	RefSeq:WP_199716946.1, SO:0001217, UniParc:UPI0018F55FE8, UniRef:UniRef100_UPI0018F55FE8, UniRef:UniRef50_C0Z4Y3, UniRef:UniRef90_C2PC40
contig_1	cds	1302978	1303130	+	BAINNM_06640		Transcriptional regulator	RefSeq:WP_000240799.1, SO:0001217, UniParc:UPI0000166975, UniRef:UniRef100_W8XZY0, UniRef:UniRef50_C5D7G0, UniRef:UniRef90_W8XZY0
contig_1	cds	1303359	1304435	+	BAINNM_06645	afuA	putative 2-aminoethylphosphonate ABC transporter substrate-binding protein	COG:COG1840, COG:P, GO:0009897, GO:0030288, GO:0033223, GO:0033225, GO:0033226, GO:0055052, KEGG:K02012, RefSeq:WP_000750893.1, SO:0001217, UniParc:UPI000018E0C1, UniRef:UniRef100_A0A9Q5QP95, UniRef:UniRef50_W7YA89, UniRef:UniRef90_J8JH22
contig_1	cds	1304455	1305456	+	BAINNM_06650	potA	putative 2-aminoethylphosphonate ABC transporter ATP-binding protein	COG:COG3842, COG:E, GO:0005524, GO:0009898, GO:0033223, GO:0033225, GO:0055052, RefSeq:WP_000006196.1, SO:0001217, UniParc:UPI000200AC79, UniRef:UniRef100_A0A826HJT2, UniRef:UniRef50_J8JY95, UniRef:UniRef90_J8JY95
contig_1	cds	1305457	1307214	+	BAINNM_06655	fbpB	putative 2-aminoethylphosphonate ABC transporter permease subunit	COG:COG1178, COG:P, GO:0005886, GO:0033223, GO:0033225, GO:0055052, RefSeq:WP_000425530.1, SO:0001217, UniParc:UPI0001A17847, UniRef:UniRef100_A0A9X7RME3, UniRef:UniRef50_J8GL58, UniRef:UniRef90_J8GL58
contig_1	cds	1307236	1308030	+	BAINNM_06660	phnX	phosphonoacetaldehyde hydrolase	COG:COG0637, COG:G, EC:3.11.1.1, GO:0000287, GO:0009636, GO:0016827, GO:0019635, GO:0019636, GO:0019700, GO:0050194, RefSeq:WP_053564941.1, SO:0001217, UniParc:UPI0006AD8207, UniRef:UniRef100_A0A9X7GJG0, UniRef:UniRef50_O31156, UniRef:UniRef90_O31156
contig_1	cds	1308046	1309143	+	BAINNM_06665	phnW	2-aminoethylphosphonate--pyruvate transaminase	COG:COG0075, COG:EF, EC:2.6.1.37, GO:0019700, GO:0047304, RefSeq:WP_161114200.1, SO:0001217, UniParc:UPI0013700A80, UniRef:UniRef100_A0A9W3SR70, UniRef:UniRef50_Q8RLU1, UniRef:UniRef90_Q8RLU1
contig_1	cds	1309140	1310324	+	BAINNM_06670	lys9	Saccharopine dehydrogenase, NADP-dependent	COG:COG1748, COG:E, RefSeq:WP_023521467.1, SO:0001217, UniParc:UPI0003C55040, UniRef:UniRef100_A0A9X7AXR2, UniRef:UniRef50_F8F7J0, UniRef:UniRef90_Q73BH7
contig_1	cds	1310365	1311147	+	BAINNM_06675	glpR	DNA-binding transcriptional regulator of sugar metabolism, DeoR/GlpR family	COG:COG1349, COG:KG, RefSeq:WP_173600516.1, SO:0001217, UniParc:UPI00156B6928, UniRef:UniRef100_UPI00156B6928, UniRef:UniRef50_J8JYA0, UniRef:UniRef90_J8JYA0
contig_1	cds	1311317	1311436	+	BAINNM_06680		6-pyruvoyl tetrahydropterin synthase	SO:0001217, UniParc:UPI00006BF23E, UniRef:UniRef100_A0A9X7CXX1, UniRef:UniRef50_Q73BH5, UniRef:UniRef90_Q73BH5
contig_1	cds	1311586	1313868	+	BAINNM_06685	ilsA	NEAT domain-containing leucine-rich repeat protein	COG:COG5386, COG:P, SO:0001217, UniRef:UniRef50_J9CA23, UniRef:UniRef90_W8Y7N0, VFDB:VFC0272, VFDB:VFG016356
contig_1	cds	1314168	1314797	+	BAINNM_06690	araD	5-methylthioribulose/5-deoxyribulose/Fuculose 1-phosphate aldolase (methionine salvage, sugar degradation)	COG:COG0235, COG:EG, RefSeq:WP_069355273.1, SO:0001217, UniParc:UPI000847CB82, UniRef:UniRef100_A0A9W3X7T8, UniRef:UniRef50_A0A940DX14, UniRef:UniRef90_B9IUS0
contig_1	cds	1314924	1315547	+	BAINNM_06695	cbpA	cyclic di-AMP binding protein CbpA	COG:COG1253, COG:R, RefSeq:WP_069355274.1, SO:0001217, UniParc:UPI0008475CDD, UniRef:UniRef100_A0A9W3X7Y3, UniRef:UniRef50_Q63E39, UniRef:UniRef90_J8JH32
contig_1	cds	1315708	1316478	-	BAINNM_06700	yibQ	Uncharacterized conserved protein YibQ, putative polysaccharide deacetylase 2 family	COG:COG2861, COG:G, RefSeq:WP_001234111.1, SO:0001217, UniParc:UPI0001A1784F, UniRef:UniRef100_A0A9X6UE35, UniRef:UniRef50_A0A1I2GTZ5, UniRef:UniRef90_Q6HLL3
contig_1	cds	1316959	1317240	+	BAINNM_06705	spo0E	Stage 0 sporulation regulatory phosphatase Spo0E	COG:COG5804, COG:DT, KEGG:K06376, RefSeq:WP_000495527.1, SO:0001217, UniParc:UPI0001A17850, UniRef:UniRef100_A0A1B1L2Q2, UniRef:UniRef50_J8GL67, UniRef:UniRef90_J8GL67
contig_1	cds	1317270	1318766	-	BAINNM_06710	kinD	Sporulation sensor histidine kinase D	COG:COG5808, COG:DT, RefSeq:WP_088022500.1, SO:0001217, UniParc:UPI000B44B3F7, UniRef:UniRef100_A0A9X6N6D8, UniRef:UniRef50_A0A3P1BXB0, UniRef:UniRef90_A0A3P1BXB0
contig_1	cds	1318962	1319408	+	BAINNM_06715	marR	DNA-binding transcriptional regulator, MarR family	COG:COG1846, COG:K, RefSeq:WP_000203336.1, SO:0001217, UniParc:UPI000018E0CE, UniRef:UniRef100_A0A9X6N200, UniRef:UniRef50_O31672, UniRef:UniRef90_W8XZZ4
contig_1	cds	1319568	1321262	+	BAINNM_06720	pepF	Oligoendopeptidase F	COG:COG1164, COG:E, EC:3.4.24.-, KEGG:K08602, RefSeq:WP_197242149.1, SO:0001217, UniParc:UPI0018CCA264, UniRef:UniRef100_UPI0018CCA264, UniRef:UniRef50_A0A378Y5N5, UniRef:UniRef90_W8XZV1
contig_1	cds	1321402	1321935	+	BAINNM_06725		DinB-like domain-containing protein	RefSeq:WP_000941977.1, SO:0001217, UniParc:UPI0001A1865B, UniRef:UniRef100_A0A1B1L2P1, UniRef:UniRef50_B9IUS7, UniRef:UniRef90_B9IUS7
contig_1	cds	1322038	1322154	+	BAINNM_06730		Glutamate dehydrogenase	RefSeq:WP_000038355.1, SO:0001217, UniParc:UPI00016B5D41, UniRef:UniRef100_W8Y8G8, UniRef:UniRef50_A0A2S9HGE1, UniRef:UniRef90_A0A2S9HGE1
contig_1	cds	1322166	1323374	-	BAINNM_06735	kinB	sporulation sensor histidine kinase KinB	BlastRules:WP_000420390, BlastRules:WP_003159138, BlastRules:WP_003228853, COG:COG5806, COG:DT, EC:2.7.13.3, RefSeq:WP_000964151.1, SO:0001217, UniParc:UPI00016B61E9, UniRef:UniRef100_A0A1B1L2L1, UniRef:UniRef50_A0A0F5RTE7, UniRef:UniRef90_A0A0F5RTE7
contig_1	ncRNA-region	1323581	1323624	+			PreQ1 riboswitch	RFAM:RF00522, SO:0000035
contig_1	cds	1323718	1324380	+	BAINNM_06740	queC	7-cyano-7-deazaguanine synthase QueC	COG:COG0603, COG:J, EC:6.3.4.20, GO:0005524, GO:0008270, GO:0008616, GO:0016879, RefSeq:WP_000711595.1, SO:0001217, UniParc:UPI000018E0D2, UniRef:UniRef100_Q81G69, UniRef:UniRef50_O31675, UniRef:UniRef90_A0RBG1
contig_1	cds	1324380	1324871	+	BAINNM_06745	queD	6-carboxytetrahydropterin synthase QueD	COG:COG0720, COG:H, EC:4.1.2.50, EC:4.2.3.12, GO:0003824, GO:0008616, KEGG:K01737, RefSeq:WP_000368414.1, SO:0001217, UniParc:UPI000018E0D3, UniRef:UniRef100_W8XZV5, UniRef:UniRef50_A0A2R9SYG4, UniRef:UniRef90_A0A063CNE7
contig_1	cds	1324864	1325580	+	BAINNM_06750	queE	7-carboxy-7-deazaguanine synthase QueE	COG:COG0602, COG:H, EC:4.3.99.3, GO:0000287, GO:0006400, GO:0008616, GO:0016840, GO:0051539, GO:1904047, RefSeq:WP_000036299.1, SO:0001217, UniParc:UPI00028BA210, UniRef:UniRef100_A0A1W6WJL2, UniRef:UniRef50_Q81G67, UniRef:UniRef90_Q81G67
contig_1	cds	1325599	1326096	+	BAINNM_06755	queF	preQ(1) synthase	COG:COG0780, COG:J, EC:1.7.1.13, GO:0005737, GO:0008616, GO:0033739, RefSeq:WP_001986050.1, SO:0001217, UniParc:UPI000018E0D5, UniRef:UniRef100_B7IN38, UniRef:UniRef50_O31678, UniRef:UniRef90_A7GMN5
contig_1	cds	1326145	1326330	-	BAINNM_06760	ykvS	DUF2187 domain-containing protein	COG:COG4873, COG:S, RefSeq:WP_001165082.1, SO:0001217, UniParc:UPI000018E0D6, UniRef:UniRef100_A0A9P2BHH4, UniRef:UniRef50_A0A073K1I2, UniRef:UniRef90_J8K0M0
contig_1	sorf	1326414	1326488	-	BAINNM_06765	gntR	GntR family transcriptional regulator	SO:0001217, UniParc:UPI00005B461B, UniRef:UniRef100_A0A9X7IFL3, UniRef:UniRef50_A0A1W6WKG4, UniRef:UniRef90_A0A1W6WKG4
contig_1	cds	1326592	1326747	+	BAINNM_06770		(pseudo) hypothetical protein	RefSeq:WP_000461432.1, SO:0001217, UniParc:UPI00016B66D9, UniRef:UniRef100_A0A9X8SEX9, UniRef:UniRef50_A0A9X8SEX9, UniRef:UniRef50_UPI000F0A6DAE, UniRef:UniRef90_A0A9X8SEX9, UniRef:UniRef90_UPI000F0A6DAE
contig_1	cds	1326836	1327120	+	BAINNM_06775	phoE	(pseudo) Broad specificity phosphatase PhoE	COG:COG0406, COG:G, SO:0001217, UniRef:UniRef50_Q6HLK1, UniRef:UniRef90_W8XZV9
contig_1	cds	1327148	1327438	+	BAINNM_06780		(pseudo) Histidine phosphatase family protein	SO:0001217, UniRef:UniRef50_Q6HLK1, UniRef:UniRef90_Q81G62
contig_1	cds	1327474	1328052	-	BAINNM_06785	rimI	Ribosomal protein S18 acetylase RimI and related acetyltransferases	COG:COG0456, COG:J, RefSeq:WP_000619547.1, SO:0001217, UniParc:UPI0001A17856, UniRef:UniRef100_A0A9X6UE26, UniRef:UniRef50_J8JYC1, UniRef:UniRef90_A0A0G8EBZ2
contig_1	cds	1328387	1328581	+	BAINNM_06790		Abortive phage infection protein	RefSeq:WP_000356686.1, SO:0001217, UniParc:UPI00016B5D47, UniRef:UniRef100_A0A9P2F628, UniRef:UniRef50_A0A5M8R8B3, UniRef:UniRef90_A0A9P2F628
contig_1	cds	1328681	1328998	+	BAINNM_06795		YolD-like family protein	RefSeq:WP_000502199.1, SO:0001217, UniParc:UPI00005B4BB9, UniRef:UniRef100_A0A150D7N8, UniRef:UniRef50_B9IUT9, UniRef:UniRef90_B9IUT9
contig_1	cds	1329476	1329835	+	BAINNM_06800	nrdI	class Ib ribonucleoside-diphosphate reductase assembly flavoprotein NrdI	COG:COG1780, COG:F, GO:0009263, RefSeq:WP_000959447.1, SO:0001217, UniParc:UPI000018E0DE, UniRef:UniRef100_B0YPF3, UniRef:UniRef50_A0A074M434, UniRef:UniRef90_A0A063CG42
contig_1	cds	1329822	1331906	+	BAINNM_06805	nrdE	class 1b ribonucleoside-diphosphate reductase subunit alpha	COG:COG0209, COG:F, EC:1.17.4.1, GO:0004748, GO:0005524, GO:0006260, RefSeq:WP_001215839.1, SO:0001217, UniParc:UPI000018E0DF, UniRef:UniRef100_B0YPF4, UniRef:UniRef50_P50620, UniRef:UniRef90_D1MPU6
contig_1	cds	1332061	1332642	+	BAINNM_06810	nrdF	class 1b ribonucleoside-diphosphate reductase subunit beta	COG:COG0208, COG:F, EC:1.17.4.1, GO:0004748, GO:0005971, GO:0009265, GO:0030145, SO:0001217, UniParc:UPI00018187C9, UniRef:UniRef100_A0A9X4WNH9, UniRef:UniRef50_A0A6H2H465, UniRef:UniRef90_A0A084J572
contig_1	cds	1332919	1333602	+	BAINNM_06815		GIY-YIG domain-containing protein	SO:0001217, UniRef:UniRef50_W8Y8I1, UniRef:UniRef90_W8Y8I1
contig_1	cds	1333726	1334127	+	BAINNM_06820	nrdB	Ribonucleotide reductase beta subunit, ferritin-like domain	COG:COG0208, COG:F, SO:0001217, UniParc:UPI0002792F60, UniRef:UniRef100_A0A9X6VFP4, UniRef:UniRef50_W8Y7P8, UniRef:UniRef90_W8Y7P8
contig_1	cds	1334343	1334723	+	BAINNM_06825	yhcF	DNA-binding transcriptional regulator YhcF, GntR family	COG:COG1725, COG:K, RefSeq:WP_069355278.1, SO:0001217, UniParc:UPI000846E0C6, UniRef:UniRef100_A0A9W3SRR4, UniRef:UniRef50_J8K3B5, UniRef:UniRef90_J8K3B5
contig_1	cds	1334720	1335418	+	BAINNM_06830	ccmA	ABC-type multidrug transport system, ATPase component	COG:COG1131, COG:V, RefSeq:WP_000137741.1, SO:0001217, UniParc:UPI0002795369, UniRef:UniRef100_A0A9X6TKY6, UniRef:UniRef50_A0A162SGD2, UniRef:UniRef90_A0A2S9Y951
contig_1	cds	1335415	1336197	+	BAINNM_06835		ABC transporter permease	RefSeq:WP_069355279.1, SO:0001217, UniParc:UPI000846576B, UniRef:UniRef100_A0A9W3SR98, UniRef:UniRef50_A0A2C3HB55, UniRef:UniRef90_A0A2B2LRX8
contig_1	cds	1336212	1337114	+	BAINNM_06840	ccmA	ABC-type multidrug transport system, ATPase component	COG:COG1131, COG:V, RefSeq:WP_069355280.1, SO:0001217, UniParc:UPI000846E358, UniRef:UniRef100_A0A9X7ATQ3, UniRef:UniRef50_J8GL96, UniRef:UniRef90_J8GL96
contig_1	cds	1337114	1337893	+	BAINNM_06845	nosY	ABC-type transport system involved in multi-copper enzyme maturation, permease component	COG:COG1277, COG:O, RefSeq:WP_069355281.1, SO:0001217, UniParc:UPI0008463E02, UniRef:UniRef100_A0A9X5ZBQ3, UniRef:UniRef50_J8YZ96, UniRef:UniRef90_W8Y7Q1
contig_1	cds	1338093	1339106	+	BAINNM_06850	ydiL	Membrane protease YdiL, CAAX protease family	COG:COG1266, COG:O, RefSeq:WP_000558808.1, SO:0001217, UniParc:UPI000279C097, UniRef:UniRef100_A0A1W6WJH9, UniRef:UniRef50_J8K3C0, UniRef:UniRef90_A0A0G8CC66
contig_1	cds	1339135	1339317	-	BAINNM_06855		DUF3913 domain-containing protein	RefSeq:WP_000707107.1, SO:0001217, UniParc:UPI00001669A3, UniRef:UniRef100_A0A9X6RGJ4, UniRef:UniRef50_A0A073K1T9, UniRef:UniRef90_A0A073KAS8
contig_1	cds	1339418	1339870	-	BAINNM_06860	lrp	DNA-binding transcriptional regulator, Lrp family	COG:COG1522, COG:K, RefSeq:WP_001175498.1, SO:0001217, UniParc:UPI00016B6031, UniRef:UniRef100_A0A9P2F2F4, UniRef:UniRef50_J8JYD3, UniRef:UniRef90_J8JYD3
contig_1	cds	1339997	1340407	+	BAINNM_06865	yciW	Alkylhydroperoxidase family enzyme, contains CxxC motif	COG:COG2128, COG:P, RefSeq:WP_016082359.1, SO:0001217, UniParc:UPI000330D23A, UniRef:UniRef100_A0A9X5ZLQ8, UniRef:UniRef50_Q5WIR3, UniRef:UniRef90_A0A2B4LLL6
contig_1	cds	1340418	1340972	+	BAINNM_06870	pncA	Nicotinamidase-related amidase	COG:COG1335, COG:HR, RefSeq:WP_069355282.1, SO:0001217, UniParc:UPI00084641FA, UniRef:UniRef100_A0A9X7C023, UniRef:UniRef50_A0A6J4RT13, UniRef:UniRef90_A0A2S9Y903
contig_1	cds	1341059	1341457	+	BAINNM_06875		Glycerate kinase	RefSeq:WP_000435265.1, SO:0001217, UniParc:UPI000018E0EA, UniRef:UniRef100_A0A9Q5N093, UniRef:UniRef50_A0A0A0WP68, UniRef:UniRef90_A0A0A0WP68
contig_1	cds	1341491	1342411	-	BAINNM_06880	ldcA	Muramoyltetrapeptide carboxypeptidase LdcA (peptidoglycan recycling)	COG:COG1619, COG:M, RefSeq:WP_053564931.1, SO:0001217, UniParc:UPI0006AD6AF5, UniRef:UniRef100_A0A9X7BZW3, UniRef:UniRef50_Q6HLI2, UniRef:UniRef90_J8AH61
contig_1	cds	1342527	1343615	+	BAINNM_06885	yrpB	NAD(P)H-dependent flavin oxidoreductase YrpB, nitropropane dioxygenase family	COG:COG2070, COG:R, SO:0001217, UniParc:UPI0008467066, UniRef:UniRef100_A0A9X5ZLJ3, UniRef:UniRef50_Q63E06, UniRef:UniRef90_A0A9X7GJ47
contig_1	cds	1343654	1344496	-	BAINNM_06890	tnp	IS3 family ISBth167 transposase ORF B	GO:0004803, IS:ISBth167, SO:0001217, UniParc:UPI00016B452C, UniRef:UniRef100_D0UZG1, UniRef:UniRef50_A0A242WCR6, UniRef:UniRef90_A0A828XPQ1
contig_1	cds	1344493	1345023	-	BAINNM_06895	tnp	IS3 family transposase ORF A	SO:0001217, UniParc:UPI00016B452B, UniRef:UniRef100_A0A9X0GAA5, UniRef:UniRef50_A0A828XR42, UniRef:UniRef90_A0A828XR42
contig_1	cds	1345095	1346270	-	BAINNM_06900	dltD	D-alanyl-lipoteichoic acid biosynthesis protein DltD	COG:COG3966, COG:M, GO:0070394, RefSeq:WP_069355285.1, SO:0001217, UniParc:UPI000846FBDE, UniRef:UniRef100_A0A9X5VS95, UniRef:UniRef50_A0A2C1ZS24, UniRef:UniRef90_A0A2B1YN52
contig_1	cds	1346267	1346506	-	BAINNM_06905	dltC	D-alanine--poly(phosphoribitol) ligase subunit DltC	BlastRules:WP_000807310, BlastRules:WP_003227325, EC:6.1.1.13, GO:0005737, GO:0019350, GO:0036370, GO:0070395, GO:0071555, RefSeq:WP_000807310.1, SO:0001217, UniParc:UPI00001669AC, UniRef:UniRef100_C3P4I5, UniRef:UniRef50_P39579, UniRef:UniRef90_A9VKV4
contig_1	cds	1346575	1347741	-	BAINNM_06910	dltB	D-alanyl-lipoteichoic acid biosynthesis protein DltB	COG:COG1696, COG:M, GO:0016746, GO:0070395, RefSeq:WP_069355286.1, SO:0001217, UniParc:UPI000847D133, UniRef:UniRef100_A0A9X5VS72, UniRef:UniRef50_P39580, UniRef:UniRef90_A0A1C3T6N4
contig_1	cds	1347738	1349252	-	BAINNM_06915	dltA	D-alanine--poly(phosphoribitol) ligase subunit DltA	COG:COG1020, COG:Q, EC:6.1.1.13, EC:6.2.1.54, GO:0005524, GO:0005737, GO:0019350, GO:0047473, GO:0070395, RefSeq:WP_053564928.1, SO:0001217, UniParc:UPI0006AD6DB9, UniRef:UniRef100_A0A9X5VS65, UniRef:UniRef50_Q65DH1, UniRef:UniRef90_A7GMR0
contig_1	cds	1349265	1349411	-	BAINNM_06920	dltX	Teichoic acid D-Ala incorporation-associated protein DltX	RefSeq:WP_000440293.1, SO:0001217, UniParc:UPI000018E0F0, UniRef:UniRef100_A0A1W6WJN4, UniRef:UniRef50_A7GMR1, UniRef:UniRef90_A0A1W6WJN4
contig_1	cds	1349749	1350918	+	BAINNM_06925	abgB	Metal-dependent amidase/aminoacylase/carboxypeptidase	COG:COG1473, COG:R, RefSeq:WP_199717422.1, SO:0001217, UniParc:UPI0018F31437, UniRef:UniRef100_UPI0018F31437, UniRef:UniRef50_Q63E00, UniRef:UniRef90_A0A158RP17
contig_1	cds	1351143	1351319	+	BAINNM_06930	fbpB	FbpB family small basic protein	RefSeq:WP_000929009.1, SO:0001217, UniParc:UPI00016B603A, UniRef:UniRef100_A0A0K0Q9P0, UniRef:UniRef50_A0A8T9ZF24, UniRef:UniRef90_A0A0K6LKL5
contig_1	cds	1351312	1351758	+	BAINNM_06935	fldA	flavodoxin	COG:C, COG:COG0716, GO:0009055, RefSeq:WP_000041153.1, SO:0001217, UniParc:UPI00001669B1, UniRef:UniRef100_W8Y035, UniRef:UniRef50_A0A0B5SC07, UniRef:UniRef90_A0A0B5SC07
contig_1	cds	1351783	1352556	+	BAINNM_06940		PD-(D/E)XK endonuclease-like domain-containing protein	RefSeq:WP_029441796.1, SO:0001217, UniParc:UPI00040D84BB, UniRef:UniRef100_A0A9X5VT18, UniRef:UniRef50_A9VKW1, UniRef:UniRef90_A9VKW1
contig_1	cds	1352709	1352870	+	BAINNM_06945		Branched-chain amino acid aminotransferase	RefSeq:WP_000651086.1, SO:0001217, UniParc:UPI00016B5F10, UniRef:UniRef100_A0A9Q5N1V7, UniRef:UniRef50_Q81G33, UniRef:UniRef90_Q73BC4
contig_1	cds	1352873	1353742	-	BAINNM_06950		putative aminoglycoside phophotransferase	EC:2.7.1.190, KEGG:K17910, RefSeq:WP_202441482.1, SO:0001217, UniParc:UPI001926B06F, UniRef:UniRef100_UPI001926B06F, UniRef:UniRef50_J8JH98, UniRef:UniRef90_B9IUX0
contig_1	cds	1353859	1354377	+	BAINNM_06955	bioY	Biotin transporter BioY	RefSeq:WP_029441798.1, SO:0001217, UniParc:UPI000400AF63, UniRef:UniRef100_A0A9X7AM30, UniRef:UniRef50_A0A2S9Y930, UniRef:UniRef90_W8Y7V2
contig_1	cds	1354459	1354608	-	BAINNM_06960		Ketol-acid reductoisomerase	RefSeq:WP_000744623.1, SO:0001217, UniParc:UPI00016B632F, UniRef:UniRef100_A0A9W5QXF9, UniRef:UniRef50_A0A158RHI3, UniRef:UniRef90_A0A2A7I036
contig_1	cds	1354627	1354800	-	BAINNM_06965		2-isopropylmalate synthase	RefSeq:WP_000341062.1, SO:0001217, UniParc:UPI000018E0F8, UniRef:UniRef100_W8Y025, UniRef:UniRef50_A0A164CF40, UniRef:UniRef90_W8Y025
contig_1	cds	1354877	1356235	-	BAINNM_06970	norM	putative multidrug resistance protein NorM	COG:COG0534, COG:V, GO:0005886, GO:0006811, GO:0015297, GO:0042910, RefSeq:WP_029441800.1, SO:0001217, UniParc:UPI000421E2E0, UniRef:UniRef100_A0A9X7AN95, UniRef:UniRef50_O31855, UniRef:UniRef90_Q81G28
contig_1	cds	1356422	1357213	+	BAINNM_06975	uppP	bacitracin resistance undecaprenyl-diphosphatase	BlastRules:WP_000796236, COG:COG1968, COG:I, EC:2.7.1.66, EC:3.6.1.27, GO:0005886, GO:0008360, GO:0009252, GO:0016020, GO:0016311, GO:0046677, GO:0050380, GO:0071555, RefSeq:WP_000796253.1, SO:0001217, UniParc:UPI0001A0770A, UniRef:UniRef100_A0A9X5C177, UniRef:UniRef50_Q81T84, UniRef:UniRef90_Q81T84
contig_1	cds	1357245	1357799	-	BAINNM_06980		Thioredoxin family protein	RefSeq:WP_001053292.1, SO:0001217, UniParc:UPI0001D3A9A1, UniRef:UniRef100_A0A9W7QTR2, UniRef:UniRef50_A7GMS9, UniRef:UniRef90_B7JFW9
contig_1	cds	1357866	1358297	-	BAINNM_06985	yrvL	Regulatory protein YrvL	RefSeq:WP_000544072.1, SO:0001217, UniParc:UPI0001A179D5, UniRef:UniRef100_A0A9X5VS96, UniRef:UniRef50_A0A348A1A6, UniRef:UniRef90_W8Y078
contig_1	cds	1358459	1358878	+	BAINNM_06990	marR	DNA-binding transcriptional regulator, MarR family	COG:COG1846, COG:K, RefSeq:WP_000081434.1, SO:0001217, UniParc:UPI0001A06506, UniRef:UniRef100_A0A9W7QUY9, UniRef:UniRef50_J8K0T1, UniRef:UniRef90_J8K0T1
contig_1	cds	1359034	1359189	+	BAINNM_06995		Imidazoleglycerol-phosphate dehydratase	RefSeq:WP_069355289.1, SO:0001217, UniParc:UPI000847BF5D, UniRef:UniRef100_A0A9W3SRP9, UniRef:UniRef50_A0A158RM32, UniRef:UniRef90_A0A158RM32
contig_1	cds	1359212	1360447	-	BAINNM_07000	tcyP	L-cystine uptake protein TcyP	RefSeq:WP_000814809.1, SO:0001217, UniParc:UPI000018E0FF, UniRef:UniRef100_A0A9X7PS01, UniRef:UniRef50_A0RBK1, UniRef:UniRef90_A0RBK1
contig_1	cds	1361426	1362769	+	BAINNM_07005	trkG	Trk-type K+ transport system, membrane component	COG:COG0168, COG:P, RefSeq:WP_000454115.1, SO:0001217, UniParc:UPI0001A179D8, UniRef:UniRef100_A0A9X7E6S0, UniRef:UniRef50_O32081, UniRef:UniRef90_A9VKX4
contig_1	cds	1362805	1363179	-	BAINNM_07010	yqfX	DUF308 domain-containing protein	COG:COG5921, COG:D, RefSeq:WP_000136546.1, SO:0001217, UniParc:UPI00016B6338, UniRef:UniRef100_W8Y036, UniRef:UniRef50_M1QSR1, UniRef:UniRef90_M1QSR1
contig_1	cds	1363308	1363775	+	BAINNM_07015	ytfJ	GerW family sporulation protein	COG:COG3874, COG:S, GO:0003674, GO:0005575, GO:0030436, RefSeq:WP_069355290.1, SO:0001217, UniParc:UPI00084702CD, UniRef:UniRef100_A0A9X7BXJ7, UniRef:UniRef50_B7IN85, UniRef:UniRef90_B7IN85
contig_1	cds	1363884	1363973	+	BAINNM_07020		Phosphoribosyl-ATP pyrophosphatase	RefSeq:WP_000608227.1, SO:0001217, UniParc:UPI00016B5C15, UniRef:UniRef100_A0A164R776, UniRef:UniRef50_A0A6H3AE01, UniRef:UniRef90_A0A6H3AE01
contig_1	ncRNA	1364180	1364259	-	BAINNM_07025	bsrC	BsrC	RFAM:RF01410, SO:0000655
contig_1	cds	1364326	1364565	-	BAINNM_07030		UPF0180 protein BCG9842_B3897	RefSeq:WP_069355291.1, SO:0001217, UniParc:UPI0008468B25, UniRef:UniRef100_A0A9X6RFT7, UniRef:UniRef50_O34783, UniRef:UniRef90_Q81T74
contig_1	cds	1364648	1364887	-	BAINNM_07035		DUF3911 domain-containing protein	RefSeq:WP_000752514.1, SO:0001217, UniParc:UPI00016B633B, UniRef:UniRef100_A0A9W5HAT4, UniRef:UniRef50_A9VLG2, UniRef:UniRef90_C2Z5A0
contig_1	cds	1365302	1366198	+	BAINNM_07040	ilvE	branched-chain-amino-acid transaminase	COG:COG0115, COG:EH, EC:2.6.1.42, GO:0004084, GO:0009082, RefSeq:WP_001005487.1, SO:0001217, UniParc:UPI00019FD83B, UniRef:UniRef100_A0A9X4WU47, UniRef:UniRef50_Q58414, UniRef:UniRef90_D8H6X1
contig_1	ncRNA-region	1366214	1366441	+			T-box leader	RFAM:RF00230, SO:0000140
contig_1	cds	1366514	1368214	+	BAINNM_07045	ilvB	acetolactate synthase large subunit	COG:COG0028, COG:EH, GO:0003984, RefSeq:WP_199717377.1, SO:0001217, UniParc:UPI0018F35F6C, UniRef:UniRef100_UPI0018F35F6C, UniRef:UniRef50_P37251, UniRef:UniRef90_Q6HLF6
contig_1	cds	1368211	1368720	+	BAINNM_07050	ilvN	acetolactate synthase small subunit	COG:COG0440, COG:E, EC:2.2.1.6, GO:0009082, GO:1990610, RefSeq:WP_000822952.1, SO:0001217, UniParc:UPI000018E107, UniRef:UniRef100_W8Y8Q8, UniRef:UniRef50_S5LWD5, UniRef:UniRef90_A0A090YNR5
contig_1	cds	1368747	1369757	+	BAINNM_07055	ilvC	ketol-acid reductoisomerase	COG:COG0059, COG:EH, EC:1.1.1.86, GO:0000287, GO:0004455, GO:0009097, GO:0009099, GO:0050661, RefSeq:WP_001151740.1, SO:0001217, UniParc:UPI0001D3A9A3, UniRef:UniRef100_A0A9X5BZJ4, UniRef:UniRef50_D0WGK0, UniRef:UniRef90_Q81G13
contig_1	cds	1369759	1371279	+	BAINNM_07060	leuA	2-isopropylmalate synthase	BlastRules:WP_000809586, COG:COG0119, COG:E, EC:2.3.3.13, GO:0003852, GO:0003985, GO:0005737, GO:0009098, GO:0030145, RefSeq:WP_069355293.1, SO:0001217, UniParc:UPI0008469401, UniRef:UniRef100_A0A9W3SR29, UniRef:UniRef50_P94565, UniRef:UniRef90_Q73BA0
contig_1	cds	1371357	1372421	+	BAINNM_07065	leuB	3-isopropylmalate dehydrogenase	COG:CE, COG:COG0473, EC:1.1.1.85, GO:0000287, GO:0003862, GO:0005737, GO:0009098, GO:0051287, RefSeq:WP_053564917.1, SO:0001217, UniParc:UPI0006AD7155, UniRef:UniRef100_A0A9X7B2E9, UniRef:UniRef50_P12010, UniRef:UniRef90_Q81T67
contig_1	cds	1372421	1373815	+	BAINNM_07070	leuC	3-isopropylmalate dehydratase large subunit	COG:COG0065, COG:E, EC:4.2.1.33, GO:0003861, GO:0009098, GO:0046872, GO:0051539, RefSeq:WP_064531914.1, SO:0001217, UniParc:UPI0007E45349, UniRef:UniRef100_A0A9X5VWU6, UniRef:UniRef50_Q02142, UniRef:UniRef90_Q81G10
contig_1	cds	1373793	1374374	+	BAINNM_07075	leuD	3-isopropylmalate dehydratase small subunit	COG:COG0066, COG:E, EC:4.2.1.33, GO:0003861, GO:0009098, GO:0009316, RefSeq:WP_000433187.1, SO:0001217, UniParc:UPI0001D3A9D9, UniRef:UniRef100_A0A1W6WJP9, UniRef:UniRef50_Q02144, UniRef:UniRef90_Q63DX5
contig_1	cds	1374686	1375948	+	BAINNM_07080	hisZ	ATP phosphoribosyltransferase regulatory subunit	COG:COG3705, COG:E, GO:0000105, GO:0005737, GO:0016740, RefSeq:WP_000170292.1, SO:0001217, UniParc:UPI0001A179E1, UniRef:UniRef100_A0A1B1L2Y2, UniRef:UniRef50_Q81G08, UniRef:UniRef90_Q81G08
contig_1	cds	1375924	1376559	+	BAINNM_07085	hisG	ATP phosphoribosyltransferase	BlastRules:WP_001244471, COG:COG0040, COG:E, EC:2.4.2.17, GO:0000105, GO:0003879, GO:0005524, GO:0005737, RefSeq:WP_029441809.1, SO:0001217, UniParc:UPI0004288EE7, UniRef:UniRef100_A0A9X7B247, UniRef:UniRef50_Q8Y9G0, UniRef:UniRef90_Q81G07
contig_1	cds	1376571	1377860	+	BAINNM_07090	hisD	Histidinol dehydrogenase	COG:COG0141, COG:E, EC:1.1.1.23, GO:0000105, GO:0004399, GO:0005737, GO:0005829, GO:0008270, GO:0051287, RefSeq:WP_069355296.1, SO:0001217, UniParc:UPI0008472B2C, UniRef:UniRef100_A0A9X5VX63, UniRef:UniRef50_Q8Y9G1, UniRef:UniRef90_Q81G06
contig_1	cds	1377860	1378444	+	BAINNM_07095	hisB	imidazoleglycerol-phosphate dehydratase HisB	COG:COG0131, COG:E, EC:4.2.1.19, GO:0000105, GO:0004424, GO:0005737, RefSeq:WP_053564914.1, SO:0001217, UniParc:UPI0006AD7E00, UniRef:UniRef100_A0A9W7V367, UniRef:UniRef50_Q8Y9G2, UniRef:UniRef90_Q81G05
contig_1	cds	1378445	1379074	+	BAINNM_07100	hisH	imidazole glycerol phosphate synthase subunit HisH	COG:COG0118, COG:E, EC:4.3.2.10, GO:0000105, GO:0000107, GO:0004359, GO:0005737, GO:0006541, GO:0016829, GO:0016884, RefSeq:WP_053564913.1, SO:0001217, UniParc:UPI0006AD6BF9, UniRef:UniRef100_A0A9X6YNS0, UniRef:UniRef50_Q81G04, UniRef:UniRef90_Q81G04
contig_1	cds	1379047	1379766	+	BAINNM_07105	hisA	1-(5-phosphoribosyl)-5-[(5-phosphoribosylamino)methylideneamino]imidazole-4-carboxamide isomerase	COG:COG0106, COG:E, EC:5.3.1.16, GO:0000105, GO:0003949, GO:0005737, RefSeq:WP_069355297.1, SO:0001217, UniParc:UPI0008475CA1, UniRef:UniRef100_A0A9X5VWD1, UniRef:UniRef50_Q81G03, UniRef:UniRef90_Q81G03
contig_1	cds	1379760	1380518	+	BAINNM_07110	hisF	imidazoleglycerol phosphate synthase cyclase subunit	BlastRules:WP_000880088, COG:COG0107, COG:E, EC:4.3.2.10, GO:0000105, GO:0000107, GO:0005737, GO:0016829, RefSeq:WP_023521478.1, SO:0001217, UniParc:UPI0003C56C08, UniRef:UniRef100_A0A9W7QS36, UniRef:UniRef50_P50937, UniRef:UniRef90_Q81G02
contig_1	cds	1380515	1380820	+	BAINNM_07115	hisI	phosphoribosyl-AMP cyclohydrolase	COG:COG0139, COG:E, EC:3.5.4.19, GO:0000105, GO:0000287, GO:0004635, GO:0005737, GO:0008270, RefSeq:WP_069355298.1, SO:0001217, UniParc:UPI000847615A, UniRef:UniRef100_A0A9X5ZND8, UniRef:UniRef50_Q97KH7, UniRef:UniRef90_P62393
contig_1	cds	1380831	1381154	+	BAINNM_07120	hisE	phosphoribosyl-ATP diphosphatase	COG:COG0140, COG:E, EC:3.6.1.31, GO:0000105, GO:0004636, GO:0005524, GO:0005737, RefSeq:WP_000426355.1, SO:0001217, UniParc:UPI00016B591D, UniRef:UniRef100_B7INA5, UniRef:UniRef50_A0RBM4, UniRef:UniRef90_Q81G00
contig_1	cds	1381167	1382183	+	BAINNM_07125	hIS2	histidinol phosphate phosphatase domain-containing protein	COG:COG1387, COG:ER, RefSeq:WP_000861843.1, SO:0001217, UniParc:UPI000200AD78, UniRef:UniRef100_A0A826HIN2, UniRef:UniRef50_A0A6H3AI78, UniRef:UniRef90_Q81FZ9
contig_1	cds	1382252	1382419	+	BAINNM_07130		DUF4025 domain-containing protein	RefSeq:WP_001118893.1, SO:0001217, UniParc:UPI00016B6631, UniRef:UniRef100_A0A0Q1AFS9, UniRef:UniRef50_B9IV04, UniRef:UniRef90_B9IV04
contig_1	cds	1382564	1383535	+	BAINNM_07135	ldhA	Lactate dehydrogenase or related 2-hydroxyacid dehydrogenase	COG:CHR, COG:COG1052, SO:0001217, UniRef:UniRef50_Q8CNB8, UniRef:UniRef90_A0A0B5S2L1
contig_1	cds	1383566	1384267	-	BAINNM_07140	pssA	CDP-diacylglycerol--serine O-phosphatidyltransferase	COG:COG1183, COG:I, EC:2.7.8.8, GO:0003882, GO:0008654, RefSeq:WP_000285417.1, SO:0001217, UniParc:UPI000018E119, UniRef:UniRef100_W8Y060, UniRef:UniRef50_A0A0G8DIQ7, UniRef:UniRef90_A0A0G8DIQ7
contig_1	cds	1384456	1386342	-	BAINNM_07145	mdoB	Phosphoglycerol transferase MdoB/OpgB, AlkP superfamily	COG:COG1368, COG:M, RefSeq:WP_000939084.1, SO:0001217, UniParc:UPI0001A17B22, UniRef:UniRef100_A0A1B1L2W8, UniRef:UniRef50_O32206, UniRef:UniRef90_Q6HLD7
contig_1	cds	1386597	1386992	+	BAINNM_07150		DUF3888 domain-containing protein	RefSeq:WP_064531938.1, SO:0001217, UniParc:UPI0007E446AA, UniRef:UniRef100_A0A9X6UFF0, UniRef:UniRef50_B9IV08, UniRef:UniRef90_B9IV08
contig_1	ncRNA-region	1387082	1387263	+			Lysine riboswitch	RFAM:RF00168, SO:0000035
contig_1	cds	1387444	1388760	+	BAINNM_07155	lysA	diaminopimelate decarboxylase	COG:COG0019, COG:E, EC:4.1.1.20, GO:0008836, GO:0009089, KEGG:K01586, RefSeq:WP_199717379.1, SO:0001217, UniParc:UPI0018F4A6EC, UniRef:UniRef100_UPI0018F4A6EC, UniRef:UniRef50_P23630, UniRef:UniRef90_A0A084J5D8
contig_1	ncRNA-region	1388876	1388984	+			SAM riboswitch (S box leader)	RFAM:RF00162, SO:0000140
contig_1	cds	1389057	1389200	+	BAINNM_07160	yezD	Uncharacterized conserved protein YezD	COG:COG5583, COG:S, RefSeq:WP_000538896.1, SO:0001217, UniParc:UPI0001A0FDB3, UniRef:UniRef100_A0A9X5VW33, UniRef:UniRef50_U5LCU9, UniRef:UniRef90_B9IV10
contig_1	cds	1389288	1389992	+	BAINNM_07165	cysH	phosphoadenylyl-sulfate reductase	COG:COG0175, COG:EH, EC:1.8.4.10, EC:1.8.4.8, GO:0003824, GO:0004604, GO:0005737, GO:0019344, GO:0019379, GO:0043866, GO:0046872, GO:0051539, RefSeq:WP_000959018.1, SO:0001217, UniParc:UPI0001A17B25, UniRef:UniRef100_A0A9X7RMK3, UniRef:UniRef50_O06737, UniRef:UniRef90_Q81FZ1
contig_1	cds	1390031	1391167	+	BAINNM_07170	sat	Sulfate adenylyltransferase	COG:COG2046, COG:P, EC:2.7.7.4, GO:0000103, GO:0004781, GO:0005524, GO:0070814, RefSeq:WP_069355299.1, SO:0001217, UniParc:UPI000846F6E7, UniRef:UniRef100_A0A9X5VVS9, UniRef:UniRef50_Q88X61, UniRef:UniRef90_Q81FZ0
contig_1	cds	1391180	1391791	+	BAINNM_07175	cysC	Adenylyl-sulfate kinase	RefSeq:WP_029441817.1, SO:0001217, UniParc:UPI00041725DF, UniRef:UniRef100_A0A9X7BXI0, UniRef:UniRef50_A0A1H4DAV4, UniRef:UniRef90_A0A084J5E1
contig_1	cds	1391940	1393562	+	BAINNM_07180	cysI	Sulfite reductase, beta subunit (hemoprotein)	COG:COG0155, COG:P, RefSeq:WP_000119611.1, SO:0001217, UniParc:UPI00019FD853, UniRef:UniRef100_A0A9X5NAA9, UniRef:UniRef50_A0A378Y4M9, UniRef:UniRef90_Q6HLD1
contig_1	cds	1393572	1393772	+	BAINNM_07185		DUF3906 domain-containing protein	RefSeq:WP_000366918.1, SO:0001217, UniParc:UPI00016B6636, UniRef:UniRef100_A0A0K0QA07, UniRef:UniRef50_A0A4Y1W0L6, UniRef:UniRef90_J8DKS9
contig_1	cds	1393857	1394633	+	BAINNM_07190	cobA	Uroporphyrinogen-III methylase (siroheme synthase)	COG:COG0007, COG:H, RefSeq:WP_069355300.1, SO:0001217, UniParc:UPI000846F507, UniRef:UniRef100_A0A9X5ZND0, UniRef:UniRef50_A0A535LHI7, UniRef:UniRef90_A0A0A0WQR7
contig_1	cds	1394635	1395390	+	BAINNM_07195	sirB	Sirohydrochlorin ferrochelatase	COG:COG2138, COG:H, RefSeq:WP_000648881.1, SO:0001217, UniParc:UPI0001A17B2A, UniRef:UniRef100_A0A1B1L2X6, UniRef:UniRef50_Q6HLC8, UniRef:UniRef90_W8YW58
contig_1	cds	1395365	1395979	+	BAINNM_07200	cysG2	NAD(P)-binding protein	COG:COG1648, COG:H, RefSeq:WP_053564909.1, SO:0001217, UniParc:UPI0006AD7736, UniRef:UniRef100_A0A9X7GHI8, UniRef:UniRef50_B9IV18, UniRef:UniRef90_A0A2A8J251
contig_1	ncRNA-region	1396044	1396292	+			T-box leader	RFAM:RF00230, SO:0000140
contig_1	cds	1396404	1397759	+	BAINNM_07205	yocR	Na+-dependent transporter, SNF family	COG:COG0733, COG:R, RefSeq:WP_053564908.1, SO:0001217, UniParc:UPI0006AD73E9, UniRef:UniRef100_A0A9X6YP71, UniRef:UniRef50_O07577, UniRef:UniRef90_J9CT84
contig_1	cds	1397787	1397945	-	BAINNM_07210		SipW-cognate class signal peptide	RefSeq:WP_001095997.1, SO:0001217, UniParc:UPI0001A17B2D, UniRef:UniRef100_A0A9W3S948, UniRef:UniRef50_J8BMS4, UniRef:UniRef90_A0A9W3ZXS0
contig_1	cds	1398047	1399321	-	BAINNM_07215	envC	Septal ring factor EnvC, activator of murein hydrolases AmiA and AmiB	COG:COG4942, COG:D, RefSeq:WP_199717380.1, SO:0001217, UniParc:UPI0018F47E72, UniRef:UniRef100_UPI0018F47E72, UniRef:UniRef50_A0A1Y5ZYI2, UniRef:UniRef90_A0A1Y5ZYI2
contig_1	cds	1399817	1401091	+	BAINNM_07220	gltP	glutamate/aspartate:proton symporter GltP	COG:C, COG:COG1301, GO:0006835, GO:0015293, GO:0016020, RefSeq:WP_000821126.1, SO:0001217, UniParc:UPI0001A201EA, UniRef:UniRef100_A0A9X7BX04, UniRef:UniRef50_P21345, UniRef:UniRef90_A0A0A0WPU4
contig_1	cds	1401160	1401678	+	BAINNM_07225		DUF402 domain-containing protein	COG:COG2306, COG:R, RefSeq:WP_069355301.1, SO:0001217, UniParc:UPI0008479E62, UniRef:UniRef100_A0A9X5VS37, UniRef:UniRef50_Q81FX9, UniRef:UniRef90_Q81FX9
contig_1	ncRNA-region	1401799	1401904	+			SAM riboswitch (S box leader)	RFAM:RF00162, SO:0000140
contig_1	cds	1401834	1403315	+	BAINNM_07230	nhaC	Na+/H+ antiporter NhaC/MleN	COG:C, COG:COG1757, SO:0001217, UniParc:UPI000863BBD6, UniRef:UniRef100_A0A9W3SRE7, UniRef:UniRef50_E5WN61, UniRef:UniRef90_J9CT89
contig_1	cds	1403498	1403854	+	BAINNM_07235		Flagellar basal body rod protein	RefSeq:WP_000808640.1, SO:0001217, UniParc:UPI000018E12C, UniRef:UniRef100_W8Y816, UniRef:UniRef50_A7GMX3, UniRef:UniRef90_B7HHJ0
contig_1	cds	1403902	1404564	+	BAINNM_07240	pspA	Phage shock protein A	COG:COG1842, COG:KT, RefSeq:WP_000814127.1, SO:0001217, UniParc:UPI000181883A, UniRef:UniRef100_W8Y0C3, UniRef:UniRef50_B9IVG2, UniRef:UniRef90_B9IVG2
contig_1	cds	1404671	1405411	+	BAINNM_07245	liaF	Membrane protein LiaF, inhibitor of the LiaRS two-component envelope stress sensory system	COG:COG4758, COG:T, RefSeq:WP_000716094.1, SO:0001217, UniParc:UPI00005B44D8, UniRef:UniRef100_A0RBP7, UniRef:UniRef50_B9IVG3, UniRef:UniRef90_B9IVG3
contig_1	cds	1405411	1406466	+	BAINNM_07250	comP	Signal transduction histidine kinase ComP	COG:COG4585, COG:T, RefSeq:WP_000744326.1, SO:0001217, UniParc:UPI00016B55C9, UniRef:UniRef100_W8YW69, UniRef:UniRef50_A0A940E2R7, UniRef:UniRef90_A0A084J5F5
contig_1	cds	1406463	1407095	+	BAINNM_07255	citB	DNA-binding response regulator, NarL/FixJ family, contains REC and HTH domains	COG:COG2197, COG:TK, RefSeq:WP_000598707.1, SO:0001217, UniParc:UPI000018E130, UniRef:UniRef100_W8Y8V0, UniRef:UniRef50_Q2FX09, UniRef:UniRef90_J8K0A3
contig_1	cds	1407252	1407515	+	BAINNM_07260		DUF3992 domain-containing protein	SO:0001217, UniParc:UPI0001A17B31, UniRef:UniRef100_A0A9W7V2T0, UniRef:UniRef50_J9CBP8, UniRef:UniRef90_Q73B56
contig_1	cds	1407540	1408895	-	BAINNM_07265	brnQ	branched-chain amino acid transport system II carrier protein	COG:COG1114, COG:E, GO:0015658, GO:0015803, RefSeq:WP_053564907.1, SO:0001217, UniParc:UPI0006AD6543, UniRef:UniRef100_A0A9X7BWP4, UniRef:UniRef50_Q81FX1, UniRef:UniRef90_Q81FX1
contig_1	ncRNA-region	1408952	1409210	-			T-box leader	RFAM:RF00230, SO:0000140
contig_1	cds	1409483	1409692	+	BAINNM_07270		Group-specific protein	RefSeq:WP_000880630.1, SO:0001217, UniParc:UPI000018E133, UniRef:UniRef100_A0A9W5MX08, UniRef:UniRef50_A0A2B4LMH6, UniRef:UniRef90_A0A2B4LMH6
contig_1	cds	1409733	1410509	-	BAINNM_07275	ubiE	Ubiquinone/menaquinone biosynthesis C-methylase UbiE/MenG	COG:COG2226, COG:H, RefSeq:WP_069355304.1, SO:0001217, UniParc:UPI000846DB32, UniRef:UniRef100_A0A9X5VS48, UniRef:UniRef50_A0A2S9Y984, UniRef:UniRef90_W8YW76
contig_1	cds	1410618	1411469	+	BAINNM_07280		Ribosomal protein L5 domain protein	RefSeq:WP_053564905.1, SO:0001217, UniParc:UPI0006AD8424, UniRef:UniRef100_A0A9W3S8V3, UniRef:UniRef50_A0A345X5Q5, UniRef:UniRef90_B7IND6
contig_1	cds	1411666	1411863	-	BAINNM_07285		Group-specific protein	RefSeq:WP_001053359.1, SO:0001217, UniParc:UPI00005B4EC5, UniRef:UniRef100_A0A0Q0UY09, UniRef:UniRef50_A0A0G8DI45, UniRef:UniRef90_A0A2B2LU27
contig_1	cds	1412014	1413111	+	BAINNM_07290	spoIVFB	Zn-dependent protease (includes sporulation protein SpoIVFB)	COG:COG1994, COG:O, RefSeq:WP_064531931.1, SO:0001217, UniParc:UPI0007E407E8, UniRef:UniRef100_A0A9X5VRM5, UniRef:UniRef50_W8Y0D3, UniRef:UniRef90_W8Y0D3
contig_1	cds	1413226	1413744	+	BAINNM_07295	ompH	OmpH family outer membrane protein	RefSeq:WP_053564903.1, SO:0001217, UniParc:UPI0006AD64E0, UniRef:UniRef100_A0A9X7B2I3, UniRef:UniRef50_Q6HLA7, UniRef:UniRef90_Q6HLA7
contig_1	cds	1413904	1415112	+	BAINNM_07300	hmpA	NO-inducible flavohemoprotein	COG:C, COG:COG1018, EC:1.14.12.17, GO:0005344, GO:0008941, GO:0009636, GO:0019825, GO:0020037, GO:0046872, GO:0051409, GO:0071949, RefSeq:WP_069355305.1, SO:0001217, UniParc:UPI00084703DC, UniRef:UniRef100_A0A9X5ZKN6, UniRef:UniRef50_Q81FW4, UniRef:UniRef90_Q81FW4
contig_1	cds	1415145	1415657	-	BAINNM_07305	crp	cAMP-binding domain of CRP or a regulatory subunit of cAMP-dependent protein kinases	COG:COG0664, COG:T, RefSeq:WP_000600585.1, SO:0001217, UniParc:UPI00005B4EC0, UniRef:UniRef100_A0A9X6N0H7, UniRef:UniRef50_W2EBF8, UniRef:UniRef90_J8YZH7
contig_1	cds	1415828	1416055	+	BAINNM_07310		Group-specific protein	RefSeq:WP_000883009.1, SO:0001217, UniParc:UPI00016B55C0, UniRef:UniRef100_W8Y833, UniRef:UniRef50_D8H725, UniRef:UniRef90_D8H725
contig_1	cds	1416349	1417149	-	BAINNM_07315	tauE	Sulfite exporter TauE/SafE/YfcA and related permeases, UPF0721 family	COG:COG0730, COG:P, RefSeq:WP_053564902.1, SO:0001217, UniParc:UPI0006AD702C, UniRef:UniRef100_A0A9X6UEQ4, UniRef:UniRef50_O32134, UniRef:UniRef90_A0A0F7RKF2
contig_1	cds	1417267	1418265	-	BAINNM_07320	pitA	Phosphate/sulfate permease	COG:COG0306, COG:P, RefSeq:WP_000380276.1, SO:0001217, UniParc:UPI00016B6C2E, UniRef:UniRef100_A0A9X6UKY9, UniRef:UniRef50_A0A725B6E2, UniRef:UniRef90_J8JVE1
contig_1	cds	1418277	1418897	-	BAINNM_07325	ykaA	Phosphate transport regulator YkaA, distantly related to PhoU, UPF0111/DUF47 family	COG:COG1392, COG:P, RefSeq:WP_000231445.1, SO:0001217, UniParc:UPI00006BF429, UniRef:UniRef100_A0A9P2F0E4, UniRef:UniRef50_O34454, UniRef:UniRef90_A0A073KAW5
contig_1	cds	1419209	1421251	+	BAINNM_07330	mrcB	Penicillin-binding protein 1B/1F, peptidoglycan transglycosylase/transpeptidase	COG:COG0744, COG:M, RefSeq:WP_069355306.1, SO:0001217, UniParc:UPI0008463AA6, UniRef:UniRef100_A0A9X5ZLB2, UniRef:UniRef50_F9DXM5, UniRef:UniRef90_A0A653XMC4
contig_1	cds	1421331	1421759	-	BAINNM_07335		Group-specific protein	RefSeq:WP_064531936.1, SO:0001217, UniParc:UPI0007E424B8, UniRef:UniRef100_A0A9X7G2U4, UniRef:UniRef50_Q81FV9, UniRef:UniRef90_Q81FV9
contig_1	cds	1421976	1423688	-	BAINNM_07340		Gly-Xaa-Xaa repeat protein	SO:0001217, UniRef:UniRef50_UPI000994A3E3
contig_1	cds	1423937	1425202	-	BAINNM_07345	ntrB	Signal transduction histidine kinase NtrB, nitrogen specific	COG:COG3852, COG:T, RefSeq:WP_053564899.1, SO:0001217, UniParc:UPI0006AD6FCE, UniRef:UniRef100_A0A9X5ZN99, UniRef:UniRef50_A0A246PT13, UniRef:UniRef90_A0A246PT13
contig_1	cds	1425342	1426187	+	BAINNM_07350	yecE	Sugar isomerase-related protein YecE, UPF0759/DUF72 family	COG:COG1801, COG:R, RefSeq:WP_053564898.1, SO:0001217, UniParc:UPI0006AD7FD5, UniRef:UniRef100_A0A9X7B3W3, UniRef:UniRef50_O32135, UniRef:UniRef90_J8JVE4
contig_1	cds	1426402	1426596	-	BAINNM_07355		DUF3924 domain-containing protein	RefSeq:WP_001094860.1, SO:0001217, UniParc:UPI000018E145, UniRef:UniRef100_W8Y845, UniRef:UniRef50_A0A073K1S5, UniRef:UniRef90_W8Y845
contig_1	cds	1426718	1427248	-	BAINNM_07360	xerD	Site-specific recombinase XerD	COG:COG4974, COG:L, RefSeq:WP_000806236.1, SO:0001217, UniParc:UPI00002407BC, UniRef:UniRef100_A0A9W5HB45, UniRef:UniRef50_A0A6L7H624, UniRef:UniRef90_A0A6L7H624
contig_1	cds	1427356	1429170	-	BAINNM_07365	baeS	Signal transduction histidine kinase	COG:COG0642, COG:T, RefSeq:WP_069355308.1, SO:0001217, UniParc:UPI00084713DC, UniRef:UniRef100_A0A9X6MZM6, UniRef:UniRef50_A0A6L7H7Z4, UniRef:UniRef90_B7IP40
contig_1	cds	1429480	1430187	-	BAINNM_07370	deoD	purine-nucleoside phosphorylase	COG:COG0813, COG:F, EC:2.4.2.1, GO:0004731, GO:0009164, GO:0042278, GO:0043096, KEGG:K03784, RefSeq:WP_000110707.1, SO:0001217, UniParc:UPI0000166A08, UniRef:UniRef100_C3P552, UniRef:UniRef50_A1JJA0, UniRef:UniRef90_Q81FV5
contig_1	cds	1430364	1431152	+	BAINNM_07375		YtkA-like domain-containing protein	RefSeq:WP_069355309.1, SO:0001217, UniParc:UPI000847325F, UniRef:UniRef100_A0A9W3SR84, UniRef:UniRef50_C2SHF5, UniRef:UniRef90_W8Y8X7
contig_1	cds	1431157	1433736	-	BAINNM_07380	mprF	bifunctional lysylphosphatidylglycerol flippase/synthetase MprF	COG:COG2898, COG:I, EC:2.3.2.3, KEGG:K14205, RefSeq:WP_000010853.1, SO:0001217, UniParc:UPI0001A18A63, UniRef:UniRef100_A0A0K0Q9U2, UniRef:UniRef50_C2XRK0, UniRef:UniRef90_C2XRK0
contig_1	cds	1433921	1434310	+	BAINNM_07385		Group-specific protein	RefSeq:WP_053564895.1, SO:0001217, UniParc:UPI0006AD600A, UniRef:UniRef100_A0A9X7G3U5, UniRef:UniRef50_B9IVI9, UniRef:UniRef90_A0A2A8Q0Q1
contig_1	cds	1434333	1434824	+	BAINNM_07390		DUF3907 domain-containing protein	RefSeq:WP_000067551.1, SO:0001217, UniParc:UPI000200AE03, UniRef:UniRef100_A0A1B1L307, UniRef:UniRef50_A7GN05, UniRef:UniRef90_B9IVJ0
contig_1	cds	1434930	1435844	+	BAINNM_07395	sodA	Superoxide dismutase	COG:COG0605, COG:P, RefSeq:WP_001075742.1, SO:0001217, UniParc:UPI0001A17C8F, UniRef:UniRef100_A0A9W7V3L6, UniRef:UniRef50_A0A345C3N0, UniRef:UniRef90_Q81FV0
contig_1	cds	1435957	1437081	+	BAINNM_07400	dacC	D-alanyl-D-alanine carboxypeptidase	COG:COG1686, COG:M, RefSeq:WP_001252626.1, SO:0001217, UniParc:UPI000200AE04, UniRef:UniRef100_A0A9W3U701, UniRef:UniRef50_A0RBS6, UniRef:UniRef90_A0RBS6
contig_1	cds	1437074	1437670	+	BAINNM_07405	spmA	spore maturation protein SpmA	BlastRules:WP_000247805, BlastRules:WP_004398980, COG:COG2715, COG:R, RefSeq:WP_000247810.1, SO:0001217, UniParc:UPI00016B6C3A, UniRef:UniRef100_A0A9X6UJI3, UniRef:UniRef50_E3E807, UniRef:UniRef90_C2W5Y8
contig_1	cds	1437667	1438197	+	BAINNM_07410	spmB	spore maturation protein SpmB	BlastRules:WP_000029511, BlastRules:WP_003230509, COG:COG0700, COG:S, RefSeq:WP_000029514.1, SO:0001217, UniParc:UPI000018E14F, UniRef:UniRef100_W8Y0F9, UniRef:UniRef50_P35158, UniRef:UniRef90_W8Y0F9
contig_1	cds	1438487	1439215	+	BAINNM_07415	rluB	23S rRNA pseudouridine(2605) synthase RluB	BlastRules:WP_000826475, BlastRules:WP_004398815, COG:COG1187, COG:J, EC:5.4.99.22, KEGG:K06178, RefSeq:WP_000440553.1, SO:0001217, UniParc:UPI00016B3E0E, UniRef:UniRef100_A0A9X1B0U0, UniRef:UniRef50_P35159, UniRef:UniRef90_A0A084J5I6
contig_1	cds	1439322	1439843	+	BAINNM_07420	resA	thiol-disulfide oxidoreductase ResA	BlastRules:WP_000742206, BlastRules:WP_003230513, COG:COG1225, COG:O, GO:0005886, GO:0015036, GO:0016209, GO:0017004, RefSeq:WP_000742194.1, SO:0001217, UniParc:UPI00016B42BE, UniRef:UniRef100_W8YWB3, UniRef:UniRef50_Q81FU5, UniRef:UniRef90_Q81FU5
contig_1	cds	1439965	1441590	+	BAINNM_07425	resB	cytochrome c biogenesis protein ResB	BlastRules:WP_000910533, BlastRules:WP_003230515, COG:CO, COG:COG1333, SO:0001217, UniRef:UniRef50_P35161, UniRef:UniRef90_J8JVF9
contig_1	cds	1441605	1442762	+	BAINNM_07430	resC	cytochrome c biogenesis protein ResC	BlastRules:WP_000250091, BlastRules:WP_004398799, COG:COG0755, COG:O, GO:0017004, GO:0020037, RefSeq:WP_000250087.1, SO:0001217, UniParc:UPI0001A17C93, UniRef:UniRef100_A0A9X5ZQD6, UniRef:UniRef50_P35162, UniRef:UniRef90_C3BI51
contig_1	cds	1443065	1443781	+	BAINNM_07435	resD	DNA-binding response regulator ResD	BlastRules:WP_000426862, BlastRules:WP_003246107, COG:COG0745, COG:TK, RefSeq:WP_000426861.1, SO:0001217, UniParc:UPI000018E155, UniRef:UniRef100_W8Y0G4, UniRef:UniRef50_P35163, UniRef:UniRef90_W8Y0G4
contig_1	cds	1443814	1445556	+	BAINNM_07440	resE	sensor histidine kinase ResE	BlastRules:WP_000964690, BlastRules:WP_003230520, COG:COG5002, COG:T, EC:2.7.13.3, SO:0001217, UniParc:UPI00027A7A73, UniRef:UniRef100_A0A1W6WJY2, UniRef:UniRef50_P35164, UniRef:UniRef90_A0A6H3AAR6
contig_1	cds	1445693	1446274	+	BAINNM_07445	pduO	Cob(II)alamin adenosyltransferase	COG:COG2096, COG:H, RefSeq:WP_053564894.1, SO:0001217, UniParc:UPI0006AD7C11, UniRef:UniRef100_A0A9X7BXN9, UniRef:UniRef50_O34899, UniRef:UniRef90_A0A2A8Q036
contig_1	cds	1446358	1446972	+	BAINNM_07450		Cell wall endopeptidase, family M23/M37	RefSeq:WP_000866228.1, SO:0001217, UniParc:UPI000200A78C, UniRef:UniRef100_A0A826H7T5, UniRef:UniRef50_J9CTC4, UniRef:UniRef90_B9IVK2
contig_1	cds	1447126	1447812	-	BAINNM_07455		Group-specific protein	RefSeq:WP_000711798.1, SO:0001217, UniParc:UPI0001A17C97, UniRef:UniRef100_A0A1B1L2Z6, UniRef:UniRef50_A7GN18, UniRef:UniRef90_Q81FT8
contig_1	ncRNA-region	1448061	1448200	+			FMN riboswitch (RFN element)	RFAM:RF00050, SO:0000035
contig_1	cds	1448363	1448941	+	BAINNM_07460	fmnP	Riboflavin transporter FmnP	COG:COG3601, COG:H, RefSeq:WP_000810856.1, SO:0001217, UniParc:UPI00001912FC, UniRef:UniRef100_A0A9X7PS62, UniRef:UniRef50_P50726, UniRef:UniRef90_Q81FT7
contig_1	cds	1449063	1449311	-	BAINNM_07465	fer	Ferredoxin	COG:C, COG:COG1141, RefSeq:WP_001151993.1, SO:0001217, UniParc:UPI000018E15B, UniRef:UniRef100_A0A9W5MWW1, UniRef:UniRef50_K0ACC5, UniRef:UniRef90_D3G002
contig_1	cds	1449610	1450671	+	BAINNM_07470	ypbB	Uncharacterized conserved protein YpbB, contains C-terminal HTH domain	COG:COG4955, COG:S, RefSeq:WP_161114391.1, SO:0001217, UniParc:UPI00136F3084, UniRef:UniRef100_UPI00136F3084, UniRef:UniRef50_Q81FT5, UniRef:UniRef90_Q81FT5
contig_1	cds	1450661	1452190	+	BAINNM_07475	recQ	ATP-dependent DNA helicase RecQ	BlastRules:WP_000762962, COG:COG0514, COG:L, EC:3.6.1.-, RefSeq:WP_000762977.1, SO:0001217, UniParc:UPI00027A7A75, UniRef:UniRef100_A0A9X6U0T8, UniRef:UniRef50_A0A6H3AE92, UniRef:UniRef90_A0A6H3AE92
contig_1	cds	1452187	1452753	+	BAINNM_07480		CPBP family intramembrane metalloprotease	SO:0001217, UniRef:UniRef50_A0A1H3PPS7, UniRef:UniRef90_A0A1D3REU8
contig_1	cds	1452776	1453255	+	BAINNM_07485	lysM	LysM repeat	COG:COG1388, COG:M, RefSeq:WP_001231555.1, SO:0001217, UniParc:UPI000200A78E, UniRef:UniRef100_A0A826HIT0, UniRef:UniRef50_A0A073K1Z3, UniRef:UniRef90_J8JXU3
contig_1	cds	1453323	1454099	+	BAINNM_07490	yaeI	putative phosphohydrolase, MPP superfamily	COG:COG1408, COG:R, KEGG:K07098, RefSeq:WP_000637796.1, SO:0001217, UniParc:UPI0001818797, UniRef:UniRef100_A0A9X6RFJ7, UniRef:UniRef50_W8Y0C6, UniRef:UniRef90_A0A0F5RUV6
contig_1	cds	1454099	1454974	+	BAINNM_07495	soxR	DNA-binding transcriptional regulator, MerR family	COG:COG0789, COG:K, RefSeq:WP_065228528.1, SO:0001217, UniParc:UPI0007FB49D2, UniRef:UniRef100_A0A9X7B3T7, UniRef:UniRef50_J8JE95, UniRef:UniRef90_W8YWD3
contig_1	cds	1455052	1455660	+	BAINNM_07500	mecA2	genetic competence negative regulator	COG:COG4862, COG:KTN, GO:0030420, GO:0030435, GO:0030674, GO:0042174, GO:0045808, RefSeq:WP_001235398.1, SO:0001217, UniParc:UPI0001A17C9D, UniRef:UniRef100_A0A9W7QS59, UniRef:UniRef50_P50734, UniRef:UniRef90_Q81SY4
contig_1	cds	1455972	1457258	+	BAINNM_07505	gudB	NAD-specific glutamate dehydrogenase	BlastRules:WP_000225170, BlastRules:WP_010886557, COG:COG0334, COG:E, EC:1.4.1.2, RefSeq:WP_000225172.1, SO:0001217, UniParc:UPI0001A17DC2, UniRef:UniRef100_A0A0K0QA71, UniRef:UniRef50_P39633, UniRef:UniRef90_A0A7V7S8F3
contig_1	cds	1457339	1457548	+	BAINNM_07510		Group-specific protein	RefSeq:WP_000426766.1, SO:0001217, UniParc:UPI0001A17DC3, UniRef:UniRef100_A0A1W6WJV1, UniRef:UniRef50_Q6HL63, UniRef:UniRef90_W8Y0I1
contig_1	cds	1457641	1457877	+	BAINNM_07515		DUF3961 domain-containing protein	RefSeq:WP_001983018.1, SO:0001217, UniParc:UPI00003B269D, UniRef:UniRef100_W8Y0D2, UniRef:UniRef50_A7GN29, UniRef:UniRef90_B7IP70
contig_1	cds	1457957	1458487	+	BAINNM_07520	cwlA	N-acetylmuramoyl-L-alanine amidase CwlA	COG:COG5632, COG:M, RefSeq:WP_001240655.1, SO:0001217, UniParc:UPI00016B5D16, UniRef:UniRef100_A0A9W5M970, UniRef:UniRef50_Q81FS5, UniRef:UniRef90_Q81FS5
contig_1	cds	1458596	1459576	+	BAINNM_07525	ypdA	Thioredoxin reductase	COG:COG0492, COG:O, RefSeq:WP_001168518.1, SO:0001217, UniParc:UPI0001A17DC5, UniRef:UniRef100_A0A1B1L363, UniRef:UniRef50_P50736, UniRef:UniRef90_Q81FS4
contig_1	cds	1459612	1460544	-	BAINNM_07530	ansA	asparaginase	BlastRules:WP_000822020, COG:COG0252, COG:JE, EC:3.5.1.1, SO:0001217, UniRef:UniRef50_A0A2C3H491, UniRef:UniRef90_A0A2C3H491
contig_1	cds	1460764	1460940	+	BAINNM_07535	ypfB	YpfB family protein	SO:0001217, UniParc:UPI00027A7CB4, UniRef:UniRef100_A0A9X7RWH2, UniRef:UniRef50_A7GN33, UniRef:UniRef90_A0A0F5RTV9
contig_1	cds	1461070	1461747	+	BAINNM_07540	cmk	(d)CMP kinase	COG:COG0283, COG:F, EC:2.7.4.25, GO:0004127, GO:0005524, GO:0005737, GO:0006220, GO:0015949, GO:0016310, GO:0036430, GO:0036431, RefSeq:WP_000361252.1, SO:0001217, UniParc:UPI000018E168, UniRef:UniRef100_B7HHQ0, UniRef:UniRef50_P38493, UniRef:UniRef90_A9VMA5
contig_1	cds	1462083	1463231	+	BAINNM_07545	rpsA	30S ribosomal protein S1	COG:COG0539, COG:J, GO:0003676, GO:0003723, GO:0005840, GO:1990904, RefSeq:WP_000229558.1, SO:0001217, UniParc:UPI0001A17DC7, UniRef:UniRef100_A0A160GXK0, UniRef:UniRef50_P38494, UniRef:UniRef90_O06000
contig_1	cds	1463244	1464293	+	BAINNM_07550	fni	type 2 isopentenyl-diphosphate Delta-isomerase	BlastRules:WP_000251061, COG:CIR, COG:COG1304, EC:5.3.3.2, GO:0000287, GO:0004452, GO:0005737, GO:0008299, GO:0010181, GO:0016491, GO:0070402, KEGG:K01823, SO:0001217, UniRef:UniRef50_Q81FS0, UniRef:UniRef90_Q81FS0
contig_1	cds	1464504	1464638	-	BAINNM_07555	ypzI	YpzI family protein	RefSeq:WP_000513900.1, SO:0001217, UniParc:UPI00003CB817, UniRef:UniRef100_A0A2A8JHF4, UniRef:UniRef50_A0A2B6V6I0, UniRef:UniRef90_A0A2B6V6I0
contig_1	cds	1464756	1465367	+	BAINNM_07560		Integral membrane protein	RefSeq:WP_002093921.1, SO:0001217, UniParc:UPI0001A17DC9, UniRef:UniRef100_A0A1B1L339, UniRef:UniRef50_R8QLC7, UniRef:UniRef90_Q81FR8
contig_1	cds	1465360	1466253	+	BAINNM_07565		YIEGIA domain-containing protein	RefSeq:WP_000141599.1, SO:0001217, UniParc:UPI000200A78F, UniRef:UniRef100_A0A9X6YLM2, UniRef:UniRef50_P50742, UniRef:UniRef90_B9IVM4
contig_1	cds	1466250	1466435	+	BAINNM_07570		hypothetical protein	RefSeq:WP_000979048.1, SO:0001217, UniParc:UPI00005B4BCF, UniRef:UniRef100_A0A9X1B0X0, UniRef:UniRef50_Q8EQA7, UniRef:UniRef90_A0A161TTG6
contig_1	cds	1466560	1467870	+	BAINNM_07575	engA	ribosome-associated GTPase EngA	BlastRules:WP_001125893, BlastRules:WP_003230565, COG:COG1160, COG:J, EC:3.6.5.-, GO:0003924, GO:0005525, GO:0005737, GO:0042254, GO:0043022, RefSeq:WP_001125890.1, SO:0001217, UniParc:UPI00016B5D10, UniRef:UniRef100_B7IP82, UniRef:UniRef50_P50743, UniRef:UniRef90_A7GN41
contig_1	cds	1467889	1468911	+	BAINNM_07580	gpsA	NAD(P)H-dependent glycerol-3-phosphate dehydrogenase	BlastRules:WP_000161771, BlastRules:WP_003230566, COG:C, COG:COG0240, EC:1.1.1.94, GO:0005829, GO:0005975, GO:0006072, GO:0006650, GO:0008654, GO:0009331, GO:0046167, GO:0046168, GO:0047952, GO:0051287, RefSeq:WP_000161783.1, SO:0001217, UniParc:UPI00016B5A00, UniRef:UniRef100_B7IP83, UniRef:UniRef50_P46919, UniRef:UniRef90_A7GN42
contig_1	cds	1469027	1469278	+	BAINNM_07585	spoVIF	Stage VI sporulation protein SpoVIF, required for heat resistance	COG:COG5847, COG:D, RefSeq:WP_000369753.1, SO:0001217, UniParc:UPI0000166A32, UniRef:UniRef100_A0A1S7F338, UniRef:UniRef50_A0A060M3H3, UniRef:UniRef90_B9IVM8
contig_1	cds	1469546	1469749	+	BAINNM_07590		DUF2768 domain-containing protein	RefSeq:WP_001289005.1, SO:0001217, UniParc:UPI0001A17DCC, UniRef:UniRef100_A0A150DF45, UniRef:UniRef50_P50744, UniRef:UniRef90_B9IVM9
contig_1	cds	1469813	1470526	+	BAINNM_07595	yphF	ABC transporter periplasmic binding protein yphF	SO:0001217, UniRef:UniRef50_P39911, UniRef:UniRef90_A0A7V7S8I4
contig_1	cds	1470769	1472247	+	BAINNM_07600	spoIVA	stage IV sporulation protein A	COG:COG5831, COG:D, EC:3.6.1.-, GO:0003674, GO:0005524, GO:0005737, GO:0016887, GO:0030435, GO:0030436, GO:0031160, GO:0042244, GO:0042601, GO:0070499, RefSeq:WP_000416519.1, SO:0001217, UniParc:UPI0000166A35, UniRef:UniRef100_Q81SW4, UniRef:UniRef50_Q81SW4, UniRef:UniRef90_Q81SW4
contig_1	cds	1472545	1472817	+	BAINNM_07605	himA	Bacterial nucleoid DNA-binding protein IHF-alpha	COG:COG0776, COG:L, RefSeq:WP_001043860.1, SO:0001217, UniParc:UPI0000166A36, UniRef:UniRef100_A0RBW4, UniRef:UniRef50_P0A3H0, UniRef:UniRef90_Q81FQ9
contig_1	cds	1472938	1473507	+	BAINNM_07610	folE	GTP cyclohydrolase I FolE	COG:COG0302, COG:H, EC:3.5.4.16, GO:0003934, GO:0005525, GO:0005737, GO:0006729, GO:0006730, GO:0008270, GO:0035998, GO:0042559, GO:0046654, RefSeq:WP_001151481.1, SO:0001217, UniParc:UPI0001A17DCE, UniRef:UniRef100_A0A9W7QUJ7, UniRef:UniRef50_P19465, UniRef:UniRef90_A7GN48
contig_1	cds	1473691	1474425	+	BAINNM_07615		Heptaprenyl diphosphate synthase component I	RefSeq:WP_053564889.1, SO:0001217, UniParc:UPI0006AD6D9D, UniRef:UniRef100_A0A9W7QUI3, UniRef:UniRef50_Q6HL43, UniRef:UniRef90_W8Y0F2
contig_1	cds	1474464	1475177	+	BAINNM_07620	menG	2-heptaprenyl-1,4-naphthoquinone methyltransferase	BlastRules:WP_001187667, COG:COG2226, COG:H, EC:2.1.1.-, EC:2.1.1.163, GO:0008168, GO:0008757, GO:0009234, GO:0032259, GO:0043770, GO:0102027, GO:0102094, GO:0102955, RefSeq:WP_001187668.1, SO:0001217, UniParc:UPI000200A791, UniRef:UniRef100_A0A826HCN3, UniRef:UniRef50_P31113, UniRef:UniRef90_A7GN50
contig_1	cds	1475216	1476178	+	BAINNM_07625	hepT	heptaprenyl diphosphate synthase component II	COG:COG0142, COG:H, GO:0000010, GO:0009234, RefSeq:WP_000776079.1, SO:0001217, UniParc:UPI0001A18BC3, UniRef:UniRef100_A0A1W6WJX0, UniRef:UniRef50_A0AK42, UniRef:UniRef90_B7HL24
contig_1	cds	1476303	1476749	+	BAINNM_07630	ndk	nucleoside-diphosphate kinase	COG:COG0105, COG:F, EC:2.7.4.6, GO:0004550, GO:0005524, GO:0005737, GO:0006183, GO:0006228, GO:0006241, GO:0016310, GO:0046872, RefSeq:WP_000415883.1, SO:0001217, UniParc:UPI000018E177, UniRef:UniRef100_Q81FQ4, UniRef:UniRef50_Q73AY0, UniRef:UniRef90_Q73AY0
contig_1	cds	1477014	1478186	+	BAINNM_07635	aroC	chorismate synthase	BlastRules:WP_001269368, COG:COG0082, COG:E, EC:4.2.3.5, GO:0004107, GO:0008652, GO:0009073, GO:0009423, RefSeq:WP_001269379.1, SO:0001217, UniParc:UPI0001A17DD2, UniRef:UniRef100_A0A9W7V339, UniRef:UniRef50_Q59803, UniRef:UniRef90_Q81FQ3
contig_1	cds	1478186	1479271	+	BAINNM_07640	aroB	3-dehydroquinate synthase	COG:COG0337, COG:E, EC:4.2.3.4, GO:0000166, GO:0003856, GO:0005737, GO:0008652, GO:0009073, GO:0009423, GO:0046872, RefSeq:WP_000526809.1, SO:0001217, UniParc:UPI0001A17DD3, UniRef:UniRef100_A0A9X7RMT9, UniRef:UniRef50_Q9KCB6, UniRef:UniRef90_Q81FQ2
contig_1	cds	1479404	1480516	+	BAINNM_07645	hisC	histidinol-phosphate transaminase	BlastRules:WP_001197243, BlastRules:WP_001264013, BlastRules:WP_003899686, COG:COG0079, COG:E, EC:2.6.1.9, GO:0000105, GO:0004400, GO:0030170, RefSeq:WP_199717322.1, SO:0001217, UniParc:UPI0018F523E1, UniRef:UniRef100_UPI0018F523E1, UniRef:UniRef50_Q81P62, UniRef:UniRef90_Q81SV5
contig_1	cds	1480833	1482095	+	BAINNM_07650	bepA	Outer membrane protein chaperone/metalloprotease BepA/YfgC, contains M48 and TPR domains	COG:COG4783, COG:MO, RefSeq:WP_069355314.1, SO:0001217, UniParc:UPI00084721E1, UniRef:UniRef100_A0A9W3SRC4, UniRef:UniRef50_A0A917AK26, UniRef:UniRef90_A0A826HHB5
contig_1	cds	1482169	1482705	+	BAINNM_07655	ypiB	ReoY family proteolytic degradation factor	COG:COG5582, COG:S, GO:0005515, RefSeq:WP_001095925.1, SO:0001217, UniParc:UPI000018E17C, UniRef:UniRef100_Q813T6, UniRef:UniRef50_P54390, UniRef:UniRef90_Q813T6
contig_1	cds	1482860	1483321	+	BAINNM_07660		DUF2487 domain-containing protein	RefSeq:WP_161114386.1, SO:0001217, UniParc:UPI00136A6150, UniRef:UniRef100_A0A9X6PXV5, UniRef:UniRef50_Q63DL1, UniRef:UniRef90_Q63DL1
contig_1	cds	1483459	1483971	+	BAINNM_07665	qcrA	menaquinol-cytochrome c reductase iron-sulfur subunit	BlastRules:WP_001290423, BlastRules:WP_008879600, COG:C, COG:COG0723, RefSeq:WP_001290420.1, SO:0001217, UniParc:UPI00016B59F7, UniRef:UniRef100_A0A0Q0R6P4, UniRef:UniRef50_P46911, UniRef:UniRef90_A0A1C3T718
contig_1	cds	1483972	1484646	+	BAINNM_07670	qcrB	menaquinol-cytochrome c reductase cytochrome b subunit	BlastRules:WP_000932700, BlastRules:WP_008879599, COG:C, COG:COG1290, GO:0005886, GO:0009055, GO:0016020, GO:0016491, GO:0022904, GO:0046872, KEGG:K03887, RefSeq:WP_000932700.1, SO:0001217, UniParc:UPI0000166A43, UniRef:UniRef100_W8YWH7, UniRef:UniRef50_P46912, UniRef:UniRef90_P46912
contig_1	cds	1484690	1485457	+	BAINNM_07675	qcrC	menaquinol-cytochrome c reductase cytochrome b/c subunit	BlastRules:WP_000554608, COG:C, COG:COG2010, RefSeq:WP_199717321.1, SO:0001217, UniParc:UPI0018F67F3F, UniRef:UniRef100_UPI0018F67F3F, UniRef:UniRef50_B7GHR9, UniRef:UniRef90_A0A084J5N6
contig_1	cds	1485579	1486166	+	BAINNM_07680	ypjA	Uncharacterized membrane protein YpjA	COG:COG4347, COG:S, SO:0001217, UniParc:UPI0002797414, UniRef:UniRef100_A0A9W5QXD2, UniRef:UniRef50_Q6HL30, UniRef:UniRef90_Q63DK7
contig_1	cds	1486192	1486878	+	BAINNM_07685		Uncharacterized membrane protein	COG:COG4478, COG:S, RefSeq:WP_053564885.1, SO:0001217, UniParc:UPI0006AD6180, UniRef:UniRef100_A0A9X7BYV5, UniRef:UniRef50_B9IVP9, UniRef:UniRef90_W8Y0L3
contig_1	cds	1486985	1487773	+	BAINNM_07690	ypjB	sporulation protein YpjB	GO:0003674, GO:0030436, RefSeq:WP_000831589.1, SO:0001217, UniParc:UPI000200A832, UniRef:UniRef100_A0A9W7QUH7, UniRef:UniRef50_Q63DK5, UniRef:UniRef90_Q63DK5
contig_1	cds	1487878	1488558	+	BAINNM_07695	yugP	Zn-dependent membrane protease YugP	COG:COG2738, COG:O, SO:0001217, UniParc:UPI00016B64D0, UniRef:UniRef100_A0A1W6WK06, UniRef:UniRef50_W8TW87, UniRef:UniRef90_Q63DK4
contig_1	cds	1488660	1489301	+	BAINNM_07700	udg4	Uracil-DNA glycosylase	COG:COG1573, COG:L, RefSeq:WP_000876861.1, SO:0001217, UniParc:UPI00027BFA71, UniRef:UniRef100_A0A9X7BSL7, UniRef:UniRef50_Q6HL26, UniRef:UniRef90_Q6HL26
contig_1	cds	1489330	1490211	-	BAINNM_07705	yitT	DUF161 DUF2179 domains-containing protein	COG:COG1284, COG:S, RefSeq:WP_000202121.1, SO:0001217, UniParc:UPI00016B3E73, UniRef:UniRef100_W8Y8C4, UniRef:UniRef50_P42978, UniRef:UniRef90_B9IVQ3
contig_1	cds	1490418	1490816	+	BAINNM_07710	mazG	NTP pyrophosphatase, house-cleaning of non-canonical NTPs	COG:COG1694, COG:V, SO:0001217, UniParc:UPI00016B3E71, UniRef:UniRef100_A0A1E8BAR5, UniRef:UniRef50_A4IQ68, UniRef:UniRef90_A0A090YVR4
contig_1	cds	1490816	1491616	+	BAINNM_07715	dapB	dihydrodipicolinate reductase	BlastRules:WP_000661726, COG:COG0289, COG:E, EC:1.17.1.8, GO:0005737, GO:0008839, GO:0009089, GO:0016726, GO:0019877, GO:0050661, GO:0051287, RefSeq:WP_000658810.1, SO:0001217, UniParc:UPI00016B56DD, UniRef:UniRef100_B7IPB0, UniRef:UniRef50_A7GN70, UniRef:UniRef90_A7GN70
contig_1	cds	1491631	1492026	+	BAINNM_07720	mgsA	methylglyoxal synthase	COG:COG1803, COG:G, EC:4.2.3.3, GO:0006007, GO:0008929, GO:0019242, RefSeq:WP_000684765.1, SO:0001217, UniParc:UPI00002407FA, UniRef:UniRef100_Q73AW0, UniRef:UniRef50_Q81FP3, UniRef:UniRef90_Q81FP3
contig_1	cds	1492038	1492742	+	BAINNM_07725	bshB1	bacillithiol biosynthesis deacetylase BshB1	COG:COG2120, COG:G, EC:3.5.1.-, GO:0016811, GO:0019213, GO:0046872, GO:0071793, KEGG:K01463, RefSeq:WP_000015660.1, SO:0001217, UniParc:UPI00016B56DC, UniRef:UniRef100_A0A0K0QA67, UniRef:UniRef50_Q81ST8, UniRef:UniRef90_Q81ST8
contig_1	cds	1492739	1493884	+	BAINNM_07730	bshA	N-acetyl-alpha-D-glucosaminyl L-malate synthase BshA	COG:COG0438, COG:M, EC:2.4.1.-, GO:0000166, GO:0016757, GO:0071793, RefSeq:WP_000768317.1, SO:0001217, UniParc:UPI00016B56DB, UniRef:UniRef100_A0A0K0QB76, UniRef:UniRef50_P42982, UniRef:UniRef90_Q81ST7
contig_1	cds	1493871	1495064	+	BAINNM_07735	cca	CCA tRNA nucleotidyltransferase	COG:COG0617, COG:J, EC:2.7.7.72, GO:0000049, GO:0000287, GO:0001680, GO:0004810, GO:0005524, GO:0008033, GO:0016779, GO:0042245, RefSeq:WP_000439311.1, SO:0001217, UniParc:UPI000200A834, UniRef:UniRef100_A0A1B1L3B8, UniRef:UniRef50_B7GHS8, UniRef:UniRef90_A9VME7
contig_1	cds	1495049	1496029	+	BAINNM_07740	birA	Biotin operon repressor	COG:COG1654, COG:K, RefSeq:WP_001192056.1, SO:0001217, UniParc:UPI00027A7EC8, UniRef:UniRef100_A0A9X7B3W7, UniRef:UniRef50_Q813S9, UniRef:UniRef90_Q813S9
contig_1	cds	1496157	1496546	-	BAINNM_07745	petE	Plastocyanin	COG:C, COG:COG3794, RefSeq:WP_000062382.1, SO:0001217, UniParc:UPI00027BF9AE, UniRef:UniRef100_A0A9X6U1B6, UniRef:UniRef50_C2YPF9, UniRef:UniRef90_B7IPB6
contig_1	ncRNA-region	1496920	1497016	+			pan motif	RFAM:RF01749, SO:0005836
contig_1	cds	1497124	1497960	+	BAINNM_07750	panB	3-methyl-2-oxobutanoate hydroxymethyltransferase	COG:COG0413, COG:H, EC:2.1.2.11, GO:0003864, GO:0005737, GO:0015940, GO:0046872, RefSeq:WP_000851108.1, SO:0001217, UniParc:UPI00016B6C6C, UniRef:UniRef100_W8Y946, UniRef:UniRef50_P52996, UniRef:UniRef90_A9VME9
contig_1	cds	1497960	1498808	+	BAINNM_07755	panC	pantoate--beta-alanine ligase	COG:COG0414, COG:H, EC:6.3.2.1, GO:0004592, GO:0005524, GO:0005737, GO:0015940, RefSeq:WP_053564883.1, SO:0001217, UniParc:UPI0006AD64DF, UniRef:UniRef100_A0A9W3S936, UniRef:UniRef50_A0RBZ3, UniRef:UniRef90_A0RBZ3
contig_1	cds	1498821	1499204	+	BAINNM_07760	panD	aspartate 1-decarboxylase	BlastRules:WP_000490176, COG:COG0853, COG:H, EC:4.1.1.11, GO:0004068, GO:0005737, GO:0006523, GO:0015940, RefSeq:WP_199717320.1, SO:0001217, UniParc:UPI0018F53BFA, UniRef:UniRef100_UPI0018F53BFA, UniRef:UniRef50_P52999, UniRef:UniRef90_A7GN78
contig_1	cds	1499336	1502140	+	BAINNM_07765	dinG	ATP-dependent DNA helicase DinG	COG:COG2176, COG:L, EC:3.6.4.12, GO:0006260, GO:0008408, RefSeq:WP_000044967.1, SO:0001217, UniParc:UPI0001A17EC5, UniRef:UniRef100_A0A9X5ZQV2, UniRef:UniRef50_D8H7Q1, UniRef:UniRef90_D8H7Q1
contig_1	cds	1502391	1502561	+	BAINNM_07770		DUF4264 domain-containing protein	RefSeq:WP_000412179.1, SO:0001217, UniParc:UPI00016B56D3, UniRef:UniRef100_A0A0L1NIL2, UniRef:UniRef50_U5LCV0, UniRef:UniRef90_A0A090Z0M7
contig_1	cds	1502569	1503072	+	BAINNM_07775	ypmB	Uncharacterized conserved protein YpmB, contains C-terminal PepSY domain	COG:COG5353, COG:S, RefSeq:WP_000758740.1, SO:0001217, UniParc:UPI0001A17EC6, UniRef:UniRef100_A0A9W7QUH2, UniRef:UniRef50_B9IVR6, UniRef:UniRef90_R8DER6
contig_1	cds	1503091	1504278	+	BAINNM_07780	aspB	aspartate transaminase AspB	BlastRules:WP_000761551, BlastRules:WP_004398489, COG:COG0436, COG:E, EC:2.6.1.1, RefSeq:WP_161114385.1, SO:0001217, UniParc:UPI00136857FA, UniRef:UniRef100_UPI00136857FA, UniRef:UniRef50_P23034, UniRef:UniRef90_A0A084J5Q3
contig_1	cds	1504399	1505106	+	BAINNM_07785	dnaD	DNA replication protein DnaD	BlastRules:WP_000728550, BlastRules:WP_004398499, COG:COG3935, COG:L, RefSeq:WP_000728542.1, SO:0001217, UniParc:UPI00016B61BD, UniRef:UniRef100_A0A9W5HAY0, UniRef:UniRef50_P39787, UniRef:UniRef90_A0A0G8CM28
contig_1	cds	1505122	1505769	+	BAINNM_07790	nth	endonuclease III	COG:COG0177, COG:L, GO:0003906, GO:0006281, RefSeq:WP_000933035.1, SO:0001217, UniParc:UPI00005B5330, UniRef:UniRef100_A0A9X6UKS4, UniRef:UniRef50_M8DAZ8, UniRef:UniRef90_A0A855E6J5
contig_1	cds	1505773	1506291	+	BAINNM_07795		GTPase	RefSeq:WP_029441862.1, SO:0001217, UniParc:UPI0003FCBEBF, UniRef:UniRef100_A0A9X6YLE7, UniRef:UniRef50_Q6HL08, UniRef:UniRef90_B7HHV2
contig_1	cds	1506317	1509010	-	BAINNM_07800	mrcB	Penicillin-binding protein 1B/1F, peptidoglycan transglycosylase/transpeptidase	COG:COG0744, COG:M, SO:0001217, UniRef:UniRef50_Q63BL8, UniRef:UniRef90_W8Y8E8
contig_1	cds	1509077	1509679	-	BAINNM_07805	recU	Holliday junction resolvase RecU	BlastRules:WP_000155594, COG:COG3331, COG:R, EC:3.1.21.10, EC:3.1.22.4, GO:0000287, GO:0003676, GO:0004519, GO:0005737, GO:0006281, GO:0006310, GO:0007059, RefSeq:WP_000155599.1, SO:0001217, UniParc:UPI00005B47A4, UniRef:UniRef100_B7IPC9, UniRef:UniRef50_A0RC02, UniRef:UniRef90_A0RC02
contig_1	cds	1509804	1510808	+	BAINNM_07810		DUF2515 domain-containing protein	SO:0001217, UniRef:UniRef50_A7GN88, UniRef:UniRef90_W8Y0J4
contig_1	cds	1510960	1511064	-	BAINNM_07815		Phage portal protein	SO:0001217, UniParc:UPI00016B539F, UniRef:UniRef100_A0A9X6TN15, UniRef:UniRef50_A0A6H3ABW9, UniRef:UniRef90_A0A6H3ABW9
contig_1	cds	1511225	1511467	+	BAINNM_07820		Group-specific protein	RefSeq:WP_001252036.1, SO:0001217, UniParc:UPI00016B539E, UniRef:UniRef100_A0A1S7F375, UniRef:UniRef50_A0A1C3T6P2, UniRef:UniRef90_A0A1C3T6P2
contig_1	cds	1511483	1511827	+	BAINNM_07825		DUF1798 domain-containing protein	RefSeq:WP_000786937.1, SO:0001217, UniParc:UPI00027A7ED0, UniRef:UniRef100_A0A9X7BYW7, UniRef:UniRef50_A0A073K1Y7, UniRef:UniRef90_A0A164D6W2
contig_1	cds	1511854	1512045	-	BAINNM_07830		YppF-like protein	RefSeq:WP_000242652.1, SO:0001217, UniParc:UPI000018E19E, UniRef:UniRef100_W8Y0R3, UniRef:UniRef50_B9IVS7, UniRef:UniRef90_B9IVS7
contig_1	cds	1512223	1512819	+	BAINNM_07835		Spore coat protein	RefSeq:WP_016513090.1, SO:0001217, UniParc:UPI0003540CAA, UniRef:UniRef100_UPI0003540CAA, UniRef:UniRef50_J8CY78, UniRef:UniRef90_A0A9X6N3A7
contig_1	cds	1512975	1513397	+	BAINNM_07840		Spore coat protein D	KEGG:K06327, RefSeq:WP_000546292.1, SO:0001217, UniParc:UPI00016B539C, UniRef:UniRef100_A0A9Q7IYI1, UniRef:UniRef50_J7Y5T6, UniRef:UniRef90_J7Y5T6
contig_1	cds	1513454	1514008	+	BAINNM_07845	yoqJ	UPF0398 protein BCG9842_B3730	COG:COG4474, COG:X, RefSeq:WP_000862916.1, SO:0001217, UniParc:UPI00027BF9A9, UniRef:UniRef100_A0A9X7BYL8, UniRef:UniRef50_Q81SR4, UniRef:UniRef90_Q81SR4
contig_1	cds	1514106	1514441	+	BAINNM_07850	gpsB	cell division regulator GpsB	COG:COG3599, COG:D, GO:0005737, GO:0007049, GO:0008360, GO:0051301, RefSeq:WP_000622431.1, SO:0001217, UniParc:UPI000018E1A2, UniRef:UniRef100_B7IPD8, UniRef:UniRef50_A7GN95, UniRef:UniRef90_A7GN95
contig_1	ncRNA	1514528	1514918	+	BAINNM_07855	RNaseP_bact_b	Bacterial RNase P class B	RFAM:RF00011, SO:0000386
contig_1	cds	1515099	1516238	+	BAINNM_07860	rlmL	23S rRNA G2445 N2-methylase RlmL	COG:COG0116, COG:J, RefSeq:WP_000521224.1, SO:0001217, UniParc:UPI00016B5EE2, UniRef:UniRef100_A0A9W5HAZ8, UniRef:UniRef50_G2ZC46, UniRef:UniRef90_A0A084J5R7
contig_1	cds	1516300	1516482	+	BAINNM_07865		DUF3921 domain-containing protein	RefSeq:WP_000368570.1, SO:0001217, UniParc:UPI000018E1A4, UniRef:UniRef100_A0A9W5HAY8, UniRef:UniRef50_A0A073K822, UniRef:UniRef90_A0A0J1KGY4
contig_1	cds	1516622	1518559	+	BAINNM_07870	dinG	Rad3-related DNA helicase DinG	COG:COG1199, COG:L, RefSeq:WP_000493700.1, SO:0001217, UniParc:UPI0001A01BAC, UniRef:UniRef100_A0A9X8SGZ5, UniRef:UniRef50_P50831, UniRef:UniRef90_A0A6L8PK55
contig_1	cds	1518660	1520177	+	BAINNM_07875	ypwA	carboxypeptidase	BlastRules:WP_000215091, BlastRules:WP_004398513, COG:COG2317, COG:O, EC:3.4.17.19, RefSeq:WP_023521517.1, SO:0001217, UniParc:UPI0003C530F5, UniRef:UniRef100_A0A9W3S9G0, UniRef:UniRef50_P50848, UniRef:UniRef90_A0A6H3AFA3
contig_1	cds	1520226	1520699	+	BAINNM_07880	rimL	Protein N-acetyltransferase, RimJ/RimL family	COG:COG1670, COG:JO, RefSeq:WP_072941250.1, SO:0001217, UniParc:UPI0008E7917B, UniRef:UniRef100_A0A9W7V382, UniRef:UniRef50_C0Z7P3, UniRef:UniRef90_W8Y8J0
contig_1	cds	1520859	1521605	+	BAINNM_07885	map	type I methionyl aminopeptidase	COG:COG0024, COG:J, RefSeq:WP_044307511.1, SO:0001217, UniParc:UPI0005CA8D4F, UniRef:UniRef100_A0A9X7BXJ6, UniRef:UniRef50_F4BSG2, UniRef:UniRef90_A0A6L7H5U0
contig_1	ncRNA-region	1521722	1521823	+			Purine riboswitch	RFAM:RF00167, SO:0000035
contig_1	cds	1521931	1522524	+	BAINNM_07890	xpt	xanthine phosphoribosyltransferase	COG:COG0503, COG:F, EC:2.4.2.22, GO:0000310, GO:0005737, GO:0006166, GO:0016763, GO:0032265, GO:0043101, GO:0046110, RefSeq:WP_000866496.1, SO:0001217, UniParc:UPI00016B5EDD, UniRef:UniRef100_B7HHX2, UniRef:UniRef50_P42085, UniRef:UniRef90_A0RC17
contig_1	cds	1522528	1523850	+	BAINNM_07895	pbuX	xanthine permease	BlastRules:WP_000809214, BlastRules:WP_003230748, COG:COG2233, COG:F, KEGG:K16169, RefSeq:WP_000809230.1, SO:0001217, UniParc:UPI00016B5EDC, UniRef:UniRef100_A0A1W6WK78, UniRef:UniRef50_O32140, UniRef:UniRef90_C3BIF1
contig_1	cds	1523866	1525029	-	BAINNM_07900		DUF418 domain-containing protein	KEGG:K07148, RefSeq:WP_000193179.1, SO:0001217, UniParc:UPI0001A17ED5, UniRef:UniRef100_A0A9X6U846, UniRef:UniRef50_A7GNB8, UniRef:UniRef90_A0A120ECP8
contig_1	cds	1525292	1525384	+	BAINNM_07905		ABC transporter permease	SO:0001217, UniParc:UPI00003CB84E, UniRef:UniRef100_A0A640NIX0, UniRef:UniRef50_Q73AS2, UniRef:UniRef90_A0A640NIX0
contig_1	cds	1525579	1529238	+	BAINNM_07910	era	GTPase Era, involved in 16S rRNA processing	COG:COG1159, COG:J, RefSeq:WP_199717319.1, SO:0001217, UniParc:UPI0018F4DC67, UniRef:UniRef100_UPI0018F4DC67, UniRef:UniRef50_B7HL86, UniRef:UniRef90_J8K0N9
contig_1	cds	1529242	1529496	-	BAINNM_07915		DUF3931 domain-containing protein	RefSeq:WP_000369740.1, SO:0001217, UniParc:UPI000018E1AD, UniRef:UniRef100_W8Y0T8, UniRef:UniRef50_A0A073KE12, UniRef:UniRef90_A0A073KE12
contig_1	cds	1529569	1530027	+	BAINNM_07920	rimI	Ribosomal protein S18 acetylase RimI and related acetyltransferases	COG:COG0456, COG:J, RefSeq:WP_090975953.1, SO:0001217, UniParc:UPI0008EF5718, UniRef:UniRef100_UPI0008EF5718, UniRef:UniRef50_A0A0A0WQ82, UniRef:UniRef90_W8Y0M6
contig_1	cds	1530058	1530330	+	BAINNM_07925		DUF2533 domain-containing protein	RefSeq:WP_000451820.1, SO:0001217, UniParc:UPI00005B413D, UniRef:UniRef100_A0A164KY22, UniRef:UniRef50_A0A2G8IQF1, UniRef:UniRef90_Q63DG1
contig_1	cds	1530333	1531166	+	BAINNM_07930	sseA	3-mercaptopyruvate sulfurtransferase SseA, contains two rhodanese domains	COG:COG2897, COG:P, RefSeq:WP_089170718.1, SO:0001217, UniParc:UPI0008EF473F, UniRef:UniRef100_A0A9X7GDF0, UniRef:UniRef50_A0A378Y3Z1, UniRef:UniRef90_W8Y9B1
contig_1	ncRNA	1531283	1531465	+	BAINNM_07935	6S	6S / SsrS RNA	RFAM:RF00013, SO:0000655
contig_1	ncRNA	1531487	1531670	+	BAINNM_07940	6S	6S / SsrS RNA	RFAM:RF00013, SO:0000655
contig_1	cds	1531725	1532174	-	BAINNM_07945		Group-specific protein	RefSeq:WP_001235522.1, SO:0001217, UniParc:UPI00016B508B, UniRef:UniRef100_A0A0M0MDT3, UniRef:UniRef50_A0A073KE75, UniRef:UniRef90_A0A2A9URQ9
contig_1	cds	1532258	1532569	+	BAINNM_07950		Lipoprotein	RefSeq:WP_000169030.1, SO:0001217, UniParc:UPI00016B508A, UniRef:UniRef100_W8Y0M9, UniRef:UniRef50_A0A1Q9Q201, UniRef:UniRef90_A0A0A0WS99
contig_1	cds	1532573	1533811	+	BAINNM_07955	gsp	Glutathionylspermidine synthase, CHAP domain	COG:COG0754, COG:E, RefSeq:WP_199717318.1, SO:0001217, UniParc:UPI0018F371EB, UniRef:UniRef100_UPI0018F371EB, UniRef:UniRef50_A0A2S9Y9S3, UniRef:UniRef90_A0A2S9Y9S3
contig_1	cds	1533804	1534190	+	BAINNM_07960	yjfL	Uncharacterized membrane protein YjfL, UPF0719 family	COG:COG3766, COG:S, RefSeq:WP_000606862.1, SO:0001217, UniParc:UPI000200A899, UniRef:UniRef100_A0A1B1L3C7, UniRef:UniRef50_K0ABQ5, UniRef:UniRef90_B7HHY4
contig_1	ncRNA-region	1534404	1534569	+			M-box riboswitch (ykoK leader)	RFAM:RF00380, SO:0000140
contig_1	cds	1534905	1535630	+	BAINNM_07965	mgtA	Magnesium-transporting ATPase (P-type)	COG:COG0474, COG:P, RefSeq:WP_000964944.1, SO:0001217, UniParc:UPI0001A17FCE, UniRef:UniRef100_A0A1B1L3B5, UniRef:UniRef50_A0A1Y6A7U0, UniRef:UniRef90_A0A1Y6A1G0
contig_1	cds	1535763	1536629	+	BAINNM_07970	exoIX	5'-3' exonuclease Xni/ExoIX (flap endonuclease)	COG:COG0258, COG:L, RefSeq:WP_000757069.1, SO:0001217, UniParc:UPI00016B667A, UniRef:UniRef100_A0A9X6N227, UniRef:UniRef50_P54161, UniRef:UniRef90_A0A0B5S8A7
contig_1	cds	1536985	1537125	+	BAINNM_07975	fbpB	FbpB family small basic protein	RefSeq:WP_001228048.1, SO:0001217, UniParc:UPI0000191317, UniRef:UniRef100_A0A164D5Z7, UniRef:UniRef50_A0A164D5Z7, UniRef:UniRef90_A0A164D5Z7
contig_1	cds	1537454	1538647	+	BAINNM_07980	oafA	Peptidoglycan/LPS O-acetylase OafA/YrhL, contains acyltransferase and SGNH-hydrolase domains	COG:COG1835, COG:M, RefSeq:WP_097924922.1, SO:0001217, UniParc:UPI000BEDBBF8, UniRef:UniRef100_A0A9W7V2P0, UniRef:UniRef50_Q81FJ9, UniRef:UniRef90_Q81FJ9
contig_1	cds	1538648	1539391	+	BAINNM_07985	yveK	Capsular polysaccharide biosynthesis protein YveK	COG:COG3944, COG:M, RefSeq:WP_097924920.1, SO:0001217, UniParc:UPI000BEB8DDF, UniRef:UniRef100_A0A9W7QRT3, UniRef:UniRef50_A0A0G8F136, UniRef:UniRef90_W8Y9C2
contig_1	cds	1539378	1539998	+	BAINNM_07990	mrp	Fe-S cluster carrier ATPase, Mrp/ApbC/NBP35 family	COG:COG0489, COG:D, RefSeq:WP_139213200.1, SO:0001217, UniParc:UPI0008EEE696, UniRef:UniRef100_A0A9X5VPZ1, UniRef:UniRef50_Q6HKX2, UniRef:UniRef90_W8Y8L0
contig_1	cds	1540017	1540655	+	BAINNM_07995	wcaJ	Sugar transferase involved in LPS biosynthesis (colanic, teichoic acid)	COG:COG2148, COG:M, RefSeq:WP_065228552.1, SO:0001217, UniParc:UPI0007FB32CE, UniRef:UniRef100_A0A9X5VQ23, UniRef:UniRef50_A0A151AU98, UniRef:UniRef90_W8Y0V0
contig_1	cds	1540712	1542148	+	BAINNM_08000	rfbX	Membrane protein involved in the export of O-antigen and teichoic acid	COG:COG2244, COG:M, RefSeq:WP_141534262.1, SO:0001217, UniParc:UPI0011453223, UniRef:UniRef100_UPI0011453223, UniRef:UniRef50_J8AUT4, UniRef:UniRef90_A0A0G8F0S1
contig_1	cds	1542152	1543366	+	BAINNM_08005	rfaL	O-antigen ligase	COG:COG3307, COG:M, RefSeq:WP_000429880.1, SO:0001217, UniParc:UPI00019FDF67, UniRef:UniRef100_A0A9W7QS37, UniRef:UniRef50_J8BAR5, UniRef:UniRef90_A0A0G8F101
contig_1	cds	1543341	1544150	+	BAINNM_08010	wcaA	Glycosyltransferase involved in cell wall bisynthesis	COG:COG0463, COG:M, RefSeq:WP_075719738.1, SO:0001217, UniParc:UPI0008EBFD33, UniRef:UniRef100_A0A9X5ZLX3, UniRef:UniRef50_A0A806TDI3, UniRef:UniRef90_W8Y9C9
contig_1	cds	1544147	1545199	+	BAINNM_08015	rfaB	Glycosyltransferase involved in cell wall bisynthesis	COG:COG0438, COG:M, RefSeq:WP_001023700.1, SO:0001217, UniParc:UPI000278F73E, UniRef:UniRef100_A0A9W7QT00, UniRef:UniRef50_A0A0G8F0N4, UniRef:UniRef90_A0A0G8F0N4
contig_1	cds	1545293	1546840	+	BAINNM_08020		Pectate lyase superfamily protein domain-containing protein	RefSeq:WP_044584267.1, SO:0001217, UniParc:UPI0004566810, UniRef:UniRef100_A0A9X5ZM89, UniRef:UniRef50_D5DY63, UniRef:UniRef90_Q6HKW6
contig_1	cds	1546959	1557044	-	BAINNM_08025		DUF11 domain-containing protein	SO:0001217, UniRef:UniRef50_J8F433, UniRef:UniRef90_UPI00240D04AB
contig_1	cds	1557199	1558428	+	BAINNM_08030	aimR	AimR family lysis-lysogeny pheromone receptor	RefSeq:WP_242470637.1, SO:0001217, UniParc:UPI001F5C095C, UniRef:UniRef100_UPI001F5C095C, UniRef:UniRef50_A0A2C3NEM9, UniRef:UniRef90_A0A2B6C3Y9
contig_1	cds	1558618	1558752	+	BAINNM_08035		hypothetical protein	SO:0001217, UniRef:UniRef50_A0A3G8F339
contig_1	cds	1558773	1559120	-	BAINNM_08040		HTH cro/C1-type domain-containing protein	RefSeq:WP_043937370.1, SO:0001217, UniParc:UPI0005B74E39, UniRef:UniRef100_A0A9X0JTR8, UniRef:UniRef50_W8Y039, UniRef:UniRef90_A0A288WGH2
contig_1	cds	1559289	1559516	+	BAINNM_08045		Cro/CI family transcription regulator	RefSeq:WP_043937368.1, SO:0001217, UniParc:UPI0005B6BC01, UniRef:UniRef100_A0A9X0EZ73, UniRef:UniRef50_W8XZZ2, UniRef:UniRef90_Q2I8D4
contig_1	cds	1559556	1559714	+	BAINNM_08050		Phage protein	RefSeq:WP_199717317.1, SO:0001217, UniParc:UPI0018F283BE, UniRef:UniRef100_UPI0018F283BE, UniRef:UniRef50_A0A288WGP9, UniRef:UniRef90_A0A3G8F5C5
contig_1	cds	1559790	1559945	+	BAINNM_08055		hypothetical protein	RefSeq:WP_000788370.1, SO:0001217, UniParc:UPI0001A22FEB, UniRef:UniRef100_A0A9W4ZIM9, UniRef:UniRef50_A0A288WGR3, UniRef:UniRef90_A0A9W4ZIM9
contig_1	cds	1559983	1560657	+	BAINNM_08060		Rha family transcriptional regulator	RefSeq:WP_199717316.1, SO:0001217, UniParc:UPI0018F390E6, UniRef:UniRef100_UPI0018F390E6, UniRef:UniRef50_A0A0G8CI81, UniRef:UniRef90_A0A1W6WUK5
contig_1	cds	1560681	1561562	+	BAINNM_08065		Phage protein	SO:0001217, UniRef:UniRef50_A0A150BJB2, UniRef:UniRef90_A0A150BJB2
contig_1	cds	1561695	1562468	+	BAINNM_08070		Replication protein	RefSeq:WP_199717314.1, SO:0001217, UniParc:UPI0018F6376E, UniRef:UniRef100_UPI0018F6376E, UniRef:UniRef50_A0A150BIZ9, UniRef:UniRef90_A0A150BIZ9
contig_1	cds	1562480	1563361	+	BAINNM_08075		DNA replication protein	RefSeq:WP_110497239.1, SO:0001217, UniParc:UPI000D7BE7B8, UniRef:UniRef100_UPI000D7BE7B8, UniRef:UniRef50_A0A1W6WUM2, UniRef:UniRef90_A0A1W6WUM2
contig_1	cds	1563361	1563588	+	BAINNM_08080		Group-specific protein	RefSeq:WP_199717313.1, SO:0001217, UniParc:UPI0018F6A123, UniRef:UniRef100_UPI0018F6A123, UniRef:UniRef50_A0A150BJ20, UniRef:UniRef90_A0A150BJ20
contig_1	cds	1563581	1564327	+	BAINNM_08085		RNA polymerase subunit sigma-28	RefSeq:WP_110497237.1, SO:0001217, UniParc:UPI000D7CBD52, UniRef:UniRef100_UPI000D7CBD52, UniRef:UniRef50_A0A1W6WUK8, UniRef:UniRef90_A0A1W6WUK8
[truncated: 4,268 more rows]
