# Supplementary material for: Genomic and Transcriptomic Profiling of Bacillus cereus in Milk: Insights into the Sweet Curdling Defect
Source: Foods. 2025 Feb 25;14(5):780. doi: 10.3390/foods14050780 (PMC11899114; doi:10.3390/foods14050780)
Supplement: Supplementary file 1 [file foods-14-00780-s001.zip › Supplementary_file3_Table_S5.tsv]

Table S5. Differentially expressed genes of B. cereus strain BC46 in T2 (15 hours of incubation; sweet curdling) versus T1 (7 hours of incubation; no defect in milk) samples, with p-adjusted <0.05 and absolute l2fc >2.
gene_id	baseMean	log2FoldChange	lfcSE	pvalue	padj	gene_name	product	Dbxref
BAINNM_27195	116,794283	12,462671	3,0824279	1,4865E-20	1,4332E-19	lrgA	antiholin-like murein hydrolase modulator LrgA	COG:COG1380,COG:R,GO:0005886,GO:0012501,GO:0019835,GO:0031640,RefSeq:WP_000104901.1,SO:0001217,UniParc:UPI0000191887,UniRef:UniRef100_C3P2J7,UniRef:UniRef50_P94515,UniRef:UniRef90_A9VTH7
BAINNM_19820	82,745144	11,904174	3,0350784	1,09555E-18	8,89489E-18		Phosphoesterase	RefSeq:WP_000536803.1,SO:0001217,UniParc:UPI000181886F,UniRef:UniRef100_A0A9W5HTT5,UniRef:UniRef50_A0A160F4U0,UniRef:UniRef90_B7H6V2
BAINNM_05840	284,349859	11,371846	1,3470043	2,94098E-21	3,01399E-20	yjzC	YjzC family protein	RefSeq:WP_016082481.1,SO:0001217,UniParc:UPI0003090690,UniRef:UniRef100_A0A9X7APU4,UniRef:UniRef50_O34585,UniRef:UniRef90_C2XQR3
BAINNM_13495	52,891014	11,173722	2,9596199	6,7154E-17	4,74285E-16		DnaJ-like ue subfamily C member 28 conserved domain-containing protein	RefSeq:WP_075720038.1,SO:0001217,UniParc:UPI000952725C,UniRef:UniRef100_A0A9X5VSD0,UniRef:UniRef50_J7XBI0,UniRef:UniRef90_A0A1G4EGW3
BAINNM_03660	887,164845	10,947222	0,6805247	3,76048E-57	3,33999E-55	pstS	ABC-type phosphate transport system, periplasmic component	COG:COG0226,COG:P,RefSeq:WP_000245112.1,SO:0001217,UniParc:UPI000200ACF4,UniRef:UniRef100_A0A1W6WHU8,UniRef:UniRef50_D9SL82,UniRef:UniRef90_A0A090YZ83
BAINNM_12455	36,02148	10,538741	2,8989224	3,74308E-15	2,30968E-14	accC	Acetyl/propionyl-CoA carboxylase, alpha subunit	COG:COG4770,COG:I,RefSeq:WP_000486742.1,SO:0001217,UniParc:UPI00016B4304,UniRef:UniRef100_A0A9X6N538,UniRef:UniRef50_A0A084J2G7,UniRef:UniRef90_A0A084J2G7
BAINNM_02525	2771,733564	10,025325	0,4001843	7,2756E-139	5,3312E-136	pflB	formate C-acetyltransferase	COG:C,COG:COG1882,EC:2.3.1.54,GO:0005737,GO:0006113,GO:0008861,GO:0015942,KEGG:K00656,RefSeq:WP_000195468.1,SO:0001217,UniParc:UPI000200A940,UniRef:UniRef100_A0A826HMJ2,UniRef:UniRef50_Q46266,UniRef:UniRef90_B9J2U0
BAINNM_26030	163,019732	9,680944	1,0498952	2,37465E-19	2,04109E-18	celA	Phosphotransferase system cellobiose-specific component IIB	COG:COG1440,COG:G,RefSeq:WP_001023569.1,SO:0001217,UniParc:UPI000016636D,UniRef:UniRef100_A0A0E1ME60,UniRef:UniRef50_P46318,UniRef:UniRef90_A0A0E1ME60
BAINNM_27190	506,358612	9,66614	0,60265	2,71872E-57	2,49018E-55	lrgB	antiholin-like protein LrgB	COG:COG1346,COG:M,GO:0005886,GO:0012501,GO:0019835,GO:0031640,RefSeq:WP_000168869.1,SO:0001217,UniParc:UPI0000166464,UniRef:UniRef100_C3P2J6,UniRef:UniRef50_P94516,UniRef:UniRef90_A7GVI2
BAINNM_21750	400,075674	9,541114	0,6378893	7,65571E-50	4,31517E-48	phoA	alkaline phosphatase	BlastRules:WP_000714932,COG:COG1785,COG:PR,EC:3.1.3.1,KEGG:K01077,RefSeq:WP_000714908.1,SO:0001217,UniParc:UPI00016B503D,UniRef:UniRef100_A0A0Q1AC05,UniRef:UniRef50_P19406,UniRef:UniRef90_A0A6H3AIF2
BAINNM_13500	144,983355	9,518567	1,007071	5,41301E-20	4,91193E-19		Group-specific protein	RefSeq:WP_075720034.1,SO:0001217,UniParc:UPI0009529B71,UniRef:UniRef100_A0A9X5VRI6,UniRef:UniRef50_R7ZFZ7,UniRef:UniRef90_A0A2C1MHT0
BAINNM_28730	3949,301846	9,379608	0,3031785	3,0095E-211	8,821E-208		DUF3221 domain-containing protein	RefSeq:WP_044307600.1,SO:0001217,UniParc:UPI0005C93200,UniRef:UniRef100_A0A2B6CJQ3,UniRef:UniRef50_A0A075R1C4,UniRef:UniRef90_A0A2B6CJQ3
BAINNM_21380	742,580224	9,358568	0,4613239	4,13328E-91	1,51433E-88	pstS	ABC-type phosphate transport system, periplasmic component	COG:COG0226,COG:P,RefSeq:WP_000871815.1,SO:0001217,UniParc:UPI00027A8AE6,UniRef:UniRef100_A0A9X7C376,UniRef:UniRef50_A0A6H3AMG5,UniRef:UniRef90_B7IYC3
BAINNM_02530	621,332132	9,092926	0,4592353	4,14748E-87	1,10511E-84	pflA	pyruvate formate-lyase-activating protein	COG:COG1180,COG:O,EC:1.97.1.4,GO:0043365,RefSeq:WP_000238463.1,SO:0001217,UniParc:UPI0001A172FA,UniRef:UniRef100_A0A1B1L052,UniRef:UniRef50_Q5HKI0,UniRef:UniRef90_A0A136F5N5
BAINNM_06645	98,067439	8,953459	0,9993707	4,73903E-18	3,65529E-17	afuA	putative 2-aminoethylphosphonate ABC transporter substrate-binding protein	COG:COG1840,COG:P,GO:0009897,GO:0030288,GO:0033223,GO:0033225,GO:0033226,GO:0055052,KEGG:K02012,RefSeq:WP_000750893.1,SO:0001217,UniParc:UPI000018E0C1,UniRef:UniRef100_A0A9Q5QP95,UniRef:UniRef50_W7YA89,UniRef:UniRef90_J8JH22
BAINNM_13345	137,855138	8,897533	0,8944295	6,76766E-23	7,77882E-22		DUF4879 domain-containing protein	RefSeq:WP_000472919.1,SO:0001217,UniParc:UPI0001A0701D,UniRef:UniRef100_A0A9W5H906,UniRef:UniRef50_A0RG37,UniRef:UniRef90_A0RG37
BAINNM_26025	732,125336	8,878542	0,4611106	1,24108E-82	2,79816E-80	celB	PTS cellobiose transporter subunit IIC	COG:COG1455,COG:G,EC:2.7.1.205,GO:0008982,GO:0009401,GO:0019191,RefSeq:WP_001168854.1,SO:0001217,UniParc:UPI00016B529C,UniRef:UniRef100_A0A9X9ELB6,UniRef:UniRef50_Q815E9,UniRef:UniRef90_Q72XQ5
BAINNM_11510	243,621942	8,817009	0,6296745	5,81463E-44	2,36353E-42	narK	Nitrate/nitrite transporter NarK	COG:COG2223,COG:P,RefSeq:WP_000750109.1,SO:0001217,UniParc:UPI00027A8A7E,UniRef:UniRef100_A0A9X7AWL6,UniRef:UniRef50_A0A0S2S8L4,UniRef:UniRef90_A0A0G8EW45
BAINNM_11250	146,764397	8,629148	0,7461373	3,91106E-30	7,44371E-29	ablA	lysine 2,3-aminomutase	COG:COG1509,COG:E,EC:5.4.3.2,GO:0046440,GO:0050066,GO:0051539,GO:1904047,RefSeq:WP_000902145.1,SO:0001217,UniParc:UPI00016B6B8C,UniRef:UniRef100_A0A9W7QR44,UniRef:UniRef50_O34676,UniRef:UniRef90_A0A084IZJ6
BAINNM_12450	109,007161	8,580623	0,850799	3,96117E-23	4,66273E-22	caiA	acyl-CoA dehydrogenase	BlastRules:WP_000397270,BlastRules:WP_001011195,COG:COG1960,COG:I,EC:1.3.99.-,RefSeq:WP_098251476.1,SO:0001217,UniParc:UPI000BF9B6F4,UniRef:UniRef100_UPI000BF9B6F4,UniRef:UniRef50_O34421,UniRef:UniRef90_A0A0A0WKX5
BAINNM_21370	40,45366	8,460006	1,3136169	5,83103E-13	2,90166E-12	pstA	phosphate ABC transporter permease PstA	COG:COG0581,COG:P,GO:0005886,GO:0015415,GO:0055052,RefSeq:WP_029443309.1,SO:0001217,UniParc:UPI00042096B4,UniRef:UniRef100_A0A9X7BRR0,UniRef:UniRef50_B9E6T5,UniRef:UniRef90_A0A5C4ZSV0
BAINNM_20045	86,65688	8,243628	0,8447668	9,54812E-22	1,00667E-20		Group-specific protein	RefSeq:WP_000929276.1,SO:0001217,UniParc:UPI00006BCA38,UniRef:UniRef100_A0A0K0QGE4,UniRef:UniRef50_A7GS35,UniRef:UniRef90_A0A0J6ZXM8
BAINNM_02110	63,201319	8,226978	1,1334735	5,30469E-13	2,65325E-12	arcA	arginine deiminase	COG:COG2235,COG:E,EC:3.5.3.6,GO:0005737,GO:0016990,GO:0019546,GO:0019547,RefSeq:WP_000682344.1,SO:0001217,UniParc:UPI0001A0072C,UniRef:UniRef100_A0A9X7FTW2,UniRef:UniRef50_O86131,UniRef:UniRef90_A7GKP8
BAINNM_14680	66,379615	7,852544	0,8552674	1,81276E-19	1,57195E-18		4-methyl-5(B-hydroxyethyl)-thiazole monophosphate biosynthesis protein	RefSeq:WP_075717741.1,SO:0001217,UniParc:UPI0008F3E420,UniRef:UniRef100_A0A9W7V1Z8,UniRef:UniRef50_A0A2L1U748,UniRef:UniRef90_A0A1W6WP17
BAINNM_05420	27,157989	7,847073	1,3161091	2,38515E-11	1,01464E-10	yhfH	YhfH family protein	RefSeq:WP_000567010.1,SO:0001217,UniParc:UPI000016689E,UniRef:UniRef100_C3BH16,UniRef:UniRef50_C3BH16,UniRef:UniRef90_C3BH16
BAINNM_02115	66,062151	7,766357	0,9709898	8,71254E-16	5,72567E-15	argF	ornithine carbamoyltransferase	COG:COG0078,COG:E,EC:2.1.3.3,GO:0004585,GO:0005737,GO:0006526,GO:0016597,GO:0019547,GO:0042450,RefSeq:WP_000930283.1,SO:0001217,UniParc:UPI00005B3E5C,UniRef:UniRef100_A0A0Q0R9E1,UniRef:UniRef50_Q81II0,UniRef:UniRef90_Q81II0
BAINNM_12060	24,293656	7,700825	1,3229398	6,9717E-11	2,84994E-10	yxeA	DUF1093 domain-containing protein	COG:COG5294,COG:S,RefSeq:WP_161114234.1,SO:0001217,UniParc:UPI001371B2FE,UniRef:UniRef100_UPI001371B2FE,UniRef:UniRef50_D8GY56,UniRef:UniRef90_W8YB97
BAINNM_19805	106,712876	7,611734	0,6415373	3,52516E-32	7,94788E-31	tgl	protein-glutamine gamma-glutamyltransferase	COG:COG5915,COG:D,EC:2.3.2.13,GO:0003810,GO:0030435,RefSeq:WP_000635337.1,SO:0001217,UniParc:UPI000018EA97,UniRef:UniRef100_B7H6V0,UniRef:UniRef50_A7GRZ1,UniRef:UniRef90_A9VUC4
BAINNM_06650	72,034372	7,574267	0,7884007	1,1005E-21	1,15611E-20	potA	putative 2-aminoethylphosphonate ABC transporter ATP-binding protein	COG:COG3842,COG:E,GO:0005524,GO:0009898,GO:0033223,GO:0033225,GO:0055052,RefSeq:WP_000006196.1,SO:0001217,UniParc:UPI000200AC79,UniRef:UniRef100_A0A826HJT2,UniRef:UniRef50_J8JY95,UniRef:UniRef90_J8JY95
BAINNM_25125	101,296841	7,510822	0,7107531	2,37776E-26	3,53768E-25	ldh3	L-lactate dehydrogenase	EC:1.1.1.27,GO:0004459,GO:0005737,GO:0006096,RefSeq:WP_000820649.1,SO:0001217,UniParc:UPI000018EE3B,UniRef:UniRef100_Q815X8,UniRef:UniRef50_Q815X8,UniRef:UniRef90_Q815X8
BAINNM_21375	347,091262	7,503052	0,4013053	2,44682E-78	4,78108E-76	pstC	phosphate ABC transporter permease subunit PstC	COG:COG0573,COG:P,GO:0005886,GO:0015415,GO:0055052,RefSeq:WP_199716879.1,SO:0001217,UniParc:UPI0018F40DAA,UniRef:UniRef100_UPI0018F40DAA,UniRef:UniRef50_A0A2J6NJ11,UniRef:UniRef90_A0A6I6YTA6
BAINNM_11995	36,493803	7,469215	1,0020128	4,12361E-13	2,08026E-12	ykvA	DUF1232 domain-containing protein	COG:COG3339,COG:S,RefSeq:WP_078401247.1,SO:0001217,UniParc:UPI000995900D,UniRef:UniRef100_A0A9X7AUU9,UniRef:UniRef50_B9J0Y4,UniRef:UniRef90_B9J0Y4
BAINNM_11925	455,262154	7,151064	0,3355014	2,2619E-101	1,10495E-98	trmR	tRNA 5-hydroxyU34 O-methylase TrmR/YrrM	COG:COG4122,COG:J,RefSeq:WP_069356634.1,SO:0001217,UniParc:UPI0008462C94,UniRef:UniRef100_A0A9W3STC9,UniRef:UniRef50_J8DPD6,UniRef:UniRef90_J8B0S0
BAINNM_11170	326,892636	7,147877	0,4724315	1,16032E-52	7,55752E-51	lemA	LemA domain protein	RefSeq:WP_000391447.1,SO:0001217,UniParc:UPI00016B6888,UniRef:UniRef100_A0A9P2BBD0,UniRef:UniRef50_A0A9P2BBD0,UniRef:UniRef90_A0A9P2BBD0
BAINNM_00980	76,679094	7,110469	0,6543696	2,09184E-27	3,27871E-26	doxX	DoxX family protein	RefSeq:WP_069354748.1,SO:0001217,UniParc:UPI0008462979,UniRef:UniRef100_A0A9W3SNF1,UniRef:UniRef50_A0A6N8HL98,UniRef:UniRef90_B9J0G0
BAINNM_13885	16,360028	7,053798	1,3279258	2,19158E-09	7,71883E-09	lpdA	dihydrolipoyl dehydrogenase	COG:C,COG:COG1249,EC:1.8.1.4,GO:0004148,GO:0006096,GO:0045454,GO:0051068,RefSeq:WP_161114676.1,SO:0001217,UniParc:UPI00136ACC8C,UniRef:UniRef100_UPI00136ACC8C,UniRef:UniRef50_O34324,UniRef:UniRef90_A0A6H3AEK3
BAINNM_16865	69,500134	6,974956	0,6408771	1,67761E-27	2,65789E-26	hcp	hydroxylamine reductase	COG:C,COG:COG1151,EC:1.7.99.1,GO:0016661,GO:0051536,RefSeq:WP_075718050.1,SO:0001217,UniParc:UPI000952DC19,UniRef:UniRef100_A0A9X5VXC6,UniRef:UniRef50_Q81AW3,UniRef:UniRef90_Q81AW3
BAINNM_03665	221,271371	6,767549	0,433859	1,3064E-55	1,03488E-53	pstC	phosphate ABC transporter permease subunit PstC	COG:COG0573,COG:P,GO:0005886,GO:0015415,GO:0055052,RefSeq:WP_000676676.1,SO:0001217,UniParc:UPI00016B5C5C,UniRef:UniRef100_A0A1S7F0P7,UniRef:UniRef50_U5RXR7,UniRef:UniRef90_A0A0F7RH46
BAINNM_06145	32,085015	6,745031	0,9135909	1,45712E-13	7,73701E-13	yjdB	Uncharacterized protein BC_1230	COG:COG5492,COG:R,RefSeq:WP_069355221.1,SO:0001217,UniParc:UPI000846D071,UniRef:UniRef100_A0A9W3X7Q9,UniRef:UniRef50_Q81TM6,UniRef:UniRef90_P59812
BAINNM_11175	20,318397	6,588331	1,015312	1,80238E-10	7,12925E-10		ATPase dynein-related AAA domain-containing protein	SO:0001217,UniRef:UniRef50_A0A1X6PVP4,UniRef:UniRef90_A0A2C3XLQ4
BAINNM_02900	28,159829	6,543049	0,8882215	1,81655E-13	9,54178E-13	glpP	Glycerol-3-phosphate responsive antiterminator (mRNA-binding)	COG:COG1954,COG:K,KEGG:K02443,RefSeq:WP_199717253.1,SO:0001217,UniParc:UPI0018F4F050,UniRef:UniRef100_UPI0018F4F050,UniRef:UniRef50_A0A6H3AD43,UniRef:UniRef90_A0A6H3AD43
BAINNM_23000	1473,538111	6,480123	0,2245228	4,1035E-184	6,0137E-181	gap	glyceraldehyde-3-phosphate dehydrogenase	COG:COG0057,COG:G,GO:0006006,GO:0016620,RefSeq:WP_000198974.1,SO:0001217,UniParc:UPI0001A08790,UniRef:UniRef100_A0A0G3E160,UniRef:UniRef50_O34425,UniRef:UniRef90_A0A068NC06
BAINNM_08155	72,884042	6,477385	0,5488708	2,59112E-32	5,88728E-31	ymfN	Phage terminase-like protein, large subunit, contains N-terminal HTH domain	COG:COG4626,COG:X,RefSeq:WP_199717304.1,SO:0001217,UniParc:UPI0018F5ABCC,UniRef:UniRef100_UPI0018F5ABCC,UniRef:UniRef50_J8DH27,UniRef:UniRef90_A0A1W6WVJ0
BAINNM_11625	275,430567	6,363468	0,4593893	1,50505E-44	6,30187E-43		putative transposase IS891/IS1136/IS1341 domain-containing protein	RefSeq:WP_069355569.1,SO:0001217,UniParc:UPI00084652EF,UniRef:UniRef100_A0A9W3X8R0,UniRef:UniRef50_A0A0G8CCZ2,UniRef:UniRef90_A0A1E8BGH3
BAINNM_06140	29,791513	6,261944	0,7813633	9,44452E-16	6,19282E-15		Lipoprotein	SO:0001217,UniParc:UPI00086382C0,UniRef:UniRef100_A0A9W3X7Y9,UniRef:UniRef50_A0A4U3A3H9,UniRef:UniRef90_A0A9Q5QLW3
BAINNM_01290	66,280648	6,057997	0,5346725	3,96408E-30	7,49595E-29	hppD	4-hydroxyphenylpyruvate dioxygenase	COG:COG3185,COG:ER,EC:1.13.11.27,GO:0003868,GO:0006559,GO:0006572,RefSeq:WP_053565411.1,SO:0001217,UniParc:UPI0006AD691E,UniRef:UniRef100_A0A9X5VSG2,UniRef:UniRef50_A0A959B3D2,UniRef:UniRef90_A0A068N530
BAINNM_13490	59,391968	6,010674	0,575591	4,25079E-26	6,29246E-25	ywqG	DUF1963 domain-containing protein	COG:COG3878,COG:S,RefSeq:WP_069355687.1,SO:0001217,UniParc:UPI0008468702,UniRef:UniRef100_A0A9X5VVE3,UniRef:UniRef50_A9VGU8,UniRef:UniRef90_B7H833
BAINNM_16360	30,267447	5,998395	0,7319258	1,84793E-16	1,26253E-15	xoxI	XoxI protein	RefSeq:WP_069355958.1,SO:0001217,UniParc:UPI000846E900,UniRef:UniRef100_A0A9X6YNH5,UniRef:UniRef50_A0A0G8F2U1,UniRef:UniRef90_C2PHL2
BAINNM_25120	201,760631	5,987551	0,3799824	7,93364E-57	6,83926E-55	pfoR	Membrane regulatory protein PfoR, PTS_EIIC_2 domain (does not regulate perfringolysin expression)	COG:COG3641,COG:T,KEGG:K07035,RefSeq:WP_000666168.1,SO:0001217,UniParc:UPI00027AA02B,UniRef:UniRef100_A0A9X7BZ64,UniRef:UniRef50_Q631X3,UniRef:UniRef90_Q631X3
BAINNM_05415	156,733322	5,93142	0,377398	1,98142E-56	1,6593E-54	purR	DNA-binding transcriptional regulator, LacI/PurR family	COG:COG1609,COG:K,RefSeq:WP_064532838.1,SO:0001217,UniParc:UPI0007E434BB,UniRef:UniRef100_A0A9X5ZQS6,UniRef:UniRef50_A7GM14,UniRef:UniRef90_A7GM14
BAINNM_07335	19,048256	5,903884	0,9028215	3,9635E-11	1,64862E-10		Group-specific protein	RefSeq:WP_064531936.1,SO:0001217,UniParc:UPI0007E424B8,UniRef:UniRef100_A0A9X7G2U4,UniRef:UniRef50_Q81FV9,UniRef:UniRef90_Q81FV9
BAINNM_02120	46,53074	5,889665	0,7243563	5,45265E-17	3,87906E-16	arcD	arginine-ornithine antiporter	COG:COG0531,COG:E,GO:0005886,GO:0006527,GO:0043858,RefSeq:WP_000503412.1,SO:0001217,UniParc:UPI000018DD81,UniRef:UniRef100_A0A9X7AVT9,UniRef:UniRef50_A0A377FQ77,UniRef:UniRef90_A0A0G8C2N2
BAINNM_17560	130,520497	5,879521	0,3809501	2,0445E-54	1,39359E-52	dhaS	aldehyde dehydrogenase DhaS	BlastRules:WP_000080288,BlastRules:WP_004399332,COG:COG1012,COG:I,EC:1.2.1.3,RefSeq:WP_000080279.1,SO:0001217,UniParc:UPI0001A0DE38,UniRef:UniRef100_A0A0G8DFV4,UniRef:UniRef50_A0A7W1GD36,UniRef:UniRef90_A0A0D6SY97
BAINNM_20070	62,506443	5,850689	0,5048866	2,12303E-31	4,44471E-30	malE	Maltose-binding periplasmic protein MalE	COG:COG2182,COG:G,RefSeq:WP_000709923.1,SO:0001217,UniParc:UPI00016B4839,UniRef:UniRef100_A0A9W5HTS4,UniRef:UniRef50_A0A380XHU5,UniRef:UniRef90_A0A0B5SJ03
BAINNM_10930	188,639306	5,835408	0,4026122	1,27442E-48	6,33104E-47	ampC	CubicO group peptidase, beta-lactamase class C family	COG:COG1680,COG:V,RefSeq:WP_069355521.1,SO:0001217,UniParc:UPI0008478A76,UniRef:UniRef100_A0A9X5VX28,UniRef:UniRef50_Q738X9,UniRef:UniRef90_Q738X9
BAINNM_06655	27,249888	5,780317	0,7654383	1,51656E-14	8,83705E-14	fbpB	putative 2-aminoethylphosphonate ABC transporter permease subunit	COG:COG1178,COG:P,GO:0005886,GO:0033223,GO:0033225,GO:0055052,RefSeq:WP_000425530.1,SO:0001217,UniParc:UPI0001A17847,UniRef:UniRef100_A0A9X7RME3,UniRef:UniRef50_J8GL58,UniRef:UniRef90_J8GL58
BAINNM_24190	305,327297	5,748897	0,2958396	6,08446E-85	1,48613E-82		ATPase	RefSeq:WP_097924632.1,SO:0001217,UniParc:UPI000BED285F,UniRef:UniRef100_A0A9X7G389,UniRef:UniRef50_W8YD26,UniRef:UniRef90_B7JT86
BAINNM_26010	25,886345	5,748826	0,7445768	5,74794E-15	3,47365E-14	chbG	chitin disaccharide deacetylase	COG:COG3394,COG:G,EC:3.5.1.-,EC:3.5.1.105,GO:0000272,GO:0016811,GO:0019213,GO:0046872,RefSeq:WP_088022448.1,SO:0001217,UniParc:UPI000B44576C,UniRef:UniRef100_A0A9X6N092,UniRef:UniRef50_P59744,UniRef:UniRef90_P59744
BAINNM_26015	184,866851	5,736284	0,3621379	1,70255E-57	1,60973E-55	celF	6-phospho-beta-glucosidase	BlastRules:WP_000078765,BlastRules:WP_000145757,COG:COG1486,COG:G,EC:3.2.1.86,RefSeq:WP_000145762.1,SO:0001217,UniParc:UPI00016B4E83,UniRef:UniRef100_A0A348G6S3,UniRef:UniRef50_P46320,UniRef:UniRef90_A0A0G8DUL2
BAINNM_20940	11,853885	5,721102	1,0398082	3,85662E-08	1,22071E-07	recO	DNA recombination protein RecO	RefSeq:WP_002000935.1,SO:0001217,UniParc:UPI00016B542E,UniRef:UniRef100_A0A0K0QGZ7,UniRef:UniRef50_A0A090YUD6,UniRef:UniRef90_A0A0K0QGZ7
BAINNM_24070	117,518419	5,663385	0,4022862	9,16557E-46	4,07034E-44	cydB	cytochrome d ubiquinol oxidase subunit II	COG:C,COG:COG1294,EC:7.1.1.-,GO:0016682,RefSeq:WP_098284237.1,SO:0001217,UniParc:UPI000BF8E354,UniRef:UniRef100_A0A9W7QP04,UniRef:UniRef50_Q816N2,UniRef:UniRef90_Q816N2
BAINNM_11930	490,192128	5,581799	0,2597827	2,0152E-103	1,1813E-100	yaaN	Uncharacterized conserved protein YaaN involved in tellurite resistance	COG:COG3853,COG:V,RefSeq:WP_000137396.1,SO:0001217,UniParc:UPI00027912FE,UniRef:UniRef100_W8YZB6,UniRef:UniRef50_B7JNS7,UniRef:UniRef90_B7JNS7
BAINNM_24985	442,887173	5,579261	0,308554	4,91763E-74	8,47857E-72	phoE	Broad specificity phosphatase PhoE	COG:COG0406,COG:G,RefSeq:WP_088022016.1,SO:0001217,UniParc:UPI000B43D171,UniRef:UniRef100_A0A9X6UA95,UniRef:UniRef50_Q631Z9,UniRef:UniRef90_W8YAR3
BAINNM_07935	69624,10413	5,577288	0,6169433	1,14564E-20	1,1268E-19	6S	6S / SsrS RNA	RFAM:RF00013,SO:0000655
BAINNM_24065	143,924069	5,532962	0,3408631	4,62182E-60	5,21021E-58	cydA	cytochrome ubiquinol oxidase subunit I	BlastRules:WP_000381950,BlastRules:WP_000448880,BlastRules:WP_001286162,BlastRules:WP_003243795,COG:C,COG:COG1271,EC:1.10.3.-,RefSeq:WP_199717357.1,SO:0001217,UniParc:UPI0018F36713,UniRef:UniRef100_UPI0018F36713,UniRef:UniRef50_B7JT60,UniRef:UniRef90_D8GZK8
BAINNM_06600	219,519926	5,503479	0,3748917	1,12545E-49	6,22395E-48	phaP	polyhydroxyalkanoic acid inclusion protein PhaP	RefSeq:WP_000448592.1,SO:0001217,UniParc:UPI000049EE6F,UniRef:UniRef100_Q5J8U4,UniRef:UniRef50_C3BHN1,UniRef:UniRef90_W8YVR4
BAINNM_25175	13,746508	5,441276	0,8913963	6,97082E-10	2,57648E-09	yuzL	YuzL family protein	RefSeq:WP_001096344.1,SO:0001217,UniParc:UPI00016B3F39,UniRef:UniRef100_A0A9X6N8V6,UniRef:UniRef50_A0A023CKN7,UniRef:UniRef90_J7WE61
BAINNM_10985	129,015826	5,414778	0,3500009	8,15003E-55	5,97194E-53		DUF2535 domain-containing protein	RefSeq:WP_000629012.1,SO:0001217,UniParc:UPI0000166CEE,UniRef:UniRef100_W8YB64,UniRef:UniRef50_A7GP98,UniRef:UniRef90_A0A090Z6G3
BAINNM_23225	65,037926	5,387678	0,4900872	6,32731E-29	1,0909E-27		Group-specific protein	RefSeq:WP_199717007.1,SO:0001217,UniParc:UPI0018F74BDC,UniRef:UniRef100_UPI0018F74BDC,UniRef:UniRef50_C2ZDT9,UniRef:UniRef90_A0A9X4WXM8
BAINNM_08370	176,091436	5,38702	0,4330378	1,57254E-36	4,51875E-35	rhtB	Threonine/homoserine/homoserine lactone efflux protein	COG:COG1280,COG:E,RefSeq:WP_016513073.1,SO:0001217,UniParc:UPI0003528861,UniRef:UniRef100_A0A9X8N1Q4,UniRef:UniRef50_J8AXE0,UniRef:UniRef90_J8DMU5
BAINNM_23965	27,128273	5,352627	0,638791	2,41023E-17	1,75742E-16		WxL domain-containing protein	RefSeq:WP_199717027.1,SO:0001217,UniParc:UPI0018F336B1,UniRef:UniRef100_UPI0018F336B1,UniRef:UniRef50_B7H9E1,UniRef:UniRef90_B7H9E1
BAINNM_06200	112,845338	5,324669	0,4709963	1,25215E-30	2,47976E-29	yukJ	DUF2278 domain-containing protein	COG:COG5634,COG:S,RefSeq:WP_064532942.1,SO:0001217,UniParc:UPI0007E3A0AC,UniRef:UniRef100_A0A9W3SQS2,UniRef:UniRef50_A9VJW6,UniRef:UniRef90_Q6HLU0
BAINNM_04095	137,950319	5,259494	0,3606075	3,04263E-49	1,56455E-47	nptA	Na+/phosphate symporter	COG:COG1283,COG:P,SO:0001217,UniRef:UniRef50_J8GQQ1,UniRef:UniRef90_J9CEF3
BAINNM_05300	206,873469	5,238659	0,3735035	8,84573E-46	3,98874E-44		Lipoprotein	RefSeq:WP_053565071.1,SO:0001217,UniParc:UPI0006AD7D4D,UniRef:UniRef100_A0A9X7BZX6,UniRef:UniRef50_A9VI92,UniRef:UniRef90_W8XZ67
BAINNM_24990	78,202783	5,232969	0,4143937	2,84519E-37	8,50944E-36	proX	putative aminoacyl-tRNA deacylase, YbaK-like aminoacyl-tRNA editing domain	COG:COG3760,COG:R,RefSeq:WP_000272751.1,SO:0001217,UniParc:UPI00027AA021,UniRef:UniRef100_A0A9X7GIU4,UniRef:UniRef50_B7HUW2,UniRef:UniRef90_B7HUW2
BAINNM_11450	113,650612	5,229535	0,3982985	3,57265E-40	1,2466E-38	caiA	Acyl-CoA dehydrogenase related to the alkylation response protein AidB	COG:COG1960,COG:I,RefSeq:WP_069355556.1,SO:0001217,UniParc:UPI0008476757,UniRef:UniRef100_A0A9W3SSV9,UniRef:UniRef50_A0A6L7H4F6,UniRef:UniRef90_A0A6L7H4F6
BAINNM_10080	34,280688	5,206758	0,5765393	5,01636E-20	4,58036E-19		DUF664 domain-containing protein	RefSeq:WP_069355449.1,SO:0001217,UniParc:UPI0005E4F9E6,UniRef:UniRef100_A0A9X5VQ77,UniRef:UniRef50_A0A511WUM0,UniRef:UniRef90_A0A826HHW1
BAINNM_06595	320,902077	5,190846	0,2981662	6,00145E-69	9,25803E-67	maoC	Acyl-CoA dehydratase PaaZ	COG:COG2030,COG:I,RefSeq:WP_001067916.1,SO:0001217,UniParc:UPI000016696E,UniRef:UniRef100_A0A9W5HB74,UniRef:UniRef50_A0A0U5BEY7,UniRef:UniRef90_A0A2S9Y936
BAINNM_03670	59,512589	5,18757	0,4641871	1,26016E-29	2,25214E-28	pstA	phosphate ABC transporter permease PstA	COG:COG0581,COG:P,GO:0005886,GO:0015415,GO:0055052,RefSeq:WP_000994139.1,SO:0001217,UniParc:UPI0001A17C68,UniRef:UniRef100_A0A1B1L0V6,UniRef:UniRef50_A0A068N477,UniRef:UniRef90_A0A068N477
BAINNM_05945	21,184655	5,183209	0,6978609	3,73846E-14	2,1072E-13	terC	Tellurite resistance membrane protein TerC	COG:COG0861,COG:P,RefSeq:WP_069355211.1,SO:0001217,UniParc:UPI00084672D5,UniRef:UniRef100_A0A9X7G0L1,UniRef:UniRef50_A0A653WS31,UniRef:UniRef90_A0A653WS31
BAINNM_13910	49,793136	5,180243	0,5159152	1,96863E-24	2,57592E-23		DinB-like domain-containing protein	RefSeq:WP_000233778.1,SO:0001217,UniParc:UPI0001A06272,UniRef:UniRef100_A0A1W6WNL2,UniRef:UniRef50_A0A828ZN13,UniRef:UniRef90_B9J307
BAINNM_17415	33,670421	5,168318	0,5619155	1,22474E-20	1,19657E-19	mutT	DNA mismatch repair protein MutT	RefSeq:WP_000473483.1,SO:0001217,UniParc:UPI000018E901,UniRef:UniRef100_W8YEB8,UniRef:UniRef50_A0A0G8F228,UniRef:UniRef90_A0A0G8F228
BAINNM_20125	687,142853	5,164236	0,2590374	1,81354E-89	5,31547E-87	paaJ	Acetyl-CoA acetyltransferase	COG:COG0183,COG:I,RefSeq:WP_000552078.1,SO:0001217,UniParc:UPI0001A060B5,UniRef:UniRef100_A0A9X0G3U3,UniRef:UniRef50_Q99WM3,UniRef:UniRef90_A0A084J3M4
BAINNM_18235	17,488472	5,160802	0,731756	8,62664E-13	4,21412E-12	phnD	ABC-type phosphate/phosphonate transport system, periplasmic component	COG:COG3221,COG:P,RefSeq:WP_098284271.1,SO:0001217,UniParc:UPI000BF2EE2B,UniRef:UniRef100_UPI000BF2EE2B,UniRef:UniRef50_A0A3N6BZQ5,UniRef:UniRef90_A0A0G8EM95
BAINNM_21740	85,691146	5,135614	0,4625805	1,75607E-29	3,10063E-28	yjbM	ppGpp synthetase catalytic domain (RelA/SpoT-type nucleotidyltranferase)	COG:COG2357,COG:FT,RefSeq:WP_000456213.1,SO:0001217,UniParc:UPI00027A9285,UniRef:UniRef100_A0A1C4FSD4,UniRef:UniRef50_A0A3N6AZM3,UniRef:UniRef90_A0A084J2S0
BAINNM_19390	57,023619	5,133967	0,4412873	7,51753E-32	1,65668E-30		HAD family hydrolase	SO:0001217,UniParc:UPI000279C8DB,UniRef:UniRef100_A0A9W5KN38,UniRef:UniRef50_A0A7D8H5T8,UniRef:UniRef90_A0A7D8H5T8
BAINNM_10100	23,200428	5,112395	0,6398182	5,09049E-16	3,41424E-15		DUF3979 domain-containing protein	RefSeq:WP_000965063.1,SO:0001217,UniParc:UPI00027A78EC,UniRef:UniRef100_A0A9X6YK98,UniRef:UniRef50_A7GNX3,UniRef:UniRef90_B9IY09
BAINNM_09695	61,788692	5,099649	0,4293619	3,81396E-33	9,23861E-32	livK	ABC-type branched-chain amino acid transport system, periplasmic component	COG:COG0683,COG:E,RefSeq:WP_000062000.1,SO:0001217,UniParc:UPI00016B3EFA,UniRef:UniRef100_A0A9X6MZE1,UniRef:UniRef50_A0A1H4U1H4,UniRef:UniRef90_J8YXU8
BAINNM_20065	37,535328	5,07798	0,5314652	2,90183E-22	3,18549E-21	malC	maltosaccharide ABC transporter permease MalC	BlastRules:WP_001194985,COG:COG1175,COG:G,RefSeq:WP_069356146.1,SO:0001217,UniParc:UPI000846C02F,UniRef:UniRef100_A0A9X7B3H2,UniRef:UniRef50_A0A0C2H8L9,UniRef:UniRef90_J8JUI9
BAINNM_11630	34,173499	5,063505	0,5404497	1,95019E-21	2,01979E-20		hypothetical protein	SO:0001217,UniParc:UPI0009D61C71,UniRef:UniRef100_A0A9X6R9P1,UniRef:UniRef50_A0A9X5W0K1,UniRef:UniRef90_A0A9X5W0K1
BAINNM_08745	55,754043	5,063348	0,5636095	3,4424E-20	3,21328E-19		DUF3951 domain-containing protein	RefSeq:WP_000602245.1,SO:0001217,UniParc:UPI0001A18217,UniRef:UniRef100_A0A0K0QBK7,UniRef:UniRef50_B7HI85,UniRef:UniRef90_B7HI85
BAINNM_18165	36,36806	5,027538	0,5301442	6,95943E-22	7,39061E-21		DUF3903 domain-containing protein	RefSeq:WP_000625226.1,SO:0001217,UniParc:UPI00005B3E05,UniRef:UniRef100_W8Z384,UniRef:UniRef50_A0A348A7L3,UniRef:UniRef90_W8Z384
BAINNM_23365	25,020554	5,022402	0,6554163	3,91859E-15	2,4129E-14	refZ	forespore capture DNA-binding protein RefZ	COG:COG1309,COG:K,RefSeq:WP_000814914.1,SO:0001217,UniParc:UPI000200AB8B,UniRef:UniRef100_A0A826H8Q6,UniRef:UniRef50_J8AE41,UniRef:UniRef90_J8AE41
BAINNM_10575	130,784497	5,013695	0,4378228	1,71022E-31	3,68577E-30		DUF3925 domain-containing protein	RefSeq:WP_043938462.1,SO:0001217,UniParc:UPI0005B72186,UniRef:UniRef100_A0A9W7V2E2,UniRef:UniRef50_A9VSV4,UniRef:UniRef90_A9VSV4
BAINNM_02320	405,263692	5,003778	0,3246047	1,01747E-54	7,27367E-53	mgtA	cation-translocating P-type ATPase	BlastRules:WP_000073702,COG:COG0474,COG:P,EC:7.2.2.10,RefSeq:WP_064532173.1,SO:0001217,UniParc:UPI0007E47A54,UniRef:UniRef100_A0A9X5VT40,UniRef:UniRef50_Q73E41,UniRef:UniRef90_B9J2P6
BAINNM_10115	297,206449	4,97614	0,3078852	8,30564E-60	8,69423E-58		DUF3939 domain-containing protein	RefSeq:WP_000488209.1,SO:0001217,UniParc:UPI00016B5C49,UniRef:UniRef100_A0A9W7QRD5,UniRef:UniRef50_J9CRR5,UniRef:UniRef90_J8JWL9
BAINNM_07510	15,327633	4,951561	0,740861	9,57316E-12	4,21305E-11		Group-specific protein	RefSeq:WP_000426766.1,SO:0001217,UniParc:UPI0001A17DC3,UniRef:UniRef100_A0A1W6WJV1,UniRef:UniRef50_Q6HL63,UniRef:UniRef90_W8Y0I1
BAINNM_11405	34,28369	4,949279	0,5609659	2,76416E-19	2,34833E-18	yqaE	Membrane putative modulator PMP3/YqaE, plasma membrane proteolipid 3 (PMP3)/Esi3/RCI2/UPF0057 family	COG:C,COG:COG0401,RefSeq:WP_000990219.1,SO:0001217,UniParc:UPI00005B48C4,UniRef:UniRef100_A0A9X6RA34,UniRef:UniRef50_Q63BL9,UniRef:UniRef90_Q63BL9
BAINNM_10545	85,012415	4,939853	0,385406	2,70941E-38	8,35926E-37		Phospholipase C/D domain-containing protein	RefSeq:WP_053564665.1,SO:0001217,UniParc:UPI0006AD77EC,UniRef:UniRef100_A0A9X7B595,UniRef:UniRef50_A0A158RSR2,UniRef:UniRef90_A0A158RSR2
BAINNM_20790	162,569252	4,93728	0,3777211	4,75141E-40	1,61935E-38		5-formyltetrahydrofolate cyclo-ligase	RefSeq:WP_199716883.1,SO:0001217,UniParc:UPI0018F628E0,UniRef:UniRef100_UPI0018F628E0,UniRef:UniRef50_Q818T9,UniRef:UniRef90_Q818T9
BAINNM_25640	630,306491	4,920973	0,2735607	1,92897E-73	3,141E-71	yohJ	Putative effector of murein hydrolase LrgA, UPF0299 family	COG:COG1380,COG:R,RefSeq:WP_000673222.1,SO:0001217,UniParc:UPI000016630A,UniRef:UniRef100_A0A9W5H488,UniRef:UniRef50_J8JAT2,UniRef:UniRef90_J9BUD2
BAINNM_17005	42,738061	4,913561	0,5755383	1,78414E-18	1,42877E-17		TSC-22/dip/bun family protein	RefSeq:WP_001047523.1,SO:0001217,UniParc:UPI0001A079DD,UniRef:UniRef100_A0A2A8Q3Y1,UniRef:UniRef50_Q6HFW0,UniRef:UniRef90_Q6HFW0
BAINNM_10320	19,590442	4,865733	0,657077	4,22787E-14	2,37393E-13	csaA	chaperone CsaA	COG:COG0073,COG:J,RefSeq:WP_001263018.1,SO:0001217,UniParc:UPI0001A1785B,UniRef:UniRef100_A0A9W7QTQ3,UniRef:UniRef50_A0A378XUH6,UniRef:UniRef90_C2XT50
BAINNM_06605	218,409476	4,828173	0,2978648	6,19644E-60	6,72658E-58	phaQ	poly-beta-hydroxybutyrate-responsive repressor	COG:COG1695,COG:K,RefSeq:WP_000939954.1,SO:0001217,UniParc:UPI00003CB8DD,UniRef:UniRef100_A0A063CIB6,UniRef:UniRef50_W8Y8E9,UniRef:UniRef90_W8Y8E9
BAINNM_23490	113,556453	4,816966	0,3437812	1,93422E-45	8,33705E-44		DUF4288 domain-containing protein	RefSeq:WP_075718465.1,SO:0001217,UniParc:UPI000863A8DA,UniRef:UniRef100_A0A9X6YNM8,UniRef:UniRef50_A9VKI5,UniRef:UniRef90_A0A2C1PQ77
BAINNM_05440	36,3455	4,804929	0,5393567	1,00496E-19	8,95301E-19	menE	O-succinylbenzoic acid-CoA ligase MenE or related acyl-CoA synthetase (AMP-forming)	COG:COG0318,COG:I,SO:0001217,UniRef:UniRef50_A0A0M0GR98,UniRef:UniRef90_Q6HM79
BAINNM_10075	181,152081	4,798457	0,3302701	9,68716E-49	4,89536E-47		DUF4257 domain-containing protein	RefSeq:WP_000426321.1,SO:0001217,UniParc:UPI0001A17526,UniRef:UniRef100_A0A160GYA9,UniRef:UniRef50_A0A073KCD4,UniRef:UniRef90_J8JYW4
BAINNM_26805	32,37438	4,796553	0,6690211	9,23301E-14	5,02077E-13		Group-specific protein	RefSeq:WP_000738223.1,SO:0001217,UniParc:UPI00016B6A0E,UniRef:UniRef100_W8YBX2,UniRef:UniRef50_A7GVA5,UniRef:UniRef90_Q814R2
BAINNM_21365	40,773506	4,790316	0,499316	1,80772E-22	2,00698E-21	pstB	phosphate ABC transporter ATP-binding protein	BlastRules:WP_000226683,COG:COG1117,COG:P,EC:7.3.2.1,GO:0005315,GO:0005524,GO:0005886,GO:0009898,GO:0015415,GO:0016887,GO:0055052,RefSeq:WP_000226681.1,SO:0001217,UniParc:UPI00016B471A,UniRef:UniRef100_A0A9P2F5N8,UniRef:UniRef50_Q2FH51,UniRef:UniRef90_Q81LW6
BAINNM_20005	98,986194	4,785887	0,4466596	8,07653E-28	1,31513E-26		DUF11 domain-containing protein	RefSeq:WP_053563726.1,SO:0001217,UniParc:UPI0006AD610B,UniRef:UniRef100_A0A9X7GKN8,UniRef:UniRef50_B9IWL0,UniRef:UniRef90_W8Z4B9
BAINNM_23220	1037,046679	4,784036	0,2867064	1,32561E-63	1,6189E-61	uspA	Nucleotide-binding universal stress protein, UspA family	COG:COG0589,COG:T,RefSeq:WP_001066673.1,SO:0001217,UniParc:UPI00001676DD,UniRef:UniRef100_A0RJM0,UniRef:UniRef50_B9E7B6,UniRef:UniRef90_A0A073K9J7
BAINNM_23485	43,388922	4,78045	0,4774881	2,25302E-24	2,90907E-23		DUF3949 domain-containing protein	RefSeq:WP_000637899.1,SO:0001217,UniParc:UPI00003CB51C,UniRef:UniRef100_A0A142GLH0,UniRef:UniRef50_A0A0J1KMU9,UniRef:UniRef90_A0A0J1KMU9
BAINNM_10340	18,530438	4,780241	0,6677565	2,62816E-13	1,34906E-12	rimL	Protein N-acetyltransferase, RimJ/RimL family	COG:COG1670,COG:JO,RefSeq:WP_002093964.1,SO:0001217,UniParc:UPI0001A1785F,UniRef:UniRef100_A0A9W7V2F2,UniRef:UniRef50_J8CWT4,UniRef:UniRef90_A0A2A8PTS5
BAINNM_07355	84,007872	4,773905	0,4011719	1,73848E-33	4,24625E-32		DUF3924 domain-containing protein	RefSeq:WP_001094860.1,SO:0001217,UniParc:UPI000018E145,UniRef:UniRef100_W8Y845,UniRef:UniRef50_A0A073K1S5,UniRef:UniRef90_W8Y845
BAINNM_21475	99,751508	4,747387	0,4238651	4,86343E-30	9,13764E-29	cccA	cytochrome c-550	BlastRules:WP_000828148,BlastRules:WP_003230068,COG:C,COG:COG2010,RefSeq:WP_000828142.1,SO:0001217,UniParc:UPI00016B4A2A,UniRef:UniRef100_A0A9X7E5K2,UniRef:UniRef50_A0A0U1P1R0,UniRef:UniRef90_J8JNV3
BAINNM_06725	136,32113	4,738919	0,4144159	2,63178E-31	5,43222E-30		DinB-like domain-containing protein	RefSeq:WP_000941977.1,SO:0001217,UniParc:UPI0001A1865B,UniRef:UniRef100_A0A1B1L2P1,UniRef:UniRef50_B9IUS7,UniRef:UniRef90_B9IUS7
BAINNM_19430	100,999963	4,738	0,3639684	1,28331E-39	4,32341E-38	pyrB	aspartate carbamoyltransferase	BlastRules:WP_000018849,COG:COG0540,COG:F,EC:2.1.3.2,GO:0004070,GO:0006207,GO:0006520,GO:0016597,GO:0044205,RefSeq:WP_000018860.1,SO:0001217,UniParc:UPI000200A923,UniRef:UniRef100_A0A826H0X1,UniRef:UniRef50_P05654,UniRef:UniRef90_A7GRL4
BAINNM_14545	16,199532	4,730794	0,707413	5,78242E-12	2,60342E-11		hypothetical protein	SO:0001217,UniParc:UPI00003CC56D,UniRef:UniRef100_W8YCH5,UniRef:UniRef50_B9J431,UniRef:UniRef90_Q736F3
BAINNM_23995	70,286871	4,726242	0,4467108	4,60995E-27	7,14908E-26		DUF3986 domain-containing protein	RefSeq:WP_000455579.1,SO:0001217,UniParc:UPI000018ED86,UniRef:UniRef100_A0A9Q5N5R9,UniRef:UniRef50_B9J278,UniRef:UniRef90_C2Q2B0
BAINNM_02125	43,913824	4,717956	0,6398807	1,38356E-14	8,12667E-14	arcC	carbamate kinase	COG:COG0549,COG:E,EC:2.7.2.2,GO:0006520,GO:0008804,RefSeq:WP_053565358.1,SO:0001217,UniParc:UPI0006AD713C,UniRef:UniRef100_A0A9X7C021,UniRef:UniRef50_P59625,UniRef:UniRef90_A0A1C3T428
BAINNM_12465	31,652061	4,709847	0,514113	1,21677E-20	1,19276E-19	mvaB	hydroxymethylglutaryl-CoA lyase	BlastRules:WP_000775424,COG:COG0119,COG:E,EC:4.1.3.4,RefSeq:WP_000775435.1,SO:0001217,UniParc:UPI00016B5C8D,UniRef:UniRef100_A0A9W7V223,UniRef:UniRef50_A0A2T4ZBG2,UniRef:UniRef90_A0A084J2G5
BAINNM_10655	31,183371	4,680122	0,5385964	6,67447E-19	5,46449E-18	yfdV	putative permease, AEC (auxin efflux carrier) family	COG:COG0679,COG:R,RefSeq:WP_069355489.1,SO:0001217,UniParc:UPI0008475DF1,UniRef:UniRef100_A0A9X5VU94,UniRef:UniRef50_Q63C32,UniRef:UniRef90_Q63C32
BAINNM_14445	20,279282	4,676649	0,6398845	5,36357E-14	2,97176E-13		DUF4309 domain-containing protein	RefSeq:WP_002094054.1,SO:0001217,UniParc:UPI00027A8738,UniRef:UniRef100_A0A9W7V240,UniRef:UniRef50_A7GQ46,UniRef:UniRef90_B7IKM7
BAINNM_10685	21,64176	4,646302	0,6229837	1,92211E-14	1,10249E-13	nirB	NADPH-nitrite reductase large subunit	BlastRules:WP_000049208,BlastRules:WP_000746903,COG:C,COG:COG1251,EC:1.7.1.4,RefSeq:WP_199717177.1,SO:0001217,UniParc:UPI0018F5C076,UniRef:UniRef100_UPI0018F5C076,UniRef:UniRef50_A0A380G539,UniRef:UniRef90_Q6HJH7
BAINNM_02225	66,054385	4,636182	0,3865596	5,08804E-34	1,28561E-32		DnaJ-like ue subfamily C member 28 conserved domain-containing protein	RefSeq:WP_017657409.1,SO:0001217,UniParc:UPI00030D7FD2,UniRef:UniRef100_A0A9X5ZQJ8,UniRef:UniRef50_A0A7V9Z1U0,UniRef:UniRef90_B9J2M6
BAINNM_22700	80,723273	4,631266	0,3837648	2,34486E-34	6,0821E-33	menE	long-chain-fatty-acid--CoA ligase	COG:COG0318,COG:I,EC:6.2.1.3,SO:0001217,UniRef:UniRef50_P94547,UniRef:UniRef90_A0A0B5SB77
BAINNM_11805	39,107757	4,631255	0,4887023	4,46142E-22	4,7899E-21	asd	aspartate-semialdehyde dehydrogenase	COG:COG0136,COG:E,EC:1.2.1.11,KEGG:K00133,RefSeq:WP_199717291.1,SO:0001217,UniParc:UPI0018F3E7A2,UniRef:UniRef100_UPI0018F3E7A2,UniRef:UniRef50_A0A6H3AI56,UniRef:UniRef90_A0A0F5RVU5
BAINNM_19385	119,057317	4,6082	0,3546906	1,56176E-39	5,20173E-38		DUF2651 domain-containing protein	RefSeq:WP_001003915.1,SO:0001217,UniParc:UPI00003B3E99,UniRef:UniRef100_A0A136CPW7,UniRef:UniRef50_B9IVV7,UniRef:UniRef90_B9IVV7
BAINNM_10120	36,063535	4,607375	0,4840661	3,48014E-22	3,79192E-21	ypfH	putative esterase	COG:COG0400,COG:R,RefSeq:WP_069355451.1,SO:0001217,UniParc:UPI00084718B8,UniRef:UniRef100_A0A9W3ST19,UniRef:UniRef50_Q739P5,UniRef:UniRef90_W8YY24
BAINNM_07940	12963,56771	4,585969	0,4292568	1,00261E-27	1,60582E-26	6S	6S / SsrS RNA	RFAM:RF00013,SO:0000655
BAINNM_10110	207,670366	4,561752	0,4061374	2,26835E-30	4,40301E-29	dps1	DNA protection during starvation protein 1	COG:COG0783,COG:PV,EC:1.16.-.-,GO:0005737,GO:0006879,GO:0008199,GO:0016722,RefSeq:WP_000105199.1,SO:0001217,UniParc:UPI000018E353,UniRef:UniRef100_A0A9W5MWF3,UniRef:UniRef50_Q8RPQ1,UniRef:UniRef90_Q8RPQ1
BAINNM_22730	91,939083	4,510048	0,4480378	8,27572E-25	1,11779E-23	dinB	Bacillithiol/mycothiol S-transferase BstA/DinB, DinB/YfiT family (unrelated to E coli DinB)	COG:COG2318,COG:Q,RefSeq:WP_000284979.1,SO:0001217,UniParc:UPI00016B61E0,UniRef:UniRef100_A0A9W7V3U6,UniRef:UniRef50_O07079,UniRef:UniRef90_B9J033
BAINNM_07235	33,423588	4,498471	0,5199565	1,0009E-18	8,14903E-18		Flagellar basal body rod protein	RefSeq:WP_000808640.1,SO:0001217,UniParc:UPI000018E12C,UniRef:UniRef100_W8Y816,UniRef:UniRef50_A7GMX3,UniRef:UniRef90_B7HHJ0
BAINNM_14960	61,495701	4,497398	0,4256492	7,17753E-27	1,09569E-25		Group-specific protein	RefSeq:WP_199717413.1,SO:0001217,UniParc:UPI0018F5F986,UniRef:UniRef100_UPI0018F5F986,UniRef:UniRef50_E3EJ13,UniRef:UniRef90_A0A6L7H6A8
BAINNM_07830	51,732017	4,495485	0,5860854	1,65246E-15	1,06447E-14		YppF-like protein	RefSeq:WP_000242652.1,SO:0001217,UniParc:UPI000018E19E,UniRef:UniRef100_W8Y0R3,UniRef:UniRef50_B9IVS7,UniRef:UniRef90_B9IVS7
BAINNM_11935	265,516483	4,487857	0,2793978	3,9788E-59	4,02133E-57		DUF3974 domain-containing protein	RefSeq:WP_199717141.1,SO:0001217,UniParc:UPI0018F73D74,UniRef:UniRef100_UPI0018F73D74,UniRef:UniRef50_B9J0X4,UniRef:UniRef90_Q6HIP9
BAINNM_01210	275,770785	4,483905	0,2464498	6,68366E-75	1,22436E-72		Transglycosylase SLT domain-containing protein	RefSeq:WP_000713252.1,SO:0001217,UniParc:UPI0001A1F2BC,UniRef:UniRef100_A0A9X6UGD6,UniRef:UniRef50_J8D9Z2,UniRef:UniRef90_J8D9Z2
BAINNM_10070	136,952917	4,479952	0,3569028	3,29767E-37	9,76309E-36		Group-specific protein	SO:0001217,UniParc:UPI0001818A76,UniRef:UniRef100_W8YY12,UniRef:UniRef50_R8I207,UniRef:UniRef90_A0A073KC75
BAINNM_10550	15,427164	4,47502	0,6593434	3,06399E-12	1,42323E-11	qor	NADPH:quinone reductase or related Zn-dependent oxidoreductase	COG:COG0604,COG:CR,RefSeq:WP_000644636.1,SO:0001217,UniParc:UPI00028AD3D7,UniRef:UniRef100_A0A826HHH7,UniRef:UniRef50_A0A5P9HLF2,UniRef:UniRef90_W8YAS3
BAINNM_08110	280,342526	4,47473	0,4743046	3,13873E-22	3,43269E-21		hypothetical protein	RefSeq:WP_199717311.1,SO:0001217,UniParc:UPI0018F4CA0B,UniRef:UniRef100_UPI0018F4CA0B,UniRef:UniRef50_A0A5P1MBC7,UniRef:UniRef90_A0A5P1MBC7
BAINNM_11110	81,042904	4,473533	0,3895393	1,99514E-31	4,2672E-30	gntK	gluconokinase	COG:COG1070,COG:G,EC:2.7.1.12,GO:0009255,GO:0019200,RefSeq:WP_000449997.1,SO:0001217,UniParc:UPI0001A17DEE,UniRef:UniRef100_A0A1B1L540,UniRef:UniRef50_L7ZZJ8,UniRef:UniRef90_Q738U1
BAINNM_20550	421,697942	4,472393	0,2378511	6,36528E-80	1,33262E-77	frsA	DUF1100 domain-containing protein	COG:COG1073,COG:T,RefSeq:WP_000819228.1,SO:0001217,UniParc:UPI00016B5DBF,UniRef:UniRef100_A0A9W7QUU1,UniRef:UniRef50_P54567,UniRef:UniRef90_Q731J1
BAINNM_17980	17,20916	4,467684	0,6360723	5,14122E-13	2,57588E-12	gloA	Catechol 2,3-dioxygenase or related enzyme, vicinal oxygen chelate (VOC) family	COG:COG0346,COG:Q,RefSeq:WP_000800772.1,SO:0001217,UniParc:UPI000018E96C,UniRef:UniRef100_A0A1B1L9Y2,UniRef:UniRef50_L0EFU4,UniRef:UniRef90_A0A1B1L9Y2
BAINNM_18240	83,491034	4,456132	0,3461846	9,57735E-39	3,08475E-37	ushA	2',3'-cyclic-nucleotide 2'-phosphodiesterase/5'- or 3'-nucleotidase, 5'-nucleotidase family	COG:COG0737,COG:FV,RefSeq:WP_199717055.1,SO:0001217,UniParc:UPI0018F4C1FF,UniRef:UniRef100_UPI0018F4C1FF,UniRef:UniRef50_A0A0H3J8Z7,UniRef:UniRef90_M1QZ15
BAINNM_07375	64,450902	4,43974	0,5340048	1,0127E-17	7,61081E-17		YtkA-like domain-containing protein	RefSeq:WP_069355309.1,SO:0001217,UniParc:UPI000847325F,UniRef:UniRef100_A0A9W3SR84,UniRef:UniRef50_C2SHF5,UniRef:UniRef90_W8Y8X7
BAINNM_21270	39,103469	4,416043	0,5486285	8,23338E-17	5,78706E-16		DUF3966 domain-containing protein	RefSeq:WP_000817964.1,SO:0001217,UniParc:UPI000016756A,UniRef:UniRef100_B9IXP3,UniRef:UniRef50_J8APW7,UniRef:UniRef90_A0A0F7RBY9
BAINNM_05050	41,426758	4,412783	0,492496	4,98494E-20	4,56589E-19		YhzD-like protein	RefSeq:WP_000539552.1,SO:0001217,UniParc:UPI000018DF9F,UniRef:UniRef100_A0A9W5HYV8,UniRef:UniRef50_A0A8J3EJV4,UniRef:UniRef90_A0A073KRE6
BAINNM_05660	33,462882	4,398612	0,4969841	1,71171E-19	1,49316E-18		Chromosome segregation ATPase	RefSeq:WP_000391373.1,SO:0001217,UniParc:UPI000018E00F,UniRef:UniRef100_A0A9X6ZJ35,UniRef:UniRef50_Q6HM52,UniRef:UniRef90_W8Y763
BAINNM_17830	20,16594	4,394311	0,6335995	8,31484E-13	4,06858E-12	sleL	Cortical fragment-lytic enzyme	COG:COG3858,COG:D,EC:3.2.1.-,GO:0005975,GO:0008061,GO:0016798,GO:0043595,RefSeq:WP_000614858.1,SO:0001217,UniParc:UPI0001A0675E,UniRef:UniRef100_A0A9X7BTZ0,UniRef:UniRef50_P0DPJ9,UniRef:UniRef90_P0DPJ9
BAINNM_07275	51,566997	4,372701	0,3972852	5,45091E-29	9,45361E-28	ubiE	Ubiquinone/menaquinone biosynthesis C-methylase UbiE/MenG	COG:COG2226,COG:H,RefSeq:WP_069355304.1,SO:0001217,UniParc:UPI000846DB32,UniRef:UniRef100_A0A9X5VS48,UniRef:UniRef50_A0A2S9Y984,UniRef:UniRef90_W8YW76
BAINNM_25180	103,96314	4,371598	0,38102	2,01506E-31	4,2672E-30	dacC	D-alanyl-D-alanine carboxypeptidase	COG:COG1686,COG:M,SO:0001217,UniRef:UniRef50_J8H564,UniRef:UniRef90_J8H564
BAINNM_24650	32,828423	4,36527	0,4925394	1,2794E-19	1,1295E-18	kapD	3'-5' exonuclease KapD	COG:COG5018,COG:T,RefSeq:WP_000344356.1,SO:0001217,UniParc:UPI000018EDEC,UniRef:UniRef100_A0A0G8FE32,UniRef:UniRef50_A0A084IVH9,UniRef:UniRef90_A0A084IVH9
BAINNM_06880	115,96595	4,349988	0,337862	5,87768E-39	1,93567E-37	ldcA	Muramoyltetrapeptide carboxypeptidase LdcA (peptidoglycan recycling)	COG:COG1619,COG:M,RefSeq:WP_053564931.1,SO:0001217,UniParc:UPI0006AD6AF5,UniRef:UniRef100_A0A9X7BZW3,UniRef:UniRef50_Q6HLI2,UniRef:UniRef90_J8AH61
BAINNM_06575	64,807045	4,348697	0,4463855	2,01718E-23	2,40339E-22	focA	Formate/nitrite transporter FocA, FNT family	COG:COG2116,COG:P,RefSeq:WP_000893034.1,SO:0001217,UniParc:UPI0001A176C5,UniRef:UniRef100_A0A1B1L2L2,UniRef:UniRef50_A0A0G8CC59,UniRef:UniRef90_A0A0G8CC59
BAINNM_12970	61,674017	4,34051	0,3828515	1,07594E-30	2,17488E-29	dAP2	Dipeptidyl aminopeptidase/acylaminoacyl peptidase	COG:COG1506,COG:E,RefSeq:WP_098292679.1,SO:0001217,UniParc:UPI000BF2757D,UniRef:UniRef100_UPI000BF2757D,UniRef:UniRef50_B7HMP0,UniRef:UniRef90_B7HMP0
BAINNM_19425	114,738877	4,332627	0,3026405	2,41311E-47	1,14078E-45	pyrC	dihydroorotase	BlastRules:WP_001108379,COG:COG0044,COG:F,EC:3.5.2.3,GO:0004151,GO:0006221,GO:0008270,GO:0044205,GO:0046872,RefSeq:WP_001108371.1,SO:0001217,UniParc:UPI000200A922,UniRef:UniRef100_A0A1W6WSJ2,UniRef:UniRef50_P25995,UniRef:UniRef90_Q819S1
BAINNM_20135	73,165864	4,328647	0,4975267	2,73039E-19	2,32639E-18		DUF3928 domain-containing protein	RefSeq:WP_000288330.1,SO:0001217,UniParc:UPI000018EAD1,UniRef:UniRef100_W8YFU1,UniRef:UniRef50_J8G9S3,UniRef:UniRef90_J9C7U0
BAINNM_10725	121,729169	4,313587	0,5248601	1,87331E-17	1,39004E-16	spoVS	Stage V sporulation protein SpoVS, putative DNA-binding, AlbA superfamily	COG:COG2359,COG:S,RefSeq:WP_000427801.1,SO:0001217,UniParc:UPI00005B44D7,UniRef:UniRef100_W8Y271,UniRef:UniRef50_H2J3Q6,UniRef:UniRef90_W8Y271
BAINNM_19435	609,321654	4,309157	0,2949463	1,95991E-49	1,04445E-47	uraA	uracil permease	BlastRules:WP_000435934,COG:COG2233,COG:F,RefSeq:WP_199716894.1,SO:0001217,UniParc:UPI0018F49479,UniRef:UniRef100_UPI0018F49479,UniRef:UniRef50_P41006,UniRef:UniRef90_W8Y7D5
BAINNM_10085	70,256182	4,306334	0,4454254	4,10998E-23	4,81854E-22	rsgA	ribosome small subunit-dependent GTPase A	COG:COG1162,COG:J,GO:0005525,GO:0006412,GO:0043022,RefSeq:WP_069355450.1,SO:0001217,UniParc:UPI0005E397EE,UniRef:UniRef100_A0A9X5VRZ2,UniRef:UniRef50_Q6HJV8,UniRef:UniRef90_A0A2S9Y0A0
BAINNM_08840	3570,051966	4,285305	0,4720497	9,18552E-21	9,12636E-20		Group-specific protein	RefSeq:WP_000461779.1,SO:0001217,UniParc:UPI000018E21D,UniRef:UniRef100_A0A9W5M943,UniRef:UniRef50_A0A073K2J5,UniRef:UniRef90_J8JEU5
BAINNM_02230	34,43094	4,282322	0,4573112	1,42849E-21	1,49532E-20		Thioredoxin	RefSeq:WP_064532164.1,SO:0001217,UniParc:UPI0007E3CF88,UniRef:UniRef100_A0A9X6UFQ4,UniRef:UniRef50_Q73E61,UniRef:UniRef90_Q73E61
BAINNM_20085	55,144725	4,27792	0,3974454	8,40571E-28	1,36117E-26	malK	ABC-type sugar transport system, ATPase component MalK	COG:COG3839,COG:G,RefSeq:WP_069356149.1,SO:0001217,UniParc:UPI000847CAC3,UniRef:UniRef100_A0A9X5VVQ2,UniRef:UniRef50_Q00752,UniRef:UniRef90_A0A084J3N2
BAINNM_17335	34,195574	4,268045	0,4625853	4,91134E-21	4,99831E-20		Peptidase M23 domain-containing protein	RefSeq:WP_097853843.1,SO:0001217,UniParc:UPI000BEB987E,UniRef:UniRef100_UPI000BEB987E,UniRef:UniRef50_W8YEZ8,UniRef:UniRef90_W8YEZ8
BAINNM_09370	63,743697	4,244355	0,4526822	7,39538E-22	7,82522E-21	mtaD	bifunctional S-methyl-5'-thioadenosine deaminase/S-adenosylhomocysteine deaminase	COG:COG0402,COG:FR,EC:3.5.4.28,EC:3.5.4.31,GO:0046872,GO:0050270,GO:0090614,RefSeq:WP_142238801.1,SO:0001217,UniParc:UPI00086391FF,UniRef:UniRef100_A0A9W3X8B0,UniRef:UniRef50_Q81F14,UniRef:UniRef90_Q81F14
BAINNM_23900	56,215547	4,239469	0,4223463	1,28321E-24	1,70184E-23		Group-specific protein	RefSeq:WP_000424799.1,SO:0001217,UniParc:UPI00027A878F,UniRef:UniRef100_A0A9W7QPQ7,UniRef:UniRef50_B7HSV3,UniRef:UniRef90_B7HSV3
BAINNM_13705	43,401144	4,238299	0,4206723	1,29432E-24	1,70885E-23	sbmC	DNA gyrase inhibitor GyrI/SbmC	COG:COG3449,COG:L,RefSeq:WP_199717238.1,SO:0001217,UniParc:UPI0018F55D8B,UniRef:UniRef100_UPI0018F55D8B,UniRef:UniRef50_Q736Y6,UniRef:UniRef90_W8YBZ7
BAINNM_04610	32,131222	4,235769	0,4699285	3,27431E-20	3,06614E-19	arcB	ornithine cyclodeaminase family protein	COG:COG2423,COG:E,EC:1.5.1.49,GO:0016491,RefSeq:WP_069355071.1,SO:0001217,UniParc:UPI0008467F06,UniRef:UniRef100_A0A9W3X7L9,UniRef:UniRef50_Q81HB0,UniRef:UniRef90_Q81HB0
BAINNM_24430	370,074051	4,220739	0,4268974	4,00824E-24	5,04212E-23	ldh2	L-lactate dehydrogenase	COG:C,COG:COG0039,EC:1.1.1.27,GO:0004459,GO:0005737,GO:0006096,KEGG:K00016,RefSeq:WP_000715346.1,SO:0001217,UniParc:UPI0001A1762C,UniRef:UniRef100_A0A9W7QRQ0,UniRef:UniRef50_P00344,UniRef:UniRef90_Q816G3
BAINNM_28290	139,073473	4,219197	0,3224564	4,37286E-40	1,50786E-38		HTH arsR-type domain-containing protein	RefSeq:WP_044306992.1,SO:0001217,UniParc:UPI0005CAB6D4,UniRef:UniRef100_A0A2B6BYP3,UniRef:UniRef50_J8JJB7,UniRef:UniRef90_R8P1D6
BAINNM_20715	33,372204	4,198863	0,5504909	2,99177E-15	1,87369E-14		DUF3932 domain-containing protein	RefSeq:WP_000665709.1,SO:0001217,UniParc:UPI000018EB3D,UniRef:UniRef100_A0A9X6N1J6,UniRef:UniRef50_B9IXD8,UniRef:UniRef90_B9IXD8
BAINNM_25230	24,194037	4,187474	0,528265	4,42693E-16	2,97599E-15		EF-hand domain-containing protein	RefSeq:WP_199716978.1,SO:0001217,UniParc:UPI0018F60A37,UniRef:UniRef100_UPI0018F60A37,UniRef:UniRef50_J8FHX4,UniRef:UniRef90_A0A2B4LS42
BAINNM_13375	82,197656	4,168	0,4546395	3,82655E-21	3,90788E-20		hypothetical protein	SO:0001217,UniParc:UPI00001914C3,UniRef:UniRef100_W8YBT7,UniRef:UniRef50_J9C361,UniRef:UniRef90_J9C361
BAINNM_10395	14,489027	4,157041	0,6771279	1,49973E-10	5,98868E-10		Multidrug resistance efflux pump	SO:0001217,UniRef:UniRef50_M8D9V9,UniRef:UniRef90_A0A9P2BBK7
BAINNM_11090	646,713082	4,147027	0,2965245	1,77182E-45	7,75107E-44	adhP	alcohol dehydrogenase AdhP	COG:COG1064,COG:G,EC:1.1.1.1,RefSeq:WP_069355531.1,SO:0001217,UniParc:UPI0008467B34,UniRef:UniRef100_A0A9W3SSM2,UniRef:UniRef50_Q8CQ56,UniRef:UniRef90_A0A150C422
BAINNM_05620	81,276	4,145936	0,4623446	2,97592E-20	2,79565E-19		SLH domain-containing protein	RefSeq:WP_016513145.1,SO:0001217,UniParc:UPI000354121A,UniRef:UniRef100_A0A9W3Y2G8,UniRef:UniRef50_J9CBZ2,UniRef:UniRef90_W8XZE2
BAINNM_25635	737,712015	4,139209	0,2689383	1,64548E-54	1,14831E-52	lrgB	Putative effector of murein hydrolase	COG:COG1346,COG:M,RefSeq:WP_000078304.1,SO:0001217,UniParc:UPI00003CBB8D,UniRef:UniRef100_W8YJ07,UniRef:UniRef50_A0A073KFP5,UniRef:UniRef90_A0A073KFP5
BAINNM_25610	544154,0251	4,125944	0,2728106	1,68291E-51	1,00665E-49	ssrA	transfer-messenger RNA, SsrA	SO:0000584
BAINNM_11455	20,201844	4,117947	0,5715612	1,06575E-13	5,75271E-13	mmsB	3-hydroxyisobutyrate dehydrogenase or related beta-hydroxyacid dehydrogenase	COG:COG2084,COG:I,RefSeq:WP_016081726.1,SO:0001217,UniParc:UPI00032E8F04,UniRef:UniRef100_A0A9X7BX83,UniRef:UniRef50_A0A927MQZ9,UniRef:UniRef90_J8JSD8
BAINNM_05725	18,633535	4,117339	0,575744	1,67065E-13	8,81893E-13	spo0E	Stage 0 sporulation regulatory phosphatase Spo0E	COG:COG5804,COG:DT,RefSeq:WP_000462857.1,SO:0001217,UniParc:UPI000200AA53,UniRef:UniRef100_A0A826HKG7,UniRef:UniRef50_A0A068NAY8,UniRef:UniRef90_A0A068NAY8
BAINNM_08395	65,894327	4,084317	0,3556121	2,02368E-31	4,2672E-30	bioA	Adenosylmethionine-8-amino-7-oxononanoate aminotransferase	COG:COG0161,COG:H,EC:2.6.1.77,KEGG:K03851,RefSeq:WP_000850962.1,SO:0001217,UniParc:UPI000279BB44,UniRef:UniRef100_A0A9W5M917,UniRef:UniRef50_P33189,UniRef:UniRef90_A0A2S1A995
BAINNM_05130	54,991082	4,076631	0,4155782	8,30692E-24	1,01873E-22	glpF	glycerol uptake facilitator protein GlpF	BlastRules:WP_001272201,BlastRules:WP_003233386,COG:COG0580,COG:G,RefSeq:WP_001272200.1,SO:0001217,UniParc:UPI00016B65EC,UniRef:UniRef100_Q81GZ3,UniRef:UniRef50_P18156,UniRef:UniRef90_W8Y7K4
BAINNM_11300	99,026759	4,075702	0,3227956	1,21886E-37	3,72134E-36	fieF	Divalent metal cation (Fe/Co/Zn/Cd) efflux pump	COG:COG0053,COG:P,RefSeq:WP_000380385.1,SO:0001217,UniParc:UPI00016B5B02,UniRef:UniRef100_A0A9X6MU21,UniRef:UniRef50_A0A0G8ETJ6,UniRef:UniRef90_A0A0G8ETJ6
BAINNM_07240	30,082983	4,062812	0,4811491	4,61076E-18	3,56574E-17	pspA	Phage shock protein A	COG:COG1842,COG:KT,RefSeq:WP_000814127.1,SO:0001217,UniParc:UPI000181883A,UniRef:UniRef100_W8Y0C3,UniRef:UniRef50_B9IVG2,UniRef:UniRef90_B9IVG2
BAINNM_13340	36,426948	4,059814	0,5402381	4,85671E-15	2,94112E-14		Ester cyclase	RefSeq:WP_053564321.1,SO:0001217,UniParc:UPI0006AD75B2,UniRef:UniRef100_A0A9W7QQ05,UniRef:UniRef50_S2YKK9,UniRef:UniRef90_A0A2B6N4J0
BAINNM_01295	22,646268	4,048696	0,5634247	9,04513E-14	4,92775E-13	ycgM	2-keto-4-pentenoate hydratase/2-oxohepta-3-ene-1,7-dioic acid hydratase (catechol pathway)	COG:COG0179,COG:Q,RefSeq:WP_053565410.1,SO:0001217,UniParc:UPI0006AD722E,UniRef:UniRef100_A0A9X7BY46,UniRef:UniRef50_J9BKD3,UniRef:UniRef90_J8J3F9
BAINNM_25605	74,521204	4,037778	0,3357624	3,05703E-34	7,79143E-33	ompR	DNA-binding response regulator, OmpR family, contains REC and winged-helix (wHTH) domain	COG:COG0745,COG:TK,SO:0001217,UniParc:UPI000863B060,UniRef:UniRef100_A0A9W3XBD8,UniRef:UniRef50_J9BES3,UniRef:UniRef90_J9BES3
BAINNM_16585	91,237138	4,033413	0,3280415	1,36725E-35	3,85328E-34	rhaT	Permease of the drug/metabolite transporter (DMT) superfamily	COG:COG0697,COG:GER,RefSeq:WP_118414781.1,SO:0001217,UniParc:UPI000E4AA02D,UniRef:UniRef100_UPI000E4AA02D,UniRef:UniRef50_C4KZB2,UniRef:UniRef90_A9VM09
BAINNM_08820	30,604738	3,991084	0,6905082	5,45759E-10	2,04555E-09		Peptidase	RefSeq:WP_000108701.1,SO:0001217,UniParc:UPI000018E21A,UniRef:UniRef100_W8YX07,UniRef:UniRef50_A0A0B5RXN9,UniRef:UniRef90_A0A0B5RXN9
BAINNM_10345	26,555023	3,988859	0,5386549	1,53319E-14	8,88123E-14	ldcB	LD-carboxypeptidase LdcB, LAS superfamily	COG:COG1876,COG:M,EC:3.4.17.14,KEGG:K07260,RefSeq:WP_000747650.1,SO:0001217,UniParc:UPI0001A17860,UniRef:UniRef100_A0A9W7QEC8,UniRef:UniRef50_J8JZ16,UniRef:UniRef90_J8JZ16
BAINNM_08825	12,913078	3,97587	0,6557965	2,49494E-10	9,63462E-10	penP	Beta-lactamase class A	COG:COG2367,COG:V,RefSeq:WP_053564816.1,SO:0001217,UniParc:UPI0006AD7918,UniRef:UniRef100_A0A9X7GJE0,UniRef:UniRef50_J8DMM2,UniRef:UniRef90_J8YX42
BAINNM_17420	134,880908	3,936521	0,3913294	7,81514E-25	1,0654E-23		NEAT domain-containing protein	RefSeq:WP_000773517.1,SO:0001217,UniParc:UPI00016B62D0,UniRef:UniRef100_A0A9X6U983,UniRef:UniRef50_A0A164I4J8,UniRef:UniRef90_W8Y6D2
BAINNM_20240	204,148317	3,920547	0,3753564	1,32042E-26	1,99493E-25		Group-specific protein	RefSeq:WP_000100485.1,SO:0001217,UniParc:UPI000018EAE6,UniRef:UniRef100_W8Y7X7,UniRef:UniRef50_A0A164PLR2,UniRef:UniRef90_A0A164PLR2
BAINNM_08885	45,25047	3,916396	0,3938625	3,89923E-24	4,92614E-23	czcD	Co/Zn/Cd efflux system component	COG:COG1230,COG:P,RefSeq:WP_069355366.1,SO:0001217,UniParc:UPI000846C45C,UniRef:UniRef100_A0A9W3SRP0,UniRef:UniRef50_A0A0G8F2H2,UniRef:UniRef90_A0A0G8F2H2
BAINNM_02820	39,663649	3,914942	0,4374996	5,09781E-20	4,64027E-19	prkA	putative Ser/Thr protein kinase	COG:COG2766,COG:T,RefSeq:WP_000353273.1,SO:0001217,UniParc:UPI000018DDF3,UniRef:UniRef100_W8Y698,UniRef:UniRef50_P39134,UniRef:UniRef90_B7HU83
BAINNM_19420	168,645285	3,914389	0,2847818	5,79183E-44	2,36353E-42	carA	carbamoyl phosphate synthase small subunit	COG:COG0505,COG:EF,EC:6.3.5.5,GO:0004088,GO:0005524,GO:0006207,GO:0006526,GO:0006541,GO:0044205,RefSeq:WP_000828670.1,SO:0001217,UniParc:UPI000200A921,UniRef:UniRef100_A0A9W3SEQ8,UniRef:UniRef50_Q819S2,UniRef:UniRef90_Q819S2
BAINNM_09795	31,647036	3,910206	0,4444914	1,90588E-19	1,64298E-18		Lipoprotein	RefSeq:WP_000695203.1,SO:0001217,UniParc:UPI00016B538B,UniRef:UniRef100_A0A9Q7N843,UniRef:UniRef50_A0A073KCF4,UniRef:UniRef90_A0A0G8BZT0
BAINNM_12580	16,458871	3,901115	0,5956041	9,66619E-12	4,24762E-11		putative SAM-depedendent methyltransferase	COG:COG4627,COG:R,RefSeq:WP_141544789.1,SO:0001217,UniParc:UPI001145355A,UniRef:UniRef100_UPI001145355A,UniRef:UniRef50_A9VGM9,UniRef:UniRef90_A9VGM9
BAINNM_03340	42,618223	3,900441	0,4216315	2,67262E-21	2,74858E-20	uspA	UspA domain-containing protein	RefSeq:WP_000277991.1,SO:0001217,UniParc:UPI0001A1E9AF,UniRef:UniRef100_A0A9X7AWR5,UniRef:UniRef50_J8J467,UniRef:UniRef90_J8J467
BAINNM_21805	210,538886	3,89032	0,6929374	1,4545E-09	5,23726E-09	phhB	4a-hydroxytetrahydrobiopterin dehydratase	COG:COG2154,COG:H,EC:4.2.1.96,GO:0006729,GO:0008124,RefSeq:WP_000979553.1,SO:0001217,UniParc:UPI0002F81BB7,UniRef:UniRef100_A0A9X7C302,UniRef:UniRef50_B9IYC4,UniRef:UniRef90_B9IYC4
BAINNM_01300	34,956691	3,861173	0,4306731	3,79983E-20	3,52446E-19	hmgA	Homogentisate 1,2-dioxygenase	COG:COG3508,COG:Q,SO:0001217,UniParc:UPI000863A053,UniRef:UniRef100_A0A9X5VRR8,UniRef:UniRef50_A0A075IAQ4,UniRef:UniRef90_J9B4Z6
BAINNM_03370	59,873743	3,854027	0,3994794	5,81305E-23	6,74341E-22		ABC transporter domain-containing protein	RefSeq:WP_000798236.1,SO:0001217,UniParc:UPI0001A179BC,UniRef:UniRef100_A0A1W6WHK5,UniRef:UniRef50_Q07733,UniRef:UniRef90_A0A090YVZ8
BAINNM_00965	707,390456	3,852575	0,225442	1,65103E-66	2,30437E-64	glmS	glutamine--fructose-6-phosphate transaminase (isomerizing)	COG:COG0449,COG:M,EC:2.6.1.16,GO:0004360,GO:0005737,GO:0005975,GO:0006040,GO:0006541,GO:0009252,GO:0097367,GO:1901137,RefSeq:WP_000334155.1,SO:0001217,UniParc:UPI00005B4FAE,UniRef:UniRef100_A0A0Q0R7S5,UniRef:UniRef50_Q81J01,UniRef:UniRef90_Q81J01
BAINNM_16185	53,439831	3,837475	0,3620037	3,91545E-27	6,10435E-26	ampC	CubicO group peptidase, beta-lactamase class C family	COG:COG1680,COG:V,RefSeq:WP_069355935.1,SO:0001217,UniParc:UPI00084736A4,UniRef:UniRef100_A0A9X5VQI5,UniRef:UniRef50_Q734U4,UniRef:UniRef90_Q734U4
BAINNM_14860	48,339823	3,835248	0,4299541	5,98081E-20	5,41042E-19		Chorismate mutase	RefSeq:WP_199717407.1,SO:0001217,UniParc:UPI0018F35B08,UniRef:UniRef100_UPI0018F35B08,UniRef:UniRef50_Q6HHD0,UniRef:UniRef90_A0A2C1LL00
BAINNM_11435	32,213503	3,81856	0,4245013	3,57598E-20	3,32737E-19	mmgD	citrate synthase	COG:C,COG:COG0372,RefSeq:WP_069355554.1,SO:0001217,UniParc:UPI0008468F0E,UniRef:UniRef100_A0A9W3ST58,UniRef:UniRef50_P45858,UniRef:UniRef90_A0A6I6YP35
BAINNM_15400	31,272705	3,817384	0,4966195	1,88195E-15	1,19653E-14	rimL	Protein N-acetyltransferase, RimJ/RimL family	COG:COG1670,COG:JO,RefSeq:WP_016081068.1,SO:0001217,UniParc:UPI00032F2488,UniRef:UniRef100_A0A9X7EAZ9,UniRef:UniRef50_J8J833,UniRef:UniRef90_J8J833
BAINNM_05145	19305,89793	3,813352	0,3788537	6,13899E-25	8,48745E-24		hypothetical protein	RefSeq:WP_000561154.1,SO:0001217,UniParc:UPI000016686C,UniRef:UniRef100_A0A9W5M9Q9,UniRef:UniRef50_A0A9W5M9Q9,UniRef:UniRef90_A0A9W5M9Q9
BAINNM_23910	1729,928116	3,81075	0,1862795	5,18502E-94	2,17104E-91	pckA	phosphoenolpyruvate carboxykinase (ATP)	COG:C,COG:COG1866,EC:4.1.1.49,GO:0004612,GO:0005524,GO:0005737,GO:0006094,GO:0046872,RefSeq:WP_053563510.1,SO:0001217,UniParc:UPI0006AD6E8A,UniRef:UniRef100_A0A9W3Y1Q7,UniRef:UniRef50_Q13E86,UniRef:UniRef90_A7GU41
BAINNM_02150	22,850778	3,8099	0,551485	4,94638E-13	2,4825E-12	ptsG2	Phosphotransferase system IIB components	COG:COG1264,COG:G,RefSeq:WP_000705569.1,SO:0001217,UniParc:UPI00016B4CF9,UniRef:UniRef100_A0A9X7PPN9,UniRef:UniRef50_A0A7U4LMM6,UniRef:UniRef90_Q63GK8
BAINNM_26190	22,192731	3,800697	0,6661627	9,7991E-10	3,59014E-09		Fur-regulated basic protein B	RefSeq:WP_000833067.1,SO:0001217,UniParc:UPI000019184E,UniRef:UniRef100_W8Z8E5,UniRef:UniRef50_A0A1I1QUG0,UniRef:UniRef90_A0A1C3TGF8
BAINNM_10975	17,587513	3,796855	0,5744196	6,66389E-12	2,98196E-11	tatA	Sec-independent protein translocase protein TatA	COG:COG1826,COG:U,GO:0008320,GO:0033281,GO:0043953,RefSeq:WP_000492442.1,SO:0001217,UniParc:UPI0001A17CBF,UniRef:UniRef100_A0A168BAS9,UniRef:UniRef50_A9VTX6,UniRef:UniRef90_A9VTX6
BAINNM_18050	8556,455909	3,794658	0,227242	1,29322E-63	1,6189E-61	hutP	hut operon transcriptional regulator HutP	BlastRules:WP_000926516,BlastRules:WP_003243875,GO:0003729,GO:0006547,GO:0010628,RefSeq:WP_000926516.1,SO:0001217,UniParc:UPI0000167296,UniRef:UniRef100_C3P4M3,UniRef:UniRef50_P10943,UniRef:UniRef90_A7GR01
BAINNM_14280	18,056966	3,789421	0,5719814	5,00029E-12	2,2617E-11		DUF3870 domain-containing protein	RefSeq:WP_000271322.1,SO:0001217,UniParc:UPI0002794EF6,UniRef:UniRef100_A0A9X7GHA8,UniRef:UniRef50_A7GQ14,UniRef:UniRef90_A0A090YLD6
BAINNM_23525	53,786862	3,757172	0,3717902	6,02781E-25	8,41311E-24		PH domain-containing protein	RefSeq:WP_199717014.1,SO:0001217,UniParc:UPI0018F3C204,UniRef:UniRef100_UPI0018F3C204,UniRef:UniRef50_A0A2P0HJX3,UniRef:UniRef90_D8GYK1
BAINNM_05940	2127,493903	3,75013	0,2522062	4,85957E-51	2,84868E-49	spx	transcriptional regulator Spx	BlastRules:WP_000258267,BlastRules:WP_003245483,GO:0005737,GO:0045892,RefSeq:WP_000258267.1,SO:0001217,UniParc:UPI00001668FF,UniRef:UniRef100_Q81TR6,UniRef:UniRef50_Q81TR6,UniRef:UniRef90_Q81TR6
BAINNM_28930	18,339594	3,749205	0,5321634	3,11272E-13	1,58668E-12		hypothetical protein	RefSeq:WP_199717402.1,SO:0001217,UniParc:UPI0018F6F2CC,UniRef:UniRef100_UPI0018F6F2CC,UniRef:UniRef50_A0A0C2SHW2,UniRef:UniRef90_A0A1C4E6M3
BAINNM_02585	205,624914	3,728822	0,2325067	7,20607E-59	7,04033E-57	ybcI	DUF457 domain-containing protein	COG:COG1988,COG:R,RefSeq:WP_000379115.1,SO:0001217,UniParc:UPI0001A17300,UniRef:UniRef100_A0A9W7V1L2,UniRef:UniRef50_O31583,UniRef:UniRef90_J8J7Y7
BAINNM_15475	55,764012	3,724369	0,3758975	5,16827E-24	6,39165E-23		Site-specific integrase	RefSeq:WP_199717334.1,SO:0001217,UniParc:UPI0018F4F9A2,UniRef:UniRef100_UPI0018F4F9A2,UniRef:UniRef50_A0A1G6V1G6,UniRef:UniRef90_A0A1G6V1G6
BAINNM_11560	63,879308	3,717915	0,3781885	1,10408E-23	1,34276E-22	himA	Bacterial nucleoid DNA-binding protein IHF-alpha	COG:COG0776,COG:L,RefSeq:WP_001043905.1,SO:0001217,UniParc:UPI000018E47A,UniRef:UniRef100_W8YAR1,UniRef:UniRef50_P0CAV2,UniRef:UniRef90_W8YAR1
BAINNM_22275	122,869726	3,697611	0,3041163	6,248E-35	1,66481E-33		Site-specific integrase	RefSeq:WP_199716864.1,SO:0001217,UniParc:UPI0018F37490,UniRef:UniRef100_UPI0018F37490,UniRef:UniRef50_C2PKR0,UniRef:UniRef90_A0A7D4D1D8
BAINNM_08815	22,859927	3,690377	0,5311432	4,69651E-13	2,36115E-12		Homoserine kinase	RefSeq:WP_048565279.1,SO:0001217,UniParc:UPI00065C13D7,UniRef:UniRef100_A0A9X7C126,UniRef:UniRef50_A0A2B5XUX9,UniRef:UniRef90_A0A2B5XUX9
BAINNM_10325	26,13787	3,668509	0,5119063	9,99604E-14	5,42563E-13		DUF1572 domain-containing protein	RefSeq:WP_053564683.1,SO:0001217,UniParc:UPI0006AD82F3,UniRef:UniRef100_A0A9X7BUA7,UniRef:UniRef50_A7GP07,UniRef:UniRef90_B7HJH6
BAINNM_20850	19,824709	3,667835	0,5272069	5,70513E-13	2,84383E-12		DUF2627 domain-containing protein	RefSeq:WP_001190211.1,SO:0001217,UniParc:UPI00016B650B,UniRef:UniRef100_A0A1B1LBC7,UniRef:UniRef50_A0A917AZB5,UniRef:UniRef90_J8B7N1
BAINNM_03365	27,905664	3,659582	0,4428069	2,1458E-17	1,57627E-16	gsiA	ABC-type glutathione transport system ATPase component, contains duplicated ATPase domain	COG:COG1123,COG:O,RefSeq:WP_199717248.1,SO:0001217,UniParc:UPI0018F37B83,UniRef:UniRef100_UPI0018F37B83,UniRef:UniRef50_P0A2V4,UniRef:UniRef90_J8J471
BAINNM_10030	35,910059	3,645779	0,4473689	4,88633E-17	3,48463E-16	yjhB	ADP-ribose pyrophosphatase YjhB, NUDIX family	COG:COG1051,COG:F,RefSeq:WP_000024996.1,SO:0001217,UniParc:UPI000043C547,UniRef:UniRef100_A0RCZ7,UniRef:UniRef50_J8J7Q2,UniRef:UniRef90_J8JFC8
BAINNM_10980	45,72425	3,631744	0,3961855	6,64751E-21	6,67256E-20	tatC	twin-arginine translocase subunit TatC	COG:COG0805,COG:U,GO:0005886,GO:0015628,KEGG:K03118,RefSeq:WP_000117643.1,SO:0001217,UniParc:UPI00016B6274,UniRef:UniRef100_A0A9W5M8L8,UniRef:UniRef50_A0A068LRF4,UniRef:UniRef90_A0A0F7REP6
BAINNM_03360	76,598329	3,629942	0,3164522	2,29097E-31	4,76228E-30	opp4B	oligopeptide ABC transporter permease	COG:COG0601,COG:EP,GO:0043190,GO:0140359,RefSeq:WP_000265452.1,SO:0001217,UniParc:UPI000200AB40,UniRef:UniRef100_A0A9X6UDE1,UniRef:UniRef50_A0A0G8FA11,UniRef:UniRef90_J8B116
BAINNM_05045	36,552099	3,627744	0,3990267	1,32229E-20	1,28758E-19		Group-specific protein	RefSeq:WP_084746004.1,SO:0001217,UniParc:UPI0008638B7B,UniRef:UniRef100_A0A9W3X7F0,UniRef:UniRef50_A9VI33,UniRef:UniRef90_B9ISF2
BAINNM_16170	96,664144	3,626573	0,2939336	7,16155E-36	2,03791E-34	menH	2-succinyl-6-hydroxy-2,4-cyclohexadiene-1-carboxylate synthase MenH and related esterases, alpha/beta hydrolase fold	COG:COG0596,COG:HR,RefSeq:WP_199717269.1,SO:0001217,UniParc:UPI0018F2C988,UniRef:UniRef100_A0A9X5ZL41,UniRef:UniRef50_A0A1Y6AJR8,UniRef:UniRef90_A0A1Y6AJR8
BAINNM_26870	169,563082	3,611462	0,2811186	1,10258E-38	3,51267E-37	ugpQ	Glycerophosphoryl diester phosphodiesterase	COG:COG0584,COG:I,RefSeq:WP_048656344.1,SO:0001217,UniParc:UPI00065CCABE,UniRef:UniRef100_A0A9X7BXX6,UniRef:UniRef50_A0A917AW10,UniRef:UniRef90_Q630M7
BAINNM_00990	180,111287	3,608669	0,249187	1,59777E-48	7,80511E-47	fabG	NAD(P)-dependent dehydrogenase, short-chain alcohol dehydrogenase family	COG:COG1028,COG:I,RefSeq:WP_069354750.1,SO:0001217,UniParc:UPI000846EFD6,UniRef:UniRef100_A0A9X6RC18,UniRef:UniRef50_O31642,UniRef:UniRef90_D8GXN3
BAINNM_25390	17,379658	3,601515	0,6273543	1,17705E-09	4,26971E-09		Group-Specific protein	RefSeq:WP_000656311.1,SO:0001217,UniParc:UPI000200A999,UniRef:UniRef100_A0A9X6UBH7,UniRef:UniRef50_A0A6H3AGZ5,UniRef:UniRef90_A0A6H3AGZ5
BAINNM_06885	39,891187	3,596636	0,4684489	1,84747E-15	1,17716E-14	yrpB	NAD(P)H-dependent flavin oxidoreductase YrpB, nitropropane dioxygenase family	COG:COG2070,COG:R,SO:0001217,UniParc:UPI0008467066,UniRef:UniRef100_A0A9X5ZLJ3,UniRef:UniRef50_Q63E06,UniRef:UniRef90_A0A9X7GJ47
BAINNM_02490	60,649135	3,586883	0,3694834	3,21777E-23	3,80294E-22	ampC	CubicO group peptidase, beta-lactamase class C family	COG:COG1680,COG:V,SO:0001217,UniParc:UPI00028AEB22,UniRef:UniRef100_A0A1W6WH71,UniRef:UniRef50_Q6HNV4,UniRef:UniRef90_Q6HNV4
BAINNM_03355	53,778749	3,572461	0,3773065	3,97512E-22	4,28349E-21	dppC	ABC-type dipeptide/oligopeptide/nickel transport system, permease component	COG:COG1173,COG:EP,RefSeq:WP_000880730.1,SO:0001217,UniParc:UPI0001A179B9,UniRef:UniRef100_A0A168B1Z3,UniRef:UniRef50_A0A078LVH8,UniRef:UniRef90_J8BSC5
BAINNM_08375	69,207105	3,571551	0,4501112	2,11107E-16	1,43563E-15		Cytoplasmic protein	RefSeq:WP_098834767.1,SO:0001217,UniParc:UPI000BFE506B,UniRef:UniRef100_UPI000BFE506B,UniRef:UniRef50_A0A073KE71,UniRef:UniRef90_J8K0R4
BAINNM_21265	17,181828	3,562459	0,5765607	7,64521E-11	3,10792E-10		Group-specific protein	RefSeq:WP_001012331.1,SO:0001217,UniParc:UPI0001A17622,UniRef:UniRef100_A0A1W6WSJ7,UniRef:UniRef50_A0A6H3AMI5,UniRef:UniRef90_A0A6H3AMI5
BAINNM_24825	113,095284	3,55837	0,2972547	5,59879E-34	1,40257E-32		DUF2628 domain-containing protein	SO:0001217,UniParc:UPI000863A0AB,UniRef:UniRef100_A0A9W3SXL5,UniRef:UniRef50_Q6HBW1,UniRef:UniRef90_B7IMW3
BAINNM_23625	1184,803868	3,552481	0,4105572	4,76251E-19	3,9432E-18	glpR	DNA-binding transcriptional regulator of sugar metabolism, DeoR/GlpR family	COG:COG1349,COG:KG,RefSeq:WP_000805512.1,SO:0001217,UniParc:UPI000016772C,UniRef:UniRef100_A0A9X6MVL3,UniRef:UniRef50_O32067,UniRef:UniRef90_A0A073JTS1
BAINNM_15430	55,842396	3,544214	0,3541813	2,11105E-24	2,73783E-23	gloB	Glyoxylase or a related metal-dependent hydrolase, beta-lactamase superfamily II	COG:COG0491,COG:R,RefSeq:WP_069355871.1,SO:0001217,UniParc:UPI00084733DE,UniRef:UniRef100_A0A9W3X9P0,UniRef:UniRef50_A0A172ZH74,UniRef:UniRef90_A0A2S9XNB2
BAINNM_08860	16,414253	3,540245	0,540199	8,35507E-12	3,6992E-11		PPM-type phosphatase domain-containing protein	RefSeq:WP_002040904.1,SO:0001217,UniParc:UPI000018E221,UniRef:UniRef100_A0A0K0QBN2,UniRef:UniRef50_J8K115,UniRef:UniRef90_J8K115
BAINNM_16480	36,072452	3,509771	0,3883867	2,25591E-20	2,12607E-19	yeaQ	Uncharacterized membrane protein YeaQ/YmgE, transglycosylase-associated protein family	COG:COG2261,COG:R,RefSeq:WP_069355969.1,SO:0001217,UniParc:UPI000847619C,UniRef:UniRef100_A0A9X6YLE0,UniRef:UniRef50_B9ISL4,UniRef:UniRef90_J8B4E2
BAINNM_20795	165,816054	3,493717	0,272188	1,20884E-38	3,8092E-37	yjhB	ADP-ribose pyrophosphatase YjhB, NUDIX family	COG:COG1051,COG:F,RefSeq:WP_053563679.1,SO:0001217,UniParc:UPI0006AD7DBD,UniRef:UniRef100_A0A9X7C3A5,UniRef:UniRef50_J8AGT8,UniRef:UniRef90_J8FD34
BAINNM_20245	50,231404	3,483588	0,343591	4,57492E-25	6,41583E-24		Group-specific protein	RefSeq:WP_000468017.1,SO:0001217,UniParc:UPI0001A16EA4,UniRef:UniRef100_A0A9W3U7L5,UniRef:UniRef50_D8H9G8,UniRef:UniRef90_B9IWR0
BAINNM_09750	14,56393	3,452271	0,5588998	9,78457E-11	3,95022E-10	cydA	cytochrome ubiquinol oxidase subunit I	BlastRules:WP_000381950,BlastRules:WP_000448880,BlastRules:WP_001286162,BlastRules:WP_003243795,COG:C,COG:COG1271,EC:1.10.3.-,RefSeq:WP_000448869.1,SO:0001217,UniParc:UPI00019FCEAA,UniRef:UniRef100_A0A9W7QSK2,UniRef:UniRef50_P94364,UniRef:UniRef90_B7HN84
BAINNM_16245	16,505325	3,448893	0,5632723	1,30564E-10	5,23124E-10		YwiC-like family protein	RefSeq:WP_069355944.1,SO:0001217,UniParc:UPI0008474875,UniRef:UniRef100_A0A9X7AWI9,UniRef:UniRef50_Q638S4,UniRef:UniRef90_Q638S4
BAINNM_11475	37,186321	3,444354	0,3918766	1,77176E-19	1,54096E-18		Group-specific protein	RefSeq:WP_001119409.1,SO:0001217,UniParc:UPI000043C627,UniRef:UniRef100_A0A0K0QD02,UniRef:UniRef50_B9J000,UniRef:UniRef90_B9J000
BAINNM_22085	13,536921	3,443737	0,5788182	3,87516E-10	1,47126E-09	yrzE	DUF3792 domain-containing protein	COG:COG5923,COG:D,RefSeq:WP_000349148.1,SO:0001217,UniParc:UPI000018EC35,UniRef:UniRef100_A0A9Q5MVJ0,UniRef:UniRef50_A9VIP1,UniRef:UniRef90_A9VIP1
BAINNM_23480	66,828099	3,427754	0,370526	2,29975E-21	2,37343E-20		DUF3917 domain-containing protein	RefSeq:WP_000636589.1,SO:0001217,UniParc:UPI000018ED23,UniRef:UniRef100_W8YHP4,UniRef:UniRef50_B9J177,UniRef:UniRef90_B9J177
BAINNM_08260	33,613903	3,42756	0,4064938	4,29687E-18	3,33178E-17		type IV secretory system conjugative DNA transfer family protein	RefSeq:WP_199717083.1,SO:0001217,UniParc:UPI0018F47BE3,UniRef:UniRef100_UPI0018F47BE3,UniRef:UniRef50_W8Y7U3,UniRef:UniRef90_A0A9X0ES14
BAINNM_05590	25,025736	3,423591	0,4690144	4,25202E-14	2,38292E-13	ompR	DNA-binding response regulator, OmpR family, contains REC and winged-helix (wHTH) domain	COG:COG0745,COG:TK,RefSeq:WP_069355191.1,SO:0001217,UniParc:UPI000846ED7B,UniRef:UniRef100_A0A9W7QP56,UniRef:UniRef50_P94504,UniRef:UniRef90_J8GM46
BAINNM_19415	387,245772	3,419645	0,28209	8,39876E-35	2,21773E-33	carB	carbamoyl-phosphate synthase large subunit	BlastRules:WP_001126118,COG:COG0458,COG:EF,EC:6.3.5.5,GO:0004088,GO:0005524,GO:0006526,GO:0006807,GO:0044205,GO:0046872,KEGG:K01955,RefSeq:WP_001126128.1,SO:0001217,UniParc:UPI000200A920,UniRef:UniRef100_A0A1W6WRQ9,UniRef:UniRef50_P77886,UniRef:UniRef90_A7GRL1
BAINNM_05140	512,84712	3,418568	0,2069563	2,71697E-62	3,18538E-60	glpD	aerobic glycerol-3-phosphate dehydrogenase	BlastRules:WP_000672802,COG:C,COG:COG0578,EC:1.1.5.3,RefSeq:WP_029442064.1,SO:0001217,UniParc:UPI0003FC088F,UniRef:UniRef100_A0A9X7AHK1,UniRef:UniRef50_A0A0B5ARD1,UniRef:UniRef90_B9IT53
BAINNM_06565	14,445514	3,408523	0,5751774	4,04146E-10	1,53043E-09	pulO	Prepilin signal peptidase PulO (type II secretory pathway) or related peptidase	COG:COG1989,COG:NU,RefSeq:WP_088024888.1,SO:0001217,UniParc:UPI000B4376E9,UniRef:UniRef100_A0A9X6MLV8,UniRef:UniRef50_A0A136BIQ3,UniRef:UniRef90_W8XZW6
BAINNM_11385	22,209079	3,403517	0,4815423	1,98983E-13	1,03408E-12		Group-specific protein	RefSeq:WP_000651909.1,SO:0001217,UniParc:UPI0001A17EF0,UniRef:UniRef100_A0A9X9EF04,UniRef:UniRef50_B9IZY2,UniRef:UniRef90_A0A2C1MHN8
BAINNM_08950	22,697071	3,377786	0,4989744	1,75322E-12	8,3016E-12		PH domain-containing protein	RefSeq:WP_000669072.1,SO:0001217,UniParc:UPI00016B540C,UniRef:UniRef100_A0A9W7V321,UniRef:UniRef50_A9VPG7,UniRef:UniRef90_Q73AD8
BAINNM_10310	46,836102	3,357358	0,3798726	1,43192E-19	1,25283E-18	cbpA	cyclic di-AMP binding protein CbpA	COG:COG1253,COG:R,RefSeq:WP_001220528.1,SO:0001217,UniParc:UPI0001A1785A,UniRef:UniRef100_A0A0K0QCG4,UniRef:UniRef50_J8F6Q8,UniRef:UniRef90_A0A2B1E3H2
BAINNM_20385	58,3837	3,352163	0,4440169	4,48471E-15	2,72711E-14	spoIIAB	anti-sigma F factor	BlastRules:WP_001243400,BlastRules:WP_003230452,COG:COG2172,COG:T,EC:2.7.11.1,GO:0004672,GO:0004674,GO:0005524,GO:0016310,GO:0016989,GO:0030435,GO:0030436,GO:0042174,GO:0106310,RefSeq:WP_001243398.1,SO:0001217,UniParc:UPI00005B3F1B,UniRef:UniRef100_B7IWI6,UniRef:UniRef50_A7GS97,UniRef:UniRef90_A7GS97
BAINNM_06735	93,849157	3,340895	0,3105936	6,12794E-28	1,00904E-26	kinB	sporulation sensor histidine kinase KinB	BlastRules:WP_000420390,BlastRules:WP_003159138,BlastRules:WP_003228853,COG:COG5806,COG:DT,EC:2.7.13.3,RefSeq:WP_000964151.1,SO:0001217,UniParc:UPI00016B61E9,UniRef:UniRef100_A0A1B1L2L1,UniRef:UniRef50_A0A0F5RTE7,UniRef:UniRef90_A0A0F5RTE7
BAINNM_16165	17,789134	3,340275	0,5666061	4,58546E-10	1,72683E-09		Spore coat protein D	RefSeq:WP_069355933.1,SO:0001217,UniParc:UPI00084788C5,UniRef:UniRef100_A0A9X7CCS8,UniRef:UniRef50_R8P6U7,UniRef:UniRef90_B7IPG4
BAINNM_17380	118,723049	3,335359	0,2944317	1,19549E-30	2,38367E-29	lsa	Lsa family ABC-F type ribosomal protection protein	COG:COG0488,COG:R,GO:0005524,GO:0016887,NCBIFam:NF000167.2,RefSeq:WP_016080735.1,SO:0001217,UniParc:UPI00032D8BEA,UniRef:UniRef100_A0A9X7C4U0,UniRef:UniRef50_J8J801,UniRef:UniRef90_J8J801
BAINNM_20315	115,155844	3,322514	0,2718246	3,18642E-35	8,81075E-34	ribT	GNAT family N-acetyltransferase RibT	BlastRules:WP_000908398,BlastRules:WP_003223910,EC:2.3.1.-,RefSeq:WP_025118450.1,SO:0001217,UniParc:UPI000467FA55,UniRef:UniRef100_A0A9X6UDZ2,UniRef:UniRef50_P17622,UniRef:UniRef90_A0A0G8E9G5
BAINNM_11045	347,759485	3,30239	0,3169723	2,08507E-26	3,11803E-25		Lipoprotein	RefSeq:WP_000713495.1,SO:0001217,UniParc:UPI0001A18BC4,UniRef:UniRef100_A0A9X5VSX4,UniRef:UniRef50_A0A2S1ABN2,UniRef:UniRef90_A0A506QLC5
BAINNM_08845	76,053438	3,293318	0,3926332	5,90042E-18	4,46877E-17	menH	2-succinyl-6-hydroxy-2,4-cyclohexadiene-1-carboxylate synthase MenH and related esterases, alpha/beta hydrolase fold	COG:COG0596,COG:HR,RefSeq:WP_069355362.1,SO:0001217,UniParc:UPI0008470FAE,UniRef:UniRef100_A0A9W3SRX1,UniRef:UniRef50_C3AK12,UniRef:UniRef90_M1QTK0
BAINNM_23170	23,447272	3,290554	0,4802962	9,59591E-13	4,64886E-12		DUF2785 domain-containing protein	RefSeq:WP_199717006.1,SO:0001217,UniParc:UPI0018F5CCE6,UniRef:UniRef100_UPI0018F5CCE6,UniRef:UniRef50_B9J0B8,UniRef:UniRef90_A0A9X7BQE8
BAINNM_28720	40,949936	3,289101	0,5561607	3,43516E-10	1,311E-09		F0F1 ATP synthase subunit alpha	RefSeq:WP_044307599.1,SO:0001217,UniParc:UPI0005C83F3E,UniRef:UniRef100_A0A2B6CJQ4,UniRef:UniRef50_C0ZGR5,UniRef:UniRef90_R8HFA0
BAINNM_13995	47,720304	3,283949	0,3575914	5,80424E-21	5,88658E-20		Chitodextrinase	COG:COG3979,COG:G,RefSeq:WP_161114674.1,SO:0001217,UniParc:UPI0013706E02,UniRef:UniRef100_UPI0013706E02,UniRef:UniRef50_A0A654AVS2,UniRef:UniRef90_A0A0G8F6D1
BAINNM_17605	35,674428	3,263213	0,394973	1,85265E-17	1,3782E-16	mrp	Fe-S cluster carrier ATPase, Mrp/ApbC/NBP35 family	COG:COG0489,COG:D,RefSeq:WP_090977420.1,SO:0001217,UniParc:UPI0008EAC79C,UniRef:UniRef100_UPI0008EAC79C,UniRef:UniRef50_Q637R0,UniRef:UniRef90_Q637R0
BAINNM_13350	33,531405	3,260564	0,5393662	1,7128E-10	6,7918E-10	merR	DNA-binding transcriptional regulator, MerR family	COG:COG0789,COG:K,RefSeq:WP_000703280.1,SO:0001217,UniParc:UPI0001A11C83,UniRef:UniRef100_A0A9W7QR71,UniRef:UniRef50_J8FCL8,UniRef:UniRef90_A0A1W6WP72
BAINNM_21325	79,001703	3,256415	0,368514	1,22445E-19	1,08425E-18		DUF2759 domain-containing protein	SO:0001217,UniParc:UPI0001A07AD7,UniRef:UniRef100_W8Y8H6,UniRef:UniRef50_D8GVL5,UniRef:UniRef90_B7HPG2
BAINNM_20160	16,04416	3,227474	0,5352017	2,4836E-10	9,61615E-10	fabG	NAD(P)-dependent dehydrogenase, short-chain alcohol dehydrogenase family	COG:COG1028,COG:I,RefSeq:WP_000258450.1,SO:0001217,UniParc:UPI00027A7B56,UniRef:UniRef100_A0A9W3U7M8,UniRef:UniRef50_P42317,UniRef:UniRef90_Q819F4
BAINNM_25345	48,934653	3,21273	0,4235157	3,64887E-15	2,2563E-14	nprB	neutral protease NprB	BlastRules:WP_000745139,BlastRules:WP_009966979,COG:COG3227,COG:O,EC:3.4.24.-,RefSeq:WP_013142262.1,SO:0001217,UniParc:UPI0001D3AF25,UniRef:UniRef100_A0A9X8SFM4,UniRef:UniRef50_P39899,UniRef:UniRef90_B7JEJ8
BAINNM_16890	20,168979	3,212233	0,4698511	1,2263E-12	5,89227E-12		DUF3784 domain-containing protein	RefSeq:WP_000171773.1,SO:0001217,UniParc:UPI0002411E92,UniRef:UniRef100_A0A9W5H7C9,UniRef:UniRef50_A9VMQ7,UniRef:UniRef90_J8ACD3
BAINNM_15920	18,632581	3,210989	0,5023981	2,31837E-11	9,89105E-11		ABC3 transporter permease protein domain-containing protein	SO:0001217,UniParc:UPI0008F16EE4,UniRef:UniRef100_A0A9X6YEW5,UniRef:UniRef50_A9VFY6,UniRef:UniRef90_A0A0G8CIE3
BAINNM_23760	28,990882	3,204299	0,422504	4,68497E-15	2,84299E-14		Spore germination protein GerIA	KEGG:K06288,SO:0001217,UniRef:UniRef50_A0A164MIG5,UniRef:UniRef90_A0A1W6WTZ8
BAINNM_10175	130,989511	3,200476	0,2719131	7,01678E-33	1,67205E-31	ybjT	DUF2867 domain-containing protein	COG:COG0702,COG:R,EC:1.1.1.-,KEGG:K17290,RefSeq:WP_001042736.1,SO:0001217,UniParc:UPI00016B41F2,UniRef:UniRef100_W8YY36,UniRef:UniRef50_A0A1W6VQQ5,UniRef:UniRef90_J8FS83
BAINNM_25145	82,178322	3,194165	0,4215482	4,15804E-15	2,54963E-14		Group-specific protein	RefSeq:WP_023523350.1,SO:0001217,UniParc:UPI0003C54D15,UniRef:UniRef100_A0A9W3SGU1,UniRef:UniRef50_A0A1D3R1S8,UniRef:UniRef90_A0A1D3R1S8
BAINNM_12035	134,584734	3,192515	0,2933044	1,81096E-28	3,0331E-27	marR	DNA-binding transcriptional regulator, MarR family	COG:COG1846,COG:K,RefSeq:WP_161114236.1,SO:0001217,UniParc:UPI00136B8CCC,UniRef:UniRef100_UPI00136B8CCC,UniRef:UniRef50_J8DF52,UniRef:UniRef90_J7XJV2
BAINNM_21660	17,834482	3,183796	0,5908445	8,87588E-09	2,92964E-08	comER	late competence protein ComER	COG:COG0345,COG:E,GO:0004735,GO:0006561,RefSeq:WP_053563635.1,SO:0001217,UniParc:UPI0006AD7693,UniRef:UniRef100_A0A9X7B274,UniRef:UniRef50_P39696,UniRef:UniRef90_A0A0K0QHJ8
BAINNM_06205	25,02508	3,173252	0,4246388	1,10104E-14	6,53269E-14		Integral membrane protein	RefSeq:WP_000424522.1,SO:0001217,UniParc:UPI0001A174F7,UniRef:UniRef100_A0A1B1L2D8,UniRef:UniRef50_A9VJW7,UniRef:UniRef90_J8JGU6
BAINNM_24940	74,297447	3,167516	0,3273638	6,16521E-23	7,11427E-22	yutE	Uncharacterized HEPN domain protein YutE, UPF0331/DUF86 family	COG:COG2445,COG:R,RefSeq:WP_000274010.1,SO:0001217,UniParc:UPI00016B9368,UniRef:UniRef100_A0A9X7GTP7,UniRef:UniRef50_O32126,UniRef:UniRef90_A9VN27
BAINNM_10255	32,08655	3,164615	0,3954243	1,51255E-16	1,03581E-15	yciA	Acyl-CoA hydrolase	COG:COG1607,COG:I,RefSeq:WP_053564687.1,SO:0001217,UniParc:UPI0006AD8154,UniRef:UniRef100_A0A9X6YK88,UniRef:UniRef50_Q81EE4,UniRef:UniRef90_Q81EE4
BAINNM_11140	27,73549	3,158489	0,4817538	7,05334E-12	3,15142E-11		Azoreductase	RefSeq:WP_000780355.1,SO:0001217,UniParc:UPI00000BF8B4,UniRef:UniRef100_Q8GKS3,UniRef:UniRef90_Q9FAW5
BAINNM_15265	314,44999	3,157947	0,4360036	4,6653E-14	2,60457E-13		Methyltransferase	RefSeq:WP_000817586.1,SO:0001217,UniParc:UPI00027A7B15,UniRef:UniRef100_A0A9W7QMS7,UniRef:UniRef50_C0ZE90,UniRef:UniRef90_D8H2I9
BAINNM_18850	270,73265	3,153292	0,238602	8,15779E-41	2,91591E-39	spoVS	stage V sporulation protein SpoVS	BlastRules:WP_000404341,BlastRules:WP_000427804,BlastRules:WP_003154135,COG:COG2359,COG:S,RefSeq:WP_000404341.1,SO:0001217,UniParc:UPI000016734E,UniRef:UniRef100_A0RHE8,UniRef:UniRef50_A0A1D7QVX0,UniRef:UniRef90_A0A1D7QVX0
BAINNM_17405	27,182552	3,123094	0,4809155	1,06958E-11	4,68897E-11		UPF0457 protein BC_3525	RefSeq:WP_000900689.1,SO:0001217,UniParc:UPI0001A16E8C,UniRef:UniRef100_A0A0K0QF55,UniRef:UniRef50_Q813A2,UniRef:UniRef90_Q813A2
BAINNM_23140	422,848091	3,120801	0,2162654	4,13335E-48	1,98604E-46	ytoI	putative transcriptional regulator containing CBS domains	COG:COG4109,COG:K,RefSeq:WP_000201579.1,SO:0001217,UniParc:UPI00005B4004,UniRef:UniRef100_A0A0Q0WZR6,UniRef:UniRef50_O34921,UniRef:UniRef90_A0A063CLQ4
BAINNM_26005	82,094365	3,11341	0,4206165	1,54974E-14	8,94151E-14	chrA	Chromate transport protein ChrA	COG:COG2059,COG:P,RefSeq:WP_199716962.1,SO:0001217,UniParc:UPI0018F72FC5,UniRef:UniRef100_UPI0018F72FC5,UniRef:UniRef50_A0A0G8EWN3,UniRef:UniRef90_A0A0G8EWN3
BAINNM_27845	25,55184	3,102461	0,4285094	6,37638E-14	3,513E-13		hypothetical protein	RefSeq:WP_044306828.1,SO:0001217,UniParc:UPI0005C98270,UniRef:UniRef100_A0A2B6CGA8,UniRef:UniRef50_A0A2B6CGA8,UniRef:UniRef90_A0A2B6CGA8,PFAM:PF01473.24,PFAM:PF19127.4,PFAM:PF03945.18
BAINNM_16530	26,581342	3,080147	0,46194	3,21308E-12	1,48542E-11	yebE	UPF0316 protein BT9727_3154	COG:COG4843,COG:S,GO:0005886,RefSeq:WP_000938438.1,SO:0001217,UniParc:UPI000018E85B,UniRef:UniRef100_Q81B38,UniRef:UniRef50_A7GQJ0,UniRef:UniRef90_A7GQJ0
BAINNM_14480	34,701279	3,068695	0,3972829	1,58631E-15	1,02411E-14	ubiE	Ubiquinone/menaquinone biosynthesis C-methylase UbiE/MenG	COG:COG2226,COG:H,RefSeq:WP_090977764.1,SO:0001217,UniParc:UPI0008EA7FF8,UniRef:UniRef100_A0A9W7QRD8,UniRef:UniRef50_A0A1Y6AFX0,UniRef:UniRef90_Q81C88
BAINNM_13700	21,233736	3,068373	0,6585394	3,5452E-07	1,01872E-06		DinB-like domain-containing protein	RefSeq:WP_000379380.1,SO:0001217,UniParc:UPI00027A7F37,UniRef:UniRef100_A0A9X6YFM7,UniRef:UniRef50_N0B1J1,UniRef:UniRef90_B7H866
BAINNM_25170	1031,893477	3,057252	0,2441845	7,02139E-37	2,05797E-35	fadB	3-hydroxyacyl-CoA dehydrogenase	COG:COG1250,COG:I,RefSeq:WP_161114361.1,SO:0001217,UniParc:UPI001369B0D4,UniRef:UniRef100_UPI001369B0D4,UniRef:UniRef50_O32178,UniRef:UniRef90_Q631W2
BAINNM_19405	122,033429	3,057035	0,2600928	7,73528E-33	1,81377E-31	pyrD	dihydroorotate oxidase B catalytic subunit	BlastRules:WP_001081057,COG:COG0167,COG:F,EC:1.3.1.14,GO:0004152,GO:0004589,GO:0005737,GO:0006207,GO:0006221,GO:0044205,RefSeq:WP_001081057.1,SO:0001217,UniParc:UPI00001673BE,UniRef:UniRef100_C3P654,UniRef:UniRef50_P25996,UniRef:UniRef90_A7GRK9
BAINNM_18680	27,311475	3,054927	0,4209312	5,46836E-14	3,01841E-13	alkA	3-methyladenine DNA glycosylase/8-oxoguanine DNA glycosylase	COG:COG0122,COG:L,RefSeq:WP_199716901.1,SO:0001217,UniParc:UPI0018F549EE,UniRef:UniRef100_UPI0018F549EE,UniRef:UniRef50_A0A091A1E6,UniRef:UniRef90_B7ITJ5
BAINNM_19530	474,441667	3,050893	0,25009	3,81472E-35	1,03527E-33	murB	UDP-N-acetylmuramate dehydrogenase	COG:COG0812,COG:M,EC:1.3.1.98,GO:0005829,GO:0007049,GO:0008360,GO:0008762,GO:0009252,GO:0050660,GO:0051301,GO:0071555,GO:0071949,RefSeq:WP_000437027.1,SO:0001217,UniParc:UPI0001A16DEF,UniRef:UniRef100_A0A9W7V513,UniRef:UniRef50_Q81WD1,UniRef:UniRef90_Q819Q4
BAINNM_10050	127,413049	3,0446	0,3011701	7,03244E-25	9,63181E-24	aprE	serine protease	BlastRules:WP_001089035,COG:COG1404,COG:O,RefSeq:WP_053564709.1,SO:0001217,UniParc:UPI0006AD72F8,UniRef:UniRef100_A0A9X7C185,UniRef:UniRef50_P11018,UniRef:UniRef90_A0A084J6T1
BAINNM_16980	20,39492	3,042973	0,574385	1,23828E-08	4,05972E-08		Group-specific protein	RefSeq:WP_000608950.1,SO:0001217,UniParc:UPI0002411C2B,UniRef:UniRef100_A0A9W7QN61,UniRef:UniRef50_Q6HFW4,UniRef:UniRef90_A0A243CTZ7
BAINNM_23130	27,579967	3,039779	0,4345785	4,01412E-13	2,02851E-12	ytpI	YtpI family protein	RefSeq:WP_001144766.1,SO:0001217,UniParc:UPI000200AAFD,UniRef:UniRef100_A0A1B1LCU8,UniRef:UniRef50_W1SGP2,UniRef:UniRef90_B9J0A8
BAINNM_21640	19,335494	3,037272	0,5622734	7,22076E-09	2,39683E-08	yqzM	YqzM family protein	RefSeq:WP_000997609.1,SO:0001217,UniParc:UPI000019175A,UniRef:UniRef100_W8YGJ6,UniRef:UniRef50_K2NFY2,UniRef:UniRef90_W8YGJ6
BAINNM_25395	22,771154	3,035664	0,5919192	3,26279E-08	1,03948E-07	dinB	Damage-inducible protein DinB	RefSeq:WP_016079796.1,SO:0001217,UniParc:UPI00033004C8,UniRef:UniRef100_A0A9X7ALJ8,UniRef:UniRef50_S2XNC5,UniRef:UniRef90_J9BVU0
BAINNM_15650	41,033768	3,035059	0,5597874	6,52003E-09	2,17409E-08		Serine aminopeptidase S33 domain-containing protein	RefSeq:WP_000516847.1,SO:0001217,UniParc:UPI00027BFA45,UniRef:UniRef100_A0A9X5VR23,UniRef:UniRef50_C3BKZ1,UniRef:UniRef90_J8HQ49
BAINNM_07750	19,160319	3,031954	0,6433138	2,46825E-07	7,23445E-07	panB	3-methyl-2-oxobutanoate hydroxymethyltransferase	COG:COG0413,COG:H,EC:2.1.2.11,GO:0003864,GO:0005737,GO:0015940,GO:0046872,RefSeq:WP_000851108.1,SO:0001217,UniParc:UPI00016B6C6C,UniRef:UniRef100_W8Y946,UniRef:UniRef50_P52996,UniRef:UniRef90_A9VME9
BAINNM_18755	16,72583	3,030438	0,524121	1,06552E-09	3,88922E-09	aRO8	DNA-binding transcriptional regulator, MocR family, contains an aminotransferase domain	COG:COG1167,COG:KE,RefSeq:WP_000454956.1,SO:0001217,UniParc:UPI0001A177A5,UniRef:UniRef100_A0A9W7V4L9,UniRef:UniRef50_J8J7R0,UniRef:UniRef90_J8J7R0
BAINNM_24165	16,346436	3,029983	0,518022	6,17267E-10	2,29304E-09		Group-specific protein	RefSeq:WP_002001286.1,SO:0001217,UniParc:UPI000018EDA9,UniRef:UniRef100_A0A9W5HS34,UniRef:UniRef50_J8JGF4,UniRef:UniRef90_J8JGF4
BAINNM_28275	15,727483	3,011479	0,6022476	8,1455E-08	2,50782E-07		DUF4083 domain-containing protein	RefSeq:WP_044307116.1,SO:0001217,UniParc:UPI0005C7F71D,UniRef:UniRef100_A0A2B6BXB2,UniRef:UniRef50_J7V888,UniRef:UniRef90_A0A2B6BXB2
BAINNM_19440	253,480248	3,007519	0,2228931	1,87764E-42	7,33781E-41	pyrR	bifunctional pyrimidine operon transcriptional regulator/uracil phosphoribosyltransferase	BlastRules:WP_001156491,BlastRules:WP_003232127,COG:COG2065,COG:F,EC:2.4.2.9,GO:0003723,GO:0004845,GO:0006353,GO:0009116,RefSeq:WP_001156491.1,SO:0001217,UniParc:UPI00001673C5,UniRef:UniRef100_C3P661,UniRef:UniRef50_P39765,UniRef:UniRef90_A7GRL6
BAINNM_07315	95,247338	3,000697	0,2965225	6,07928E-25	8,44472E-24	tauE	Sulfite exporter TauE/SafE/YfcA and related permeases, UPF0721 family	COG:COG0730,COG:P,RefSeq:WP_053564902.1,SO:0001217,UniParc:UPI0006AD702C,UniRef:UniRef100_A0A9X6UEQ4,UniRef:UniRef50_O32134,UniRef:UniRef90_A0A0F7RKF2
BAINNM_05730	43,731477	2,998608	0,4535172	4,47543E-12	2,04641E-11	ycgM	2-keto-4-pentenoate hydratase/2-oxohepta-3-ene-1,7-dioic acid hydratase (catechol pathway)	COG:COG0179,COG:Q,RefSeq:WP_053565035.1,SO:0001217,UniParc:UPI0006AD6529,UniRef:UniRef100_A0A9W3SQJ7,UniRef:UniRef50_O06724,UniRef:UniRef90_J8DJR8
BAINNM_20650	24,490827	2,985119	0,4313949	6,74014E-13	3,33142E-12		DUF2062 domain-containing protein	COG:COG3216,COG:S,SO:0001217,UniParc:UPI00086386CC,UniRef:UniRef100_A0A9W3SWN1,UniRef:UniRef50_Q731G8,UniRef:UniRef90_A9VG64
BAINNM_10525	103,333113	2,979436	0,3711053	1,08305E-16	7,52229E-16		Group-specific protein	RefSeq:WP_000460216.1,SO:0001217,UniParc:UPI0001A179E2,UniRef:UniRef100_A0A1W6WLQ4,UniRef:UniRef50_A0A073K0H2,UniRef:UniRef90_A0A0G8C648
BAINNM_23245	20,763318	2,976603	0,4882789	1,53878E-10	6,13626E-10		Radical SAM protein	RefSeq:WP_000417218.1,SO:0001217,UniParc:UPI000018ECFD,UniRef:UniRef100_W8Z6E8,UniRef:UniRef50_A0A172TMU4,UniRef:UniRef90_B7JS07
BAINNM_00120	67459,56108	2,956176	0,5119387	1,23435E-09	4,47205E-09	Bacteria_large_SRP	Bacterial large signal recognition particle RNA	RFAM:RF01854,SO:0000655
BAINNM_17135	83,58876	2,954317	0,3244628	9,99936E-21	9,90139E-20	ampC	CubicO group peptidase, beta-lactamase class C family	COG:COG1680,COG:V,RefSeq:WP_199717031.1,SO:0001217,UniParc:UPI0018F72336,UniRef:UniRef100_UPI0018F72336,UniRef:UniRef50_J9BTY7,UniRef:UniRef90_Q6HFU0
BAINNM_07665	108,932996	2,953424	0,286687	9,9056E-26	1,43729E-24	qcrA	menaquinol-cytochrome c reductase iron-sulfur subunit	BlastRules:WP_001290423,BlastRules:WP_008879600,COG:C,COG:COG0723,RefSeq:WP_001290420.1,SO:0001217,UniParc:UPI00016B59F7,UniRef:UniRef100_A0A0Q0R6P4,UniRef:UniRef50_P46911,UniRef:UniRef90_A0A1C3T718
BAINNM_14750	43,938375	2,950861	0,4549221	1,19544E-11	5,2218E-11		DUF4020 domain-containing protein	RefSeq:WP_199717217.1,SO:0001217,UniParc:UPI0018F4452A,UniRef:UniRef100_UPI0018F4452A,UniRef:UniRef50_A9VJE5,UniRef:UniRef90_A0A2B4LY75
BAINNM_13370	24,139601	2,949445	0,4682308	3,52685E-11	1,47464E-10		Group-specific protein	RefSeq:WP_053564316.1,SO:0001217,UniParc:UPI0006AD5EA5,UniRef:UniRef100_A0A9X7GHJ0,UniRef:UniRef50_A7GPU4,UniRef:UniRef90_B9J218
BAINNM_23215	172,600892	2,945902	0,3908582	5,96706E-15	3,59865E-14	fabG	NAD(P)-dependent dehydrogenase, short-chain alcohol dehydrogenase family	COG:COG1028,COG:I,SO:0001217,UniRef:UniRef50_O34308,UniRef:UniRef90_A0A120EB17
BAINNM_20390	42,961577	2,944549	0,6080507	1,4175E-07	4,26122E-07	spoIIAA	anti-sigma F factor antagonist	COG:COG5815,COG:DT,GO:0006355,GO:0030436,GO:0045152,RefSeq:WP_000059135.1,SO:0001217,UniParc:UPI000018EAFF,UniRef:UniRef100_W8Y7W6,UniRef:UniRef50_P10727,UniRef:UniRef90_A0A084J3H3
BAINNM_07655	237,483217	2,943865	0,2597271	1,12163E-30	2,25172E-29	ypiB	ReoY family proteolytic degradation factor	COG:COG5582,COG:S,GO:0005515,RefSeq:WP_001095925.1,SO:0001217,UniParc:UPI000018E17C,UniRef:UniRef100_Q813T6,UniRef:UniRef50_P54390,UniRef:UniRef90_Q813T6
BAINNM_28465	66,264203	2,943246	0,3010504	1,70683E-23	2,06724E-22		hypothetical protein	RefSeq:WP_199717294.1,SO:0001217,UniParc:UPI0018F58D22,UniRef:UniRef100_UPI0018F58D22,UniRef:UniRef50_J8HTT7,UniRef:UniRef90_J8HTT7
BAINNM_18845	17,926668	2,939819	0,4789821	1,26735E-10	5,09548E-10		Zn-dependent dipeptidase, microsomal dipeptidase-like protein	COG:COG2355,COG:OE,RefSeq:WP_053563766.1,SO:0001217,UniParc:UPI0006AD7B27,UniRef:UniRef100_A0A9X5ZNH3,UniRef:UniRef50_G9QGW3,UniRef:UniRef90_A0A0G8EM13
BAINNM_11115	26,416906	2,931342	0,4340706	1,90162E-12	8,98975E-12	gntT	H+/gluconate symporter GntT or related permease, GntP/DsdX family	COG:COG2610,COG:G,RefSeq:WP_199717285.1,SO:0001217,UniParc:UPI0018F69409,UniRef:UniRef100_UPI0018F69409,UniRef:UniRef50_Q9ZIJ1,UniRef:UniRef90_A0A1X6PVS6
BAINNM_15170	19,468363	2,928251	0,4591314	2,52627E-11	1,07001E-10		YaiI/YqxD family protein	KEGG:K09768,RefSeq:WP_075717769.1,SO:0001217,UniParc:UPI00095198F8,UniRef:UniRef100_A0A9X5ZP50,UniRef:UniRef50_Q8ET11,UniRef:UniRef90_Q81BV3
BAINNM_12235	65,154283	2,927134	0,4807203	1,36201E-10	5,44618E-10	hblB	hemolytic enterotoxin HBL binding subunit HblB	KEGG:K11035,NCBIProtein:AAP10046.1,RefSeq:WP_000591969.1,SO:0001217,UniParc:UPI00016B44F6,UniRef:UniRef100_A0A9X6B8I2,UniRef:UniRef50_P80172,UniRef:UniRef90_J8B2K9
BAINNM_28880	49,805309	2,921982	0,3623703	1,13128E-16	7,80185E-16		Peptidase C39	RefSeq:WP_000473624.1,SO:0001217,UniParc:UPI00027CD714,UniRef:UniRef100_A0A150DTW2,UniRef:UniRef50_Q9KFM8,UniRef:UniRef90_A0A150DTW2
BAINNM_08160	234,832921	2,917748	0,2528886	1,1584E-31	2,51501E-30		hypothetical protein	RefSeq:WP_231577717.1,SO:0001217,UniParc:UPI000A427E17,UniRef:UniRef100_UPI000A427E17,UniRef:UniRef50_A0A2C1ZK86,UniRef:UniRef90_A0A2C1ZK86
BAINNM_19395	69,110666	2,914567	0,3325338	2,49918E-19	2,14184E-18	pyrE	orotate phosphoribosyltransferase	BlastRules:WP_000711466,COG:COG0461,COG:F,EC:2.4.2.10,GO:0000287,GO:0004588,GO:0044205,RefSeq:WP_053563751.1,SO:0001217,UniParc:UPI0006AD7F39,UniRef:UniRef100_A0A9X7B0E7,UniRef:UniRef50_Q819S7,UniRef:UniRef90_Q819S7
BAINNM_19750	265,063107	2,904387	0,3726277	8,05084E-16	5,3027E-15		Pyridoxamine 5'-phosphate oxidase putative domain-containing protein	SO:0001217,UniParc:UPI000279465D,UniRef:UniRef100_A0A9P2D811,UniRef:UniRef50_I3DYW2,UniRef:UniRef90_D8H8T3
BAINNM_03445	282,747645	2,896335	0,2593791	8,22802E-30	1,49791E-28	bdhA	(R,R)-butanediol dehydrogenase	BlastRules:WP_003234015,BlastRules:WP_033691573,COG:COG1063,COG:ER,EC:1.1.1.4,RefSeq:WP_000645827.1,SO:0001217,UniParc:UPI000018DE63,UniRef:UniRef100_A0A9W5HCB5,UniRef:UniRef50_A0A1E3L1F9,UniRef:UniRef90_A0R9V9
BAINNM_03090	108,225044	2,870579	0,2570806	8,1801E-30	1,49791E-28	yoaR	Vancomycin resistance protein YoaR (function unknown), contains peptidoglycan-binding and VanW domains	COG:COG2720,COG:V,RefSeq:WP_069354944.1,SO:0001217,UniParc:UPI00084639CE,UniRef:UniRef100_A0A9W3SPM2,UniRef:UniRef50_B9J3X3,UniRef:UniRef90_B9J3X3
BAINNM_11550	34,86111	2,867265	0,3830739	1,07869E-14	6,41308E-14	sfp	4'-phosphopantetheinyl transferase Sfp	BlastRules:WP_000573024,COG:COG2091,COG:H,RefSeq:WP_053564559.1,SO:0001217,UniParc:UPI0006AD622B,UniRef:UniRef100_A0A9X7G058,UniRef:UniRef50_D8GX16,UniRef:UniRef90_A0A0G8BYU3
BAINNM_08030	30,841164	2,862199	0,4209901	1,46703E-12	7,01448E-12	aimR	AimR family lysis-lysogeny pheromone receptor	RefSeq:WP_242470637.1,SO:0001217,UniParc:UPI001F5C095C,UniRef:UniRef100_UPI001F5C095C,UniRef:UniRef50_A0A2C3NEM9,UniRef:UniRef90_A0A2B6C3Y9
BAINNM_20750	119,976367	2,86152	0,288094	4,25798E-24	5,3334E-23	rimL	Protein N-acetyltransferase, RimJ/RimL family	COG:COG1670,COG:JO,SO:0001217,UniParc:UPI00027A81E9,UniRef:UniRef100_A0A9X5W166,UniRef:UniRef50_K0B3C2,UniRef:UniRef90_Q635D8
BAINNM_14155	39,561141	2,860933	0,5151033	3,57329E-09	1,22209E-08	rnaY	HD superfamily phosphodieaserase, includes HD domain of RNase Y	COG:COG1418,COG:JR,RefSeq:WP_053564224.1,SO:0001217,UniParc:UPI0006AD74E7,UniRef:UniRef100_A0A9X7BVX5,UniRef:UniRef50_Q6HHR3,UniRef:UniRef90_Q6HHR3
BAINNM_09325	52,377766	2,84788	0,360296	3,93462E-16	2,65723E-15	capA	Poly-gamma-glutamate biosynthesis protein CapA/YwtB (capsule formation), metallophosphatase superfamily	COG:COG2843,COG:M,RefSeq:WP_161114590.1,SO:0001217,UniParc:UPI0013700F39,UniRef:UniRef100_UPI0013700F39,UniRef:UniRef50_J8BB81,UniRef:UniRef90_J8BB81
BAINNM_12605	20,016624	2,846841	0,4697354	1,94272E-10	7,62264E-10		Class A beta-lactamase-related serine hydrolase	RefSeq:WP_161114258.1,SO:0001217,UniParc:UPI00136C703C,UniRef:UniRef100_UPI00136C703C,UniRef:UniRef50_A0A2W0CQ53,UniRef:UniRef90_A0A7V7HKQ8
BAINNM_12110	45,06089	2,844731	0,3984213	1,11615E-13	5,99164E-13	catB	Acetyltransferase, isoleucine patch superfamily	COG:COG0110,COG:R,RefSeq:WP_161114229.1,SO:0001217,UniParc:UPI00136DFDBE,UniRef:UniRef100_UPI00136DFDBE,UniRef:UniRef50_K0B0E7,UniRef:UniRef90_J8JV68
BAINNM_03115	102,017607	2,844703	0,2744537	4,45803E-26	6,56607E-25	aspA	aspartate ammonia-lyase	COG:COG1027,COG:E,EC:4.3.1.1,GO:0006520,GO:0008797,RefSeq:WP_069354948.1,SO:0001217,UniParc:UPI00084637F6,UniRef:UniRef100_A0A9W3X770,UniRef:UniRef50_P26899,UniRef:UniRef90_A0A084IZ02
BAINNM_10225	18,006333	2,842666	0,4723255	2,42072E-10	9,39753E-10	yjhB	ADP-ribose pyrophosphatase YjhB, NUDIX family	COG:COG1051,COG:F,RefSeq:WP_000153584.1,SO:0001217,UniParc:UPI000018E368,UniRef:UniRef100_A0A9X7GGV3,UniRef:UniRef50_A0A653ZA45,UniRef:UniRef90_A0A653ZA45
BAINNM_27715	100,028073	2,838953	0,2813577	8,34537E-25	1,12203E-23		Exoribonuclease R	SO:0001217,UniParc:UPI00069841DA,UniRef:UniRef100_A0A9X6SIJ3,UniRef:UniRef50_A0A0F2N7M6,UniRef:UniRef90_A0A9X6SIJ3
BAINNM_11460	30,636316	2,82661	0,5005246	2,19372E-09	7,71883E-09	iolA1	Malonate-semialdehyde dehydrogenase 1	COG:COG1012,COG:I,EC:1.2.1.27,GO:0004491,GO:0018478,GO:0019310,RefSeq:WP_053564567.1,SO:0001217,UniParc:UPI0006AD6CAA,UniRef:UniRef100_A0A9X7BX91,UniRef:UniRef50_P42412,UniRef:UniRef90_Q81DR5
BAINNM_19410	52,78087	2,826369	0,3896292	5,40019E-14	2,98641E-13	pyrK	dihydroorotate oxidase B electron transfer subunit	BlastRules:WP_000983358,BlastRules:WP_003232111,COG:COG0543,COG:HC,GO:0009055,GO:0016491,GO:0044205,GO:0046872,GO:0050660,GO:0051537,RefSeq:WP_000983359.1,SO:0001217,UniParc:UPI000018EA4E,UniRef:UniRef100_Q819S4,UniRef:UniRef50_Q9K9W0,UniRef:UniRef90_Q819S4
BAINNM_14315	85,138179	2,823962	0,3237089	3,79602E-19	3,16984E-18	ubiG	2-polyprenyl-3-methyl-5-hydroxy-6-metoxy-1,4-benzoquinol methylase	COG:COG2227,COG:H,RefSeq:WP_069355772.1,SO:0001217,UniParc:UPI000846B0E6,UniRef:UniRef100_A0A9W3X992,UniRef:UniRef50_A0A2X4WD39,UniRef:UniRef90_A0A3P1BA23
BAINNM_05675	20,390113	2,818589	0,5389434	2,06965E-08	6,67343E-08	lepB	signal peptidase I	EC:3.4.21.89,GO:0004252,GO:0006465,GO:0009306,RefSeq:WP_000751897.1,SO:0001217,UniParc:UPI00016B413C,UniRef:UniRef100_A0A1W6WJT2,UniRef:UniRef50_P41027,UniRef:UniRef90_A0A0G8C5Q7
BAINNM_03350	229,482771	2,817776	0,2527667	9,55942E-30	1,72955E-28	opp4A	oligopeptide ABC transporter substrate-binding protein	COG:COG0747,COG:E,GO:0043190,GO:0140359,RefSeq:WP_069354965.1,SO:0001217,UniParc:UPI0008465279,UniRef:UniRef100_A0A9W3SPG7,UniRef:UniRef50_Q6HNF8,UniRef:UniRef90_J8BT67
BAINNM_10365	135,50636	2,808932	0,2753938	2,52665E-25	3,6302E-24	ybbJ	Membrane protein implicated in regulation of membrane protease activity	COG:COG1585,COG:O,RefSeq:WP_000741974.1,SO:0001217,UniParc:UPI00016B3E91,UniRef:UniRef100_W8YY99,UniRef:UniRef50_A0A0F7RFA1,UniRef:UniRef90_Q739J5
BAINNM_04565	145,157758	2,801183	0,3771612	1,46874E-14	8,59259E-14	caiD	enoyl-CoA hydratase	COG:COG1024,COG:I,EC:4.2.1.17,GO:0003824,SO:0001217,UniParc:UPI0005E8B711,UniRef:UniRef100_A0A9W3SQ16,UniRef:UniRef50_A0A0A0WUE5,UniRef:UniRef90_A0A0A0WUE5
BAINNM_18620	37,373658	2,795594	0,4210877	4,34987E-12	1,9921E-11	frmR	DNA-binding transcriptional regulator, FrmR family	COG:COG1937,COG:K,RefSeq:WP_199716902.1,SO:0001217,UniParc:UPI0018F796DB,UniRef:UniRef100_UPI0018F796DB,UniRef:UniRef50_K2N7T1,UniRef:UniRef90_B9IV31
BAINNM_19590	41,334497	2,79442	0,4330074	1,53428E-11	6,64249E-11		N-acetyltransferase	EC:2.3.1.-,GO:0008080,GO:0016747,RefSeq:WP_000506690.1,SO:0001217,UniParc:UPI0001A16FD5,UniRef:UniRef100_A0A0K0QGB7,UniRef:UniRef50_O34468,UniRef:UniRef90_Q732E7
BAINNM_20380	86,372202	2,793516	0,5816139	1,8009E-07	5,34798E-07	sigF	RNA polymerase sporulation sigma factor SigF	COG:COG1191,COG:K,GO:0006352,GO:0016987,GO:0030436,RefSeq:WP_000350729.1,SO:0001217,UniParc:UPI00001674C0,UniRef:UniRef100_A0A0D7DH03,UniRef:UniRef50_P07860,UniRef:UniRef90_A0A0D7DH03
BAINNM_23935	24,720373	2,7915	0,4146802	2,45597E-12	1,14625E-11	nIF3	Putative GTP cyclohydrolase 1 type 2, NIF3 family	COG:COG0327,COG:H,RefSeq:WP_199717025.1,SO:0001217,UniParc:UPI0018F33235,UniRef:UniRef100_UPI0018F33235,UniRef:UniRef50_A0A1I7KNU7,UniRef:UniRef90_A0A1W6WU35
BAINNM_00985	43,264113	2,754774	0,3751195	2,49796E-14	1,42165E-13		DUF5068 domain-containing protein	RefSeq:WP_199717375.1,SO:0001217,UniParc:UPI0018F48F2C,UniRef:UniRef100_UPI0018F48F2C,UniRef:UniRef50_A0A0A3HSG5,UniRef:UniRef90_R8I8J0
BAINNM_18540	29,588382	2,751245	0,6071453	6,85147E-07	1,89987E-06	entD	cell wall-binding protein EntD	COG:COG3584,COG:S,RefSeq:WP_016512433.1,SO:0001217,UniParc:UPI000352785E,UniRef:UniRef100_A0A9W7QYL5,UniRef:UniRef50_B9IUM9,UniRef:UniRef90_B9IUM9
BAINNM_17565	56,951284	2,750892	0,5109708	9,01596E-09	2,97253E-08	fabG	3-oxoacyl-ACP reductase FabG	COG:COG1028,COG:I,EC:1.1.1.100,GO:0004316,GO:0006633,GO:0051287,RefSeq:WP_000395352.1,SO:0001217,UniParc:UPI0001A1707A,UniRef:UniRef100_A0A9W7QL06,UniRef:UniRef50_A0A6N7SKF5,UniRef:UniRef90_A0A0B5SDR9
BAINNM_07755	24,046878	2,748132	0,4102519	3,13598E-12	1,45436E-11	panC	pantoate--beta-alanine ligase	COG:COG0414,COG:H,EC:6.3.2.1,GO:0004592,GO:0005524,GO:0005737,GO:0015940,RefSeq:WP_053564883.1,SO:0001217,UniParc:UPI0006AD64DF,UniRef:UniRef100_A0A9W3S936,UniRef:UniRef50_A0RBZ3,UniRef:UniRef90_A0RBZ3
BAINNM_25955	386,980532	2,744283	0,3412656	1,15844E-16	7,97043E-16	hxlR	DNA-binding transcriptional regulator, HxlR family	COG:COG1733,COG:K,RefSeq:WP_000400857.1,SO:0001217,UniParc:UPI000016635E,UniRef:UniRef100_A0A9P2BHR4,UniRef:UniRef50_O32238,UniRef:UniRef90_B7IPV8
BAINNM_02015	83,567034	2,737657	0,3294544	1,40296E-17	1,049E-16		Group-specific protein	RefSeq:WP_000235474.1,SO:0001217,UniParc:UPI00005B5477,UniRef:UniRef100_A0A9W7URH2,UniRef:UniRef50_A0A6H3A8H0,UniRef:UniRef90_A0A6H3A8H0
BAINNM_20560	244,568186	2,731299	0,3403785	1,31521E-16	9,0278E-16		Uncharacterized conserved protein, contains Zn-finger domain of CDGSH type	COG:COG3369,COG:S,RefSeq:WP_001151582.1,SO:0001217,UniParc:UPI00001674E2,UniRef:UniRef100_W8Y840,UniRef:UniRef50_J8AWH0,UniRef:UniRef90_J8AWH0
BAINNM_13480	31,757866	2,72333	0,3838687	1,84766E-13	9,65326E-13	ulaG	L-ascorbate lactonase UlaG, metallo-beta-lactamase superfamily	COG:COG2220,COG:G,RefSeq:WP_075719780.1,SO:0001217,UniParc:UPI00095195C4,UniRef:UniRef100_A0A9X5VRW6,UniRef:UniRef50_A0A168AU28,UniRef:UniRef90_J8F1R4
BAINNM_10290	175,712687	2,718513	0,2418002	3,47519E-30	6,65738E-29	tlyC	Hemolysin-related protein, contains CBS domains, UPF0053 family	COG:COG1253,COG:R,KEGG:K03699,RefSeq:WP_016081950.1,SO:0001217,UniParc:UPI00032F06D3,UniRef:UniRef100_A0A9X7FVY1,UniRef:UniRef50_A0A2S7N0E6,UniRef:UniRef90_J8JZ06
BAINNM_15360	28,081631	2,708438	0,4525378	2,91816E-10	1,11952E-09	elyC	DUF218 domain-containing protein	COG:COG1434,COG:M,RefSeq:WP_000662218.1,SO:0001217,UniParc:UPI000200AD1E,UniRef:UniRef100_A0A826H3B4,UniRef:UniRef50_A0A0B5SA29,UniRef:UniRef90_A0A0B5SA29
BAINNM_06625	19,932005	2,699592	0,4915868	5,51466E-09	1,85361E-08	dadA	Glycine/D-amino acid oxidase (deaminating)	COG:COG0665,COG:E,RefSeq:WP_000772526.1,SO:0001217,UniParc:UPI00027A7EBA,UniRef:UniRef100_A0A9W7QTU1,UniRef:UniRef50_Q81G89,UniRef:UniRef90_Q81G89
BAINNM_03800	26,233957	2,683741	0,47772	2,7046E-09	9,41469E-09		Signal-transduction protein containing cAMP-binding, CBS, and nucleotidyltransferase domains	COG:COG2905,COG:T,RefSeq:WP_000199012.1,SO:0001217,UniParc:UPI000200ACF8,UniRef:UniRef100_A0A1B1L0W5,UniRef:UniRef50_A0A0A0WSK4,UniRef:UniRef90_A0A0A0WSK4
BAINNM_05310	16,134733	2,681843	0,4833648	4,44665E-09	1,51372E-08	fabG	NAD(P)-dependent dehydrogenase, short-chain alcohol dehydrogenase family	COG:COG1028,COG:I,RefSeq:WP_001208939.1,SO:0001217,UniParc:UPI00027A7A3A,UniRef:UniRef100_A0A9W7QP84,UniRef:UniRef50_A0A2S9XVL4,UniRef:UniRef90_A0A2S9XVL4
BAINNM_27170	35,747148	2,678617	0,3633117	2,52884E-14	1,43644E-13	acrR	DNA-binding protein, AcrR family, includes nucleoid occlusion protein SlmA	COG:COG1309,COG:K,RefSeq:WP_069356582.1,SO:0001217,UniParc:UPI0008462904,UniRef:UniRef100_A0A9X6N3W0,UniRef:UniRef50_J9BG69,UniRef:UniRef90_A0A9X6U2P2
BAINNM_08355	28,718562	2,678225	0,4238189	3,5113E-11	1,47023E-10	ypzA	DUF2564 domain-containing protein	COG:COG5895,COG:D,RefSeq:WP_000534400.1,SO:0001217,UniParc:UPI00016B4D9A,UniRef:UniRef100_A0A0G8F0Y9,UniRef:UniRef50_A0A090YKI6,UniRef:UniRef90_J8JEJ9
BAINNM_20780	22,913675	2,677851	0,6465732	4,34422E-06	1,09766E-05	hisJ	ABC-type amino acid transport/signal transduction system, periplasmic component/domain	COG:COG0834,COG:ET,RefSeq:WP_000737678.1,SO:0001217,UniParc:UPI0001A1727E,UniRef:UniRef100_A0A9X5ZQU3,UniRef:UniRef50_J8JL54,UniRef:UniRef90_J8JL54
BAINNM_05390	24,675294	2,667324	0,4826032	4,61959E-09	1,56713E-08		YhgE/Pip domain-containing protein	RefSeq:WP_161114077.1,SO:0001217,UniParc:UPI00136D0543,UniRef:UniRef100_UPI00136D0543,UniRef:UniRef50_Q63ER5,UniRef:UniRef90_A0A5B9HMY1
BAINNM_06590	19,796482	2,665253	0,4369283	1,61332E-10	6,41605E-10	sspA	Small acid-soluble spore protein SspA/SspB/SspC/SspD (alpha/beta-type)	COG:COG5852,COG:D,RefSeq:WP_000241212.1,SO:0001217,UniParc:UPI000016696D,UniRef:UniRef100_A0RBD5,UniRef:UniRef50_P04833,UniRef:UniRef90_Q81G97
BAINNM_26725	394,814033	2,664383	0,2377203	5,35278E-30	9,993E-29	glpC	Fe-S cluster-containing oxidoreductase, includes glycolate oxidase subunit GlcF	COG:C,COG:COG0247,RefSeq:WP_069356560.1,SO:0001217,UniParc:UPI0008478FB2,UniRef:UniRef100_A0A9W3SYH3,UniRef:UniRef50_P45866,UniRef:UniRef90_A0A084IYP5
BAINNM_07670	190,034842	2,662892	0,2352321	1,57981E-30	3,10767E-29	qcrB	menaquinol-cytochrome c reductase cytochrome b subunit	BlastRules:WP_000932700,BlastRules:WP_008879599,COG:C,COG:COG1290,GO:0005886,GO:0009055,GO:0016020,GO:0016491,GO:0022904,GO:0046872,KEGG:K03887,RefSeq:WP_000932700.1,SO:0001217,UniParc:UPI0000166A43,UniRef:UniRef100_W8YWH7,UniRef:UniRef50_P46912,UniRef:UniRef90_P46912
BAINNM_24785	200,926622	2,660461	0,2920137	1,10587E-20	1,09135E-19	iscA	Fe-S cluster assembly iron-binding protein IscA	COG:COG0316,COG:O,RefSeq:WP_000573830.1,SO:0001217,UniParc:UPI00016B90F2,UniRef:UniRef100_A0A9P2F5Q4,UniRef:UniRef50_A0A3G9ITF7,UniRef:UniRef90_A0RKC6
BAINNM_18170	77,411351	2,655492	0,338174	5,68144E-16	3,78461E-15	tauE	Sulfite exporter TauE/SafE/YfcA and related permeases, UPF0721 family	COG:COG0730,COG:P,RefSeq:WP_000974667.1,SO:0001217,UniParc:UPI00016B4883,UniRef:UniRef100_A0A9X6MTW1,UniRef:UniRef50_I2C1W9,UniRef:UniRef90_B7HCF1
BAINNM_07675	157,151663	2,644647	0,2363008	6,56964E-30	1,21105E-28	qcrC	menaquinol-cytochrome c reductase cytochrome b/c subunit	BlastRules:WP_000554608,COG:C,COG:COG2010,RefSeq:WP_199717321.1,SO:0001217,UniParc:UPI0018F67F3F,UniRef:UniRef100_UPI0018F67F3F,UniRef:UniRef50_B7GHR9,UniRef:UniRef90_A0A084J5N6
BAINNM_23870	35,175878	2,641178	0,4796816	5,2934E-09	1,78538E-08	pldB	Lysophospholipase, alpha-beta hydrolase superfamily	COG:COG2267,COG:I,RefSeq:WP_025118653.1,SO:0001217,UniParc:UPI0004697A19,UniRef:UniRef100_A0A9W3UFZ4,UniRef:UniRef50_A0A084IX39,UniRef:UniRef90_A0A084IX39
BAINNM_19400	72,676303	2,638433	0,3072156	1,42765E-18	1,14957E-17	pyrF	orotidine-5'-phosphate decarboxylase	BlastRules:WP_000083503,COG:COG0284,COG:F,EC:4.1.1.23,GO:0004590,GO:0006207,GO:0044205,RefSeq:WP_000083496.1,SO:0001217,UniParc:UPI000024104A,UniRef:UniRef100_Q732I6,UniRef:UniRef50_P25971,UniRef:UniRef90_A7GRK8
BAINNM_08645	80,530335	2,633643	0,3898394	2,04435E-12	9,58721E-12	mogR	Motility repressor MogR DNA-binding domain-containing protein	RefSeq:WP_069355342.1,SO:0001217,UniParc:UPI0008476F62,UniRef:UniRef100_A0A9X6QW51,UniRef:UniRef50_A7GNI3,UniRef:UniRef90_B3F3F0
BAINNM_17575	17,59035	2,632235	0,4840193	6,97883E-09	2,31916E-08	sqhC	Terpene cyclase SqhC	COG:COG1657,COG:I,EC:4.2.1.137,KEGG:K18115,RefSeq:WP_199717043.1,SO:0001217,UniParc:UPI0018F6B8C3,UniRef:UniRef100_UPI0018F6B8C3,UniRef:UniRef50_A0A653MLS0,UniRef:UniRef90_C2PI68
BAINNM_02765	16,197218	2,627976	0,5635678	4,89948E-07	1,38347E-06		DUF3884 domain-containing protein	SO:0001217,UniParc:UPI000863ABF9,UniRef:UniRef100_A0A9W3SP88,UniRef:UniRef50_A0A1D3QB89,UniRef:UniRef90_A0A1W6WH89
BAINNM_07630	669,718891	2,620324	0,2324132	2,59461E-30	5,00317E-29	ndk	nucleoside-diphosphate kinase	COG:COG0105,COG:F,EC:2.7.4.6,GO:0004550,GO:0005524,GO:0005737,GO:0006183,GO:0006228,GO:0006241,GO:0016310,GO:0046872,RefSeq:WP_000415883.1,SO:0001217,UniParc:UPI000018E177,UniRef:UniRef100_Q81FQ4,UniRef:UniRef50_Q73AY0,UniRef:UniRef90_Q73AY0
BAINNM_15480	14,938233	2,618685	0,5361221	1,61299E-07	4,81923E-07		DNA-binding protein	RefSeq:WP_098273976.1,SO:0001217,UniParc:UPI000BF626D2,UniRef:UniRef100_A0A9X6VQN5,UniRef:UniRef50_A0A2A8ESH4,UniRef:UniRef90_A0A2A8ESH4
BAINNM_09860	30,126864	2,611445	0,4703413	4,47763E-09	1,5225E-08	str	Aminoglycoside 6-adenylyltransferase	RefSeq:WP_161114598.1,SO:0001217,UniParc:UPI00136D23AB,UniRef:UniRef100_UPI00136D23AB,UniRef:UniRef50_I0JN00,UniRef:UniRef90_W8Y1U7
BAINNM_11040	102,337413	2,605945	0,2706484	9,68087E-23	1,09133E-21	nfnB	Nitroreductase	COG:C,COG:COG0778,RefSeq:WP_069355525.1,SO:0001217,UniParc:UPI000846938D,UniRef:UniRef100_A0A9W3X8W5,UniRef:UniRef50_R9LBR0,UniRef:UniRef90_J8JUN3
BAINNM_17455	208,315927	2,604695	0,2623705	4,82965E-24	5,99818E-23	yoaR	Vancomycin resistance protein YoaR (function unknown), contains peptidoglycan-binding and VanW domains	COG:COG2720,COG:V,RefSeq:WP_000488980.1,SO:0001217,UniParc:UPI00019FD2C2,UniRef:UniRef100_A0A0K0QF04,UniRef:UniRef50_A0A073K906,UniRef:UniRef90_A0A1C4E5F2
BAINNM_00280	3542,833792	2,604303	0,3403189	2,81295E-15	1,76547E-14	spoVG	septation regulator SpoVG	COG:COG2088,COG:D,GO:0000917,GO:0030435,GO:0030436,KEGG:K06412,RefSeq:WP_000454041.1,SO:0001217,UniParc:UPI00001664BC,UniRef:UniRef100_C3P9J4,UniRef:UniRef50_P28016,UniRef:UniRef90_A8F916
BAINNM_25165	197,850721	2,602556	0,3270235	2,60147E-16	1,76503E-15	paaJ	acetyl-CoA C-acetyltransferase	COG:COG0183,COG:I,EC:2.3.1.9,RefSeq:WP_001206331.1,SO:0001217,UniParc:UPI0001A084F2,UniRef:UniRef100_A0A0L1NNC7,UniRef:UniRef50_A0A150M3I3,UniRef:UniRef90_A0A2B0WWM9
BAINNM_18465	21,326157	2,600493	0,4391406	4,43515E-10	1,67303E-09		HTH cro/C1-type domain-containing protein	RefSeq:WP_090977265.1,SO:0001217,UniParc:UPI0008E6EA89,UniRef:UniRef100_UPI0008E6EA89,UniRef:UniRef50_E5WEK0,UniRef:UniRef90_R8HKM3
BAINNM_25075	48,730271	2,59637	0,3714535	4,24168E-13	2,13614E-12	rnmV	5S rRNA maturation ribonuclease M5, contains TOPRIM domain	COG:COG1658,COG:J,RefSeq:WP_000640870.1,SO:0001217,UniParc:UPI000018EE35,UniRef:UniRef100_A0A9X6N1M1,UniRef:UniRef50_A0A165YQY7,UniRef:UniRef90_A0A073KS73
BAINNM_21645	35,473351	2,593592	0,4174697	7,03055E-11	2,86999E-10	comEC	DNA internalization-related competence protein ComEC/Rec2	COG:COG2333,COG:U,GO:0005215,GO:0009290,RefSeq:WP_069356211.1,SO:0001217,UniParc:UPI0008471669,UniRef:UniRef100_A0A9W3SX06,UniRef:UniRef50_J8J566,UniRef:UniRef90_W8Y8N3
BAINNM_25330	37,788072	2,581365	0,3629877	1,86188E-13	9,71027E-13	tar	Methyl-accepting chemotaxis protein (MCP)	COG:COG0840,COG:T,RefSeq:WP_097924569.1,SO:0001217,UniParc:UPI000BEC8EFA,UniRef:UniRef100_A0A9W7QVT5,UniRef:UniRef50_J9BDE0,UniRef:UniRef90_J8FYS8
BAINNM_11240	13,650487	2,580355	0,5769218	1,14612E-06	3,09326E-06	ablB	putative beta-lysine N-acetyltransferase	COG:COG3393,COG:R,GO:0008080,RefSeq:WP_000878589.1,SO:0001217,UniParc:UPI000200A9D8,UniRef:UniRef100_A0A1W6WM30,UniRef:UniRef50_J9CLD1,UniRef:UniRef90_J9CLD1
BAINNM_10765	275,683449	2,579509	0,2196552	1,16203E-32	2,7031E-31	hEAT	HEAT repeat	COG:COG1413,COG:R,RefSeq:WP_069355503.1,SO:0001217,UniParc:UPI000847D3E9,UniRef:UniRef100_A0A9X5W114,UniRef:UniRef50_P54169,UniRef:UniRef90_J9C5T2
BAINNM_26875	42,372631	2,579353	0,3977968	1,24884E-11	5,44697E-11	mrcB	Penicillin-binding protein 1B/1F, peptidoglycan transglycosylase/transpeptidase	COG:COG0744,COG:M,RefSeq:WP_069356568.1,SO:0001217,UniParc:UPI0008470071,UniRef:UniRef100_A0A9W3SYZ5,UniRef:UniRef50_P70997,UniRef:UniRef90_A0A068NEC8
BAINNM_17580	17,307469	2,574656	0,5370777	2,41092E-07	7,07542E-07	yuiD	Acid phosphatase family membrane protein YuiD	COG:COG1963,COG:R,RefSeq:WP_090977426.1,SO:0001217,UniParc:UPI0008E9B148,UniRef:UniRef100_A0A9W7UZN2,UniRef:UniRef50_J8JQT8,UniRef:UniRef90_J8JQT8
BAINNM_12750	17,758072	2,551767	0,4883092	2,48045E-08	7,98046E-08	ompR	DNA-binding response regulator, OmpR family, contains REC and winged-helix (wHTH) domain	COG:COG0745,COG:TK,RefSeq:WP_000238996.1,SO:0001217,UniParc:UPI000200AE0E,UniRef:UniRef100_A0A9X5VTE9,UniRef:UniRef50_A0A0B3W5J8,UniRef:UniRef90_W8YZX8
BAINNM_21855	29,242598	2,547772	0,6703495	1,7657E-05	4,17697E-05	fepB	ABC-type Fe3+-hydroxamate transport system, periplasmic component	COG:COG0614,COG:P,RefSeq:WP_048558750.1,SO:0001217,UniParc:UPI00065B64CF,UniRef:UniRef100_A0A9X5ZN22,UniRef:UniRef50_J8AX17,UniRef:UniRef90_J8B1F5
BAINNM_05670	76,937668	2,53956	0,3765443	2,36943E-12	1,10762E-11	tVP38	Uncharacterized membrane protein YdjX, related to fungal oxalate transporter, TVP38/TMEM64 family	COG:COG0398,COG:S,RefSeq:WP_000347517.1,SO:0001217,UniParc:UPI000018E011,UniRef:UniRef100_W8XZB1,UniRef:UniRef50_A0A0E1M9C4,UniRef:UniRef90_A0A0E1M9C4
BAINNM_09815	148,374014	2,527767	0,4127887	1,30647E-10	5,23124E-10	fMR2	Fatty acid repression mutant protein (putative oxidoreductase)	COG:COG3560,COG:R,RefSeq:WP_002093949.1,SO:0001217,UniParc:UPI000200AD0E,UniRef:UniRef100_A0A826HBV8,UniRef:UniRef50_K0J097,UniRef:UniRef90_J8K1F3
BAINNM_15585	25,547762	2,527719	0,399291	3,62837E-11	1,51492E-10	menH	bromoperoxidase	BlastRules:WP_001074319,COG:COG0596,COG:HR,EC:1.11.1.10,RefSeq:WP_001074328.1,SO:0001217,UniParc:UPI0001A05967,UniRef:UniRef100_A0A9W7QP13,UniRef:UniRef50_A0A143QD78,UniRef:UniRef90_A0A6H3AAP1
BAINNM_20855	114,211898	2,526874	0,2446991	8,35515E-26	1,21835E-24	ugpQ	Glycerophosphoryl diester phosphodiesterase	COG:COG0584,COG:I,RefSeq:WP_000172580.1,SO:0001217,UniParc:UPI00016B5437,UniRef:UniRef100_A0A9X6KEY0,UniRef:UniRef50_A0A0P6WET5,UniRef:UniRef90_J8JL65
BAINNM_20105	29,793065	2,526233	0,3944664	2,46201E-11	1,0443E-10		DUF3997 domain-containing protein	RefSeq:WP_000758789.1,SO:0001217,UniParc:UPI000018EACB,UniRef:UniRef100_A0A0K0QGL2,UniRef:UniRef50_B9IWN1,UniRef:UniRef90_B9IWN1
BAINNM_12830	131,437122	2,519724	0,2980806	4,16538E-18	3,23839E-17		DUF3937 domain-containing protein	RefSeq:WP_002082716.1,SO:0001217,UniParc:UPI000018E55E,UniRef:UniRef100_A0A9Q5QNI3,UniRef:UniRef50_W8YBP6,UniRef:UniRef90_A0A2C1MQK9
BAINNM_15780	224,202815	2,515479	0,5476422	5,78847E-07	1,61889E-06		DinB-like domain-containing protein	RefSeq:WP_199717344.1,SO:0001217,UniParc:UPI0018F6FF0D,UniRef:UniRef100_UPI0018F6FF0D,UniRef:UniRef50_B9IRF4,UniRef:UniRef90_Q735E0
BAINNM_21500	117,747572	2,501185	0,2837482	1,87389E-19	1,62017E-18		Signal-transduction protein containing cAMP-binding, CBS, and nucleotidyltransferase domains	COG:COG2905,COG:T,SO:0001217,UniParc:UPI00005B3F8D,UniRef:UniRef100_A0A9X6MWT8,UniRef:UniRef50_A0A2K3Z737,UniRef:UniRef90_A0A073KIF9
BAINNM_13810	31,185003	2,498475	0,450163	4,70574E-09	1,59451E-08	kynU	kynureninase	COG:COG3844,COG:E,EC:3.7.1.3,GO:0005737,GO:0006569,GO:0019441,GO:0019805,GO:0030170,GO:0030429,GO:0034354,GO:0043420,GO:0061981,GO:0097053,RefSeq:WP_053564259.1,SO:0001217,UniParc:UPI0006AD6E43,UniRef:UniRef100_A0A9X5ZMR5,UniRef:UniRef50_A4IT57,UniRef:UniRef90_Q81PP8
BAINNM_22285	15,610808	2,497378	0,4914111	5,29196E-08	1,6536E-07		Site-specific integrase	RefSeq:WP_199716862.1,SO:0001217,UniParc:UPI0018F3623F,UniRef:UniRef100_UPI0018F3623F,UniRef:UniRef50_A0A7D4C0I2,UniRef:UniRef90_A0A7D4C0I2
BAINNM_05135	157,808913	2,493403	0,2273	8,78287E-29	1,4797E-27	glpK	glycerol kinase GlpK	COG:C,COG:COG0554,EC:2.7.1.30,GO:0004370,GO:0005524,GO:0006071,GO:0006072,GO:0016310,GO:0019563,RefSeq:WP_000760011.1,SO:0001217,UniParc:UPI000018DFB0,UniRef:UniRef100_B7HG04,UniRef:UniRef50_Q8Y6Z2,UniRef:UniRef90_A9VI58
BAINNM_05925	33,630088	2,490785	0,4014437	7,59309E-11	3,09102E-10	norM	Na+-driven multidrug efflux pump, DinF/NorM/MATE family	COG:COG0534,COG:V,RefSeq:WP_075717757.1,SO:0001217,UniParc:UPI0009521794,UniRef:UniRef100_A0A9X5VWX6,UniRef:UniRef50_C2Z4V6,UniRef:UniRef90_C3FZR7
BAINNM_12765	38,20723	2,489615	0,450587	4,13425E-09	1,40901E-08	ncr1575	Bacillus sRNA ncr1575	RFAM:RF02452,SO:0000655
BAINNM_11050	33,93073	2,487995	0,5384031	5,47549E-07	1,53576E-06	pncA	Nicotinamidase-related amidase	COG:COG1335,COG:HR,RefSeq:WP_000816771.1,SO:0001217,UniParc:UPI0001A17DE5,UniRef:UniRef100_A0A9X6YKD5,UniRef:UniRef50_O32091,UniRef:UniRef90_Q63BT4
BAINNM_13720	14,806641	2,4849	0,6450224	1,77466E-05	4,19475E-05	aRO8	DNA-binding transcriptional regulator, MocR family, contains an aminotransferase domain	COG:COG1167,COG:KE,RefSeq:WP_161114685.1,SO:0001217,UniParc:UPI00136FFD8B,UniRef:UniRef100_UPI00136FFD8B,UniRef:UniRef50_J8YRE5,UniRef:UniRef90_B7IJG2
BAINNM_07300	19,992147	2,482855	0,437343	2,25559E-09	7,91753E-09	hmpA	NO-inducible flavohemoprotein	COG:C,COG:COG1018,EC:1.14.12.17,GO:0005344,GO:0008941,GO:0009636,GO:0019825,GO:0020037,GO:0046872,GO:0051409,GO:0071949,RefSeq:WP_069355305.1,SO:0001217,UniParc:UPI00084703DC,UniRef:UniRef100_A0A9X5ZKN6,UniRef:UniRef50_Q81FW4,UniRef:UniRef90_Q81FW4
BAINNM_05950	269,555752	2,478775	0,2489316	3,87807E-24	4,92062E-23	mecA	adaptor protein MecA	BlastRules:WP_000350710,RefSeq:WP_000350715.1,SO:0001217,UniParc:UPI0001A1730F,UniRef:UniRef100_A0A9W7QPB6,UniRef:UniRef90_Q81GK5
BAINNM_15950	22,144439	2,471768	0,4233011	8,60731E-10	3,16141E-09	cypD	bifunctional P-450/NADPH--P450 reductase	BlastRules:WP_000412767,BlastRules:WP_003242884,COG:COG2124,COG:QV,EC:1.14.14.1,EC:1.6.2.4,GO:0003958,GO:0005506,GO:0005829,GO:0008152,GO:0010181,GO:0016491,GO:0020037,GO:0050660,GO:0070330,RefSeq:WP_199717257.1,SO:0001217,UniParc:UPI0018F48F3E,UniRef:UniRef100_UPI0018F48F3E,UniRef:UniRef50_P14779,UniRef:UniRef90_Q81BF4
BAINNM_28705	46,701947	2,466235	0,3594066	1,14263E-12	5,49927E-12		DUF86 domain-containing protein	RefSeq:WP_044307597.1,SO:0001217,UniParc:UPI0005C953D9,UniRef:UniRef100_A0A2B6C6N6,UniRef:UniRef50_U5MX28,UniRef:UniRef90_R8CMC6
BAINNM_05350	727,722816	2,465936	0,2502513	1,04745E-23	1,27919E-22	hemY	protoporphyrinogen oxidase	COG:COG1232,COG:H,EC:1.3.3.4,GO:0004729,GO:0006779,RefSeq:WP_053565067.1,SO:0001217,UniParc:UPI0006AD7451,UniRef:UniRef100_A0A9X7AXR7,UniRef:UniRef50_P32397,UniRef:UniRef90_Q81GW4
BAINNM_27210	78,290695	2,458689	0,3710725	4,82375E-12	2,192E-11	uhpC	Sugar phosphate permease	COG:COG2271,COG:G,RefSeq:WP_053563270.1,SO:0001217,UniParc:UPI0006AD72E0,UniRef:UniRef100_A0A9X7BXK0,UniRef:UniRef50_H3K9N0,UniRef:UniRef90_A0A0G8C3X8
BAINNM_13285	75,122954	2,457822	0,4313091	1,86733E-09	6,64203E-09	sPS1	Serine/threonine protein kinase	COG:COG0515,COG:T,SO:0001217,UniRef:UniRef50_A7GPV5,UniRef:UniRef90_B7H7Z2
BAINNM_27665	16,070784	2,454483	0,5053282	1,85381E-07	5,49395E-07		Tetratricopeptide repeat-containing protein	RefSeq:WP_044307629.1,SO:0001217,UniParc:UPI0005C89711,UniRef:UniRef100_A0A2B6C2C7,UniRef:UniRef50_A0A073JY13,UniRef:UniRef90_A0A2B6C2C7
BAINNM_27710	43,062822	2,445936	0,4110861	4,18711E-10	1,5815E-09	hicA	Type II toxin-antitoxin system HicA family toxin	RefSeq:WP_044307620.1,SO:0001217,UniParc:UPI0005C9CBF6,UniRef:UniRef100_A0A9X6SIC6,UniRef:UniRef50_A0A235B6A1,UniRef:UniRef90_A0A9X4WWF0
BAINNM_26560	116,63113	2,44451	0,3257311	9,38785E-15	5,60403E-14		ATP synthase subunit I	RefSeq:WP_000567600.1,SO:0001217,UniParc:UPI00001663DC,UniRef:UniRef100_A0A1D3R4T3,UniRef:UniRef50_A0A1X6PWQ2,UniRef:UniRef90_A0A1X6PWQ2
BAINNM_12040	203,398127	2,438072	0,2222001	8,78432E-29	1,4797E-27	gpmA	2,3-diphosphoglycerate-dependent phosphoglycerate mutase	COG:COG0588,COG:G,EC:5.4.2.11,GO:0004619,GO:0006094,GO:0006096,GO:0046538,RefSeq:WP_161114235.1,SO:0001217,UniParc:UPI00136D7E36,UniRef:UniRef100_UPI00136D7E36,UniRef:UniRef50_Q82TU0,UniRef:UniRef90_Q81DD2
BAINNM_25160	380,878213	2,419348	0,2818172	1,48328E-18	1,19109E-17	caiA	Acyl-CoA dehydrogenase related to the alkylation response protein AidB	COG:COG1960,COG:I,RefSeq:WP_000416293.1,SO:0001217,UniParc:UPI000200A930,UniRef:UniRef100_A0A826H7W5,UniRef:UniRef50_O32176,UniRef:UniRef90_J8JBP3
BAINNM_02670	50,709638	2,418303	0,3728924	1,56319E-11	6,75766E-11		UPF0295 protein BCA_0557	GO:0005886,RefSeq:WP_199717373.1,SO:0001217,UniParc:UPI0018F2AED4,UniRef:UniRef100_UPI0018F2AED4,UniRef:UniRef50_Q81I77,UniRef:UniRef90_Q81I77
BAINNM_10660	14,594296	2,416233	0,4874751	1,14225E-07	3,46219E-07		STAS/SEC14 domain-containing protein	RefSeq:WP_065483377.1,SO:0001217,UniParc:UPI0008095001,UniRef:UniRef100_A0A9W3X089,UniRef:UniRef50_Q6HG27,UniRef:UniRef90_B9IYS4
BAINNM_27075	80,718847	2,414386	0,361457	3,83818E-12	1,76328E-11		GGDEF domain-containing protein	RefSeq:WP_069356578.1,SO:0001217,UniParc:UPI000847448B,UniRef:UniRef100_A0A9W3XBT6,UniRef:UniRef50_A0A1Y5YTU0,UniRef:UniRef90_A0A1W6WVW5
BAINNM_20110	19,567619	2,412996	0,4708867	4,71005E-08	1,47807E-07		Lipoprotein	RefSeq:WP_029443164.1,SO:0001217,UniParc:UPI000417AA10,UniRef:UniRef100_A0A9X7APJ0,UniRef:UniRef50_A0A090YVQ1,UniRef:UniRef90_J8BAJ8
BAINNM_15110	79,944122	2,406016	0,284963	5,49068E-18	4,16922E-17	molR	WGR domain, putative DNA-binding domain in MolR	COG:COG3831,COG:K,RefSeq:WP_075720336.1,SO:0001217,UniParc:UPI0008E796D5,UniRef:UniRef100_A0A9X5VQF3,UniRef:UniRef50_A0A073K8D2,UniRef:UniRef90_A0A1W6WQ50
BAINNM_10580	16,162454	2,399846	0,5360687	1,22279E-06	3,28806E-06	bsaA	glutathione peroxidase	BlastRules:WP_000219438,COG:COG0386,COG:VI,EC:1.11.1.9,RefSeq:WP_000219434.1,SO:0001217,UniParc:UPI00016B4CC4,UniRef:UniRef100_A0A9X7K7W4,UniRef:UniRef50_J3NMY9,UniRef:UniRef90_Q63C49
BAINNM_13840	18,537033	2,39272	0,4860057	1,44341E-07	4,33467E-07	acoR	Transcriptional regulator DhaR of acetoin/glycerol metabolism	COG:COG3284,COG:K,RefSeq:WP_199717237.1,SO:0001217,UniParc:UPI0018F7231E,UniRef:UniRef100_UPI0018F7231E,UniRef:UniRef50_J8YRR7,UniRef:UniRef90_J8JCB1
BAINNM_21255	68,48264	2,385129	0,366209	1,16561E-11	5,09911E-11		Group-specific protein	RefSeq:WP_001093240.1,SO:0001217,UniParc:UPI00005B40DD,UniRef:UniRef100_A0A0K0QH44,UniRef:UniRef50_A0A084J302,UniRef:UniRef90_A0A084J302
BAINNM_13665	121,803984	2,383938	0,2670127	7,20942E-20	6,48184E-19	aes	Acetyl esterase/lipase	COG:COG0657,COG:I,RefSeq:WP_078401468.1,SO:0001217,UniParc:UPI000994EFDA,UniRef:UniRef100_UPI000994EFDA,UniRef:UniRef50_J8IUH8,UniRef:UniRef90_J8IUH8
BAINNM_26125	53,218313	2,378075	0,3165064	9,3863E-15	5,60403E-14	lldP	L-lactate permease	BlastRules:WP_001099323,COG:C,COG:COG1620,KEGG:K03303,RefSeq:WP_199716961.1,SO:0001217,UniParc:UPI0018F28388,UniRef:UniRef100_UPI0018F28388,UniRef:UniRef50_P33231,UniRef:UniRef90_B9J5N5
BAINNM_19675	154,63592	2,373152	0,2580095	6,51857E-21	6,58825E-20	ykwD	Spore germination protein YkwD and related proteins with CAP (CSP/antigen 5/PR1) domain	COG:COG2340,COG:DR,RefSeq:WP_053563737.1,SO:0001217,UniParc:UPI0006AD6441,UniRef:UniRef100_A0A9X5VR37,UniRef:UniRef50_A0RHV6,UniRef:UniRef90_A0RHV6
BAINNM_11210	150,321935	2,371723	0,2733121	6,54668E-19	5,37488E-18	baeS	Signal transduction histidine kinase	COG:COG0642,COG:T,RefSeq:WP_002093983.1,SO:0001217,UniParc:UPI00000BB2C3,UniRef:UniRef100_A0A9X7H7C2,UniRef:UniRef50_A0A073JVW7,UniRef:UniRef90_A0A2B6C7L6
BAINNM_20225	111,43042	2,370261	0,2873399	2,88882E-17	2,09065E-16	ampC	CubicO group peptidase, beta-lactamase class C family	COG:COG1680,COG:V,RefSeq:WP_142245152.1,SO:0001217,UniParc:UPI0009D62462,UniRef:UniRef100_UPI0009D62462,UniRef:UniRef50_J9BTY7,UniRef:UniRef90_W8Z4G3
BAINNM_21230	13,694892	2,357855	0,5176495	8,30537E-07	2,27293E-06	arsR	putative transcriptional regulator, ArsR family	COG:COG2345,COG:K,RefSeq:WP_000434107.1,SO:0001217,UniParc:UPI00027A877E,UniRef:UniRef100_A0A9W7V469,UniRef:UniRef50_A0A023DAQ8,UniRef:UniRef90_Q634U1
BAINNM_03020	449,957592	2,35682	0,2404736	1,90019E-23	2,28256E-22	fdhF	formate dehydrogenase subunit alpha	COG:COG3383,COG:R,EC:1.17.1.9,GO:0008863,GO:0009326,GO:0015942,RefSeq:WP_199717251.1,SO:0001217,UniParc:UPI0018F3F5C2,UniRef:UniRef100_UPI0018F3F5C2,UniRef:UniRef50_Q795Y4,UniRef:UniRef90_Q6HNM4
BAINNM_10370	184,804074	2,352647	0,3305637	1,82943E-13	9,57512E-13	hflC	Regulator of protease activity HflC, stomatin/prohibitin superfamily	COG:COG0330,COG:O,RefSeq:WP_000226254.1,SO:0001217,UniParc:UPI00027A7A9F,UniRef:UniRef100_A0A9X7CZ79,UniRef:UniRef50_A0A1Y6A8H4,UniRef:UniRef90_A0A1Y6A8H4
BAINNM_01850	14,01287	2,352318	0,4972389	3,70112E-07	1,06249E-06	gph	Phosphoglycolate phosphatase	COG:C,COG:COG0546,RefSeq:WP_064532115.1,SO:0001217,UniParc:UPI0007E38EF0,UniRef:UniRef100_A0A9W3SNQ8,UniRef:UniRef50_G9E3I8,UniRef:UniRef90_W8YSU8
BAINNM_02520	19,250087	2,345973	0,4403161	1,64691E-08	5,35153E-08	wcaA	Glycosyltransferase involved in cell wall bisynthesis	COG:COG0463,COG:M,RefSeq:WP_069354917.1,SO:0001217,UniParc:UPI000847B793,UniRef:UniRef100_A0A9X5VRS9,UniRef:UniRef50_J8CHB6,UniRef:UniRef90_J9BMU0
BAINNM_19625	19,087547	2,344555	0,5087777	7,04456E-07	1,94789E-06	ylbJ	sporulation integral membrane protein YlbJ	COG:COG3314,COG:DE,GO:0016020,GO:0030436,RefSeq:WP_000273089.1,SO:0001217,UniParc:UPI00027A9BA2,UniRef:UniRef100_A0A9X6YP61,UniRef:UniRef50_O34765,UniRef:UniRef90_B9IW06
BAINNM_16470	31,862416	2,337115	0,3564945	8,7626E-12	3,87378E-11	dxr1	1-deoxy-D-xylulose-5-phosphate reductoisomerase	COG:COG0743,COG:I,EC:1.1.1.267,GO:0005515,GO:0008299,GO:0016114,GO:0019288,GO:0030604,GO:0046872,GO:0070402,KEGG:K00099,RefSeq:WP_000241788.1,SO:0001217,UniParc:UPI0001A1719A,UniRef:UniRef100_A0A9X6U545,UniRef:UniRef50_Q81WL4,UniRef:UniRef90_Q81N10
BAINNM_02355	23,712943	2,337103	0,4905342	3,27286E-07	9,451E-07		Lysoplasmalogenase	RefSeq:WP_001051080.1,SO:0001217,UniParc:UPI000018DDAE,UniRef:UniRef100_A0A9Q5N026,UniRef:UniRef50_Q73E34,UniRef:UniRef90_B7IVW6
BAINNM_28700	39,656355	2,336878	0,3519279	5,00025E-12	2,2617E-11		Polymerase beta nucleotidyltransferase domain-containing protein	RefSeq:WP_044307596.1,SO:0001217,UniParc:UPI0005C9ED74,UniRef:UniRef100_A0A2B6CJF3,UniRef:UniRef50_Q4V1I6,UniRef:UniRef90_Q4V1I6
BAINNM_06555	106,208864	2,334583	0,2862651	5,966E-17	4,23399E-16	lutB	LutB/LldF family L-lactate oxidation iron-sulfur protein	COG:C,COG:COG1139,GO:0009055,GO:0019516,GO:0046872,GO:0051536,GO:0051539,RefSeq:WP_000061930.1,SO:0001217,UniParc:UPI000018E0AF,UniRef:UniRef100_B7IMD4,UniRef:UniRef50_O07021,UniRef:UniRef90_A7GMJ3
BAINNM_05630	13,373171	2,326876	0,5299223	1,85343E-06	4,88966E-06	aceB	malate synthase A	COG:C,COG:COG2225,EC:2.3.3.9,GO:0004474,GO:0006099,RefSeq:WP_069355196.1,SO:0001217,UniParc:UPI0008464DFD,UniRef:UniRef100_A0A9X5W066,UniRef:UniRef50_A0A6G8PVD7,UniRef:UniRef90_A0A6H3ACD7
BAINNM_06560	32,911153	2,322737	0,4118108	2,43192E-09	8,49579E-09	lutC	Lactate utilization protein C	COG:C,COG:COG1556,GO:0006089,RefSeq:WP_000147182.1,SO:0001217,UniParc:UPI0001A176C2,UniRef:UniRef100_A0A9X6UEJ9,UniRef:UniRef50_Q81GA3,UniRef:UniRef90_Q81GA3
BAINNM_03215	14,306264	2,316046	0,5348551	2,48364E-06	6,45924E-06	treB	PTS trehalose transporter subunit IIBC	COG:COG1264,COG:G,EC:2.7.1.201,GO:0008982,GO:0009401,GO:0015574,GO:0015771,GO:0016020,KEGG:K02819,RefSeq:WP_000513942.1,SO:0001217,UniParc:UPI000018DE41,UniRef:UniRef100_A0A9X7R937,UniRef:UniRef50_I4KG21,UniRef:UniRef90_A0A6H3AC61
BAINNM_27730	14,640657	2,31295	0,583968	1,30499E-05	3,12749E-05		Bacillus haemolytic enterotoxin (HBL)	SO:0001217,UniParc:UPI0009B23ED1,UniRef:UniRef100_A0A9X6XQH6,UniRef:UniRef50_A0A9X4WSX4,UniRef:UniRef90_A0A9X6XQH6
BAINNM_28590	105,441353	2,309224	0,2983041	1,79278E-15	1,1448E-14		HEPN domain-containing protein	RefSeq:WP_044306694.1,SO:0001217,UniParc:UPI0005CB466E,UniRef:UniRef100_A0A2B6CJC7,UniRef:UniRef50_B9J5V4,UniRef:UniRef90_R8HCG4
BAINNM_03390	26,646476	2,305967	0,4819481	2,53861E-07	7,43324E-07	rbsR	ribose operon transcriptional repressor RbsR	BlastRules:WP_000104065,COG:COG1609,COG:K,RefSeq:WP_069354967.1,SO:0001217,UniParc:UPI0008464C1D,UniRef:UniRef100_A0A9W3SPQ7,UniRef:UniRef50_B9J4V5,UniRef:UniRef90_B9J4V5
BAINNM_26605	240,756535	2,302857	0,3923835	7,16143E-10	2,64359E-09	rutF	FMN reductase RutF, DIM6/NTAB family	COG:C,COG:COG1853,RefSeq:WP_000949046.1,SO:0001217,UniParc:UPI00016B6B7A,UniRef:UniRef100_A0A1W6WVL4,UniRef:UniRef50_A0A084IYR7,UniRef:UniRef90_A0A084IYR7
BAINNM_09875	51,16216	2,296703	0,3383748	2,00041E-12	9,41126E-12	idi	Isopentenyldiphosphate isomerase	COG:COG1443,COG:I,RefSeq:WP_000141352.1,SO:0001217,UniParc:UPI0001A0700C,UniRef:UniRef100_A0A9W7QRC3,UniRef:UniRef50_J9CRM8,UniRef:UniRef90_J8AUE0
BAINNM_12225	43,521616	2,285866	0,4782622	2,86192E-07	8,31346E-07	hblC	hemolytic enterotoxin HBL lytic component L2	BlastRules:WP_000850151,KEGG:K11036,NCBIProtein:AAP10048.1,RefSeq:WP_199717121.1,SO:0001217,UniParc:UPI0018F423F9,UniRef:UniRef100_UPI0018F423F9,UniRef:UniRef50_J8I9R9,UniRef:UniRef90_J8I9R9
BAINNM_03210	26,133554	2,284783	0,3838725	4,58955E-10	1,72683E-09	treR	trehalose operon repressor	COG:COG2188,COG:K,GO:0003677,GO:0003700,GO:0006355,KEGG:K03486,RefSeq:WP_000987242.1,SO:0001217,UniParc:UPI00005B4A7F,UniRef:UniRef100_A0A0Q0R7E5,UniRef:UniRef50_A0A2T5NT62,UniRef:UniRef90_W8Y5U8
BAINNM_07680	30,235182	2,27335	0,3853954	6,28276E-10	2,33098E-09	ypjA	Uncharacterized membrane protein YpjA	COG:COG4347,COG:S,SO:0001217,UniParc:UPI0002797414,UniRef:UniRef100_A0A9W5QXD2,UniRef:UniRef50_Q6HL30,UniRef:UniRef90_Q63DK7
BAINNM_28125	12,160718	2,26854	0,5506385	6,81413E-06	1,68116E-05		hypothetical protein	RefSeq:WP_044306770.1,SO:0001217,UniParc:UPI0005CABA19,UniRef:UniRef100_A0A9X6SJK2,UniRef:UniRef50_A0A9X6SJK2,UniRef:UniRef90_A0A9X6SJK2
BAINNM_07520	58,584445	2,266185	0,3172504	1,64263E-13	8,69052E-13	cwlA	N-acetylmuramoyl-L-alanine amidase CwlA	COG:COG5632,COG:M,RefSeq:WP_001240655.1,SO:0001217,UniParc:UPI00016B5D16,UniRef:UniRef100_A0A9W5M970,UniRef:UniRef50_Q81FS5,UniRef:UniRef90_Q81FS5
BAINNM_27910	34,895106	2,264009	0,3539684	2,73884E-11	1,1567E-10	lanM	Type 2 lantipeptide synthetase LanM	RefSeq:WP_044306839.1,SO:0001217,UniParc:UPI0005C820AC,UniRef:UniRef100_A0A2B6CHK7,UniRef:UniRef50_A0A2B6CHK7,UniRef:UniRef90_A0A2B6CHK7
BAINNM_25625	413,677793	2,254645	0,2032304	2,53929E-29	4,43016E-28	estA	carboxylesterase	BlastRules:WP_000761977,BlastRules:WP_033008930,COG:COG1647,COG:Q,EC:3.1.1.1,SO:0001217,UniParc:UPI000018EEB8,UniRef:UniRef100_W8Z814,UniRef:UniRef50_Q06174,UniRef:UniRef90_W8Z814
BAINNM_03570	34,755816	2,253172	0,349372	1,93208E-11	8,3034E-11		Acetyltransferase, GNAT family	RefSeq:WP_000633846.1,SO:0001217,UniParc:UPI0001A16E38,UniRef:UniRef100_A0A1W6WIM8,UniRef:UniRef50_I8ALA1,UniRef:UniRef90_B7IXW4
BAINNM_19745	125,833554	2,252723	0,3254285	7,74245E-13	3,81397E-12	ylaK	putative ribonuclease YlaK, contains NYN-type RNase and PhoH-family ATPase domains	COG:COG1875,COG:R,RefSeq:WP_000358083.1,SO:0001217,UniParc:UPI000018EA8C,UniRef:UniRef100_W8Z485,UniRef:UniRef50_O07635,UniRef:UniRef90_A0A073K3B4
BAINNM_12535	20,988987	2,251351	0,429699	2,95967E-08	9,48066E-08	mtnN	Nucleoside phosphorylase/nucleosidase, includes 5'-methylthioadenosine/S-adenosylhomocysteine nucleosidase MtnN and futalosine hydrolase MqnB	COG:COG0775,COG:FH,RefSeq:WP_053564445.1,SO:0001217,UniParc:UPI0006AD79B8,UniRef:UniRef100_A0A9X7BY10,UniRef:UniRef50_Q6HIF6,UniRef:UniRef90_Q6HIF6
BAINNM_22280	54,005729	2,244085	0,3142969	1,82104E-13	9,54824E-13		DNA-binding protein	RefSeq:WP_199716863.1,SO:0001217,UniParc:UPI0018F3E532,UniRef:UniRef100_UPI0018F3E532,UniRef:UniRef50_A0RJ61,UniRef:UniRef90_A0RJ61
BAINNM_08610	133,496054	2,240924	0,2620204	2,32203E-18	1,84441E-17		Cytoplasmic protein	RefSeq:WP_069355339.1,SO:0001217,UniParc:UPI0008466BD8,UniRef:UniRef100_A0A9W3SRQ4,UniRef:UniRef50_B9IWE9,UniRef:UniRef90_B9IWE9
BAINNM_26745	16,310297	2,239935	0,6774517	0,000134059	0,000284936	papR	Cell-cell signaling protein PapR	RefSeq:WP_000734719.1,SO:0001217,UniParc:UPI00000B21FB,UniRef:UniRef100_A0A1Q4KWW1,UniRef:UniRef50_B7HFP7,UniRef:UniRef90_A0A1Q4KWW1
BAINNM_03045	111,973752	2,235654	0,2702993	2,52087E-17	1,83341E-16	arsR	DNA-binding transcriptional regulator, ArsR family	COG:COG0640,COG:K,RefSeq:WP_000918378.1,SO:0001217,UniParc:UPI000018DE1E,UniRef:UniRef100_W8XY23,UniRef:UniRef50_R9NCW2,UniRef:UniRef90_J8D6X1
BAINNM_16545	400,944532	2,2306	0,1836969	1,13467E-34	2,96939E-33	soxR	DNA-binding transcriptional regulator, MerR family	COG:COG0789,COG:K,RefSeq:WP_002026104.1,SO:0001217,UniParc:UPI000188BEDD,UniRef:UniRef100_A0A1T3UB33,UniRef:UniRef50_J8ASC1,UniRef:UniRef90_J8ASC1
BAINNM_02145	18,53225	2,230076	0,4681163	3,04316E-07	8,81373E-07	amyA	Glycosidase/amylase (phosphorylase)	COG:COG0366,COG:G,RefSeq:WP_001044701.1,SO:0001217,UniParc:UPI00027A79C2,UniRef:UniRef100_A0A9W7V3I5,UniRef:UniRef50_Q65FM9,UniRef:UniRef90_A0A073KCT5
BAINNM_27650	23,574954	2,225295	0,4482331	1,30331E-07	3,93005E-07		Histidine kinase	RefSeq:WP_044307630.1,SO:0001217,UniParc:UPI0005C9C88F,UniRef:UniRef100_A0A2B6C2Z4,UniRef:UniRef50_A0A073JY13,UniRef:UniRef90_A0A1J9WDY5
BAINNM_07855	94148,56992	2,22391	0,2850994	1,23631E-15	8,03468E-15	RNaseP_bact_b	Bacterial RNase P class B	RFAM:RF00011,SO:0000386
BAINNM_24440	34,998355	2,220763	0,3472746	2,85081E-11	1,20054E-10		Major facilitator superfamily (MFS) profile domain-containing protein	RefSeq:WP_075720466.1,SO:0001217,UniParc:UPI0009536714,UniRef:UniRef100_A0A9X5ZKF3,UniRef:UniRef50_Q9I1K4,UniRef:UniRef90_J9BJA2
BAINNM_27825	104,478397	2,2196	0,3087966	1,1532E-13	6,16793E-13	merR	MerR family transcriptional regulator	KEGG:K21745,RefSeq:WP_044306826.1,SO:0001217,UniParc:UPI0005C86AF3,UniRef:UniRef100_A0A9X6SJI0,UniRef:UniRef50_A0A9X6SJI0,UniRef:UniRef90_A0A9X6SJI0
BAINNM_15545	171,665466	2,217951	0,2595399	2,42188E-18	1,91335E-17		CarD-like/TRCF RNAP-interacting domain-containing protein	RefSeq:WP_000486309.1,SO:0001217,UniParc:UPI0002E66A7C,UniRef:UniRef100_A0A0J6ZX43,UniRef:UniRef50_U5LHF5,UniRef:UniRef90_A0A073KCK8
BAINNM_01860	14,33473	2,215537	0,5322808	5,70154E-06	1,42102E-05	rocR	RocR-type transcriptional regulator, contains PAS, AAA-type ATPase, and DNA-binding Fis domains	COG:COG3829,COG:KT,RefSeq:WP_053565389.1,SO:0001217,UniParc:UPI0006AD6B55,UniRef:UniRef100_A0A9X6U8N2,UniRef:UniRef50_A0A806TV78,UniRef:UniRef90_A0A2S9Y3P2
BAINNM_01790	23,325565	2,215458	0,4931249	1,19884E-06	3,2296E-06		Isochorismatase-like domain-containing protein	RefSeq:WP_053565391.1,SO:0001217,UniParc:UPI0006AD63D4,UniRef:UniRef100_A0A9X7GGD4,UniRef:UniRef50_P96654,UniRef:UniRef90_J8BTC0
BAINNM_03120	73,836673	2,213932	0,3702859	4,02811E-10	1,52735E-09	lldP	L-lactate permease	COG:C,COG:COG1620,RefSeq:WP_106823228.1,SO:0001217,UniParc:UPI000D0F212B,UniRef:UniRef100_UPI000D0F212B,UniRef:UniRef50_A0A6H3AG73,UniRef:UniRef90_A0A6H3AG73
BAINNM_05585	28,3329	2,206863	0,458457	2,41158E-07	7,07542E-07	baeS	Signal transduction histidine kinase	COG:COG0642,COG:T,RefSeq:WP_161114078.1,SO:0001217,UniParc:UPI00136AE4B3,UniRef:UniRef100_UPI00136AE4B3,UniRef:UniRef50_Q6HM67,UniRef:UniRef90_B7IL63
BAINNM_23440	56,238707	2,201875	0,3494454	5,36613E-11	2,20282E-10	acuC	acetoin utilization protein AcuC	BlastRules:WP_000092798,COG:COG0123,COG:Q,SO:0001217,UniRef:UniRef50_A0A078M882,UniRef:UniRef90_Q816Z7
BAINNM_07580	411,367142	2,199665	0,3195706	1,06292E-12	5,12406E-12	gpsA	NAD(P)H-dependent glycerol-3-phosphate dehydrogenase	BlastRules:WP_000161771,BlastRules:WP_003230566,COG:C,COG:COG0240,EC:1.1.1.94,GO:0005829,GO:0005975,GO:0006072,GO:0006650,GO:0008654,GO:0009331,GO:0046167,GO:0046168,GO:0047952,GO:0051287,RefSeq:WP_000161783.1,SO:0001217,UniParc:UPI00016B5A00,UniRef:UniRef100_B7IP83,UniRef:UniRef50_P46919,UniRef:UniRef90_A7GN42
BAINNM_16645	88,450713	2,175981	0,3828088	2,41201E-09	8,43629E-09	qor	NADPH:quinone reductase or related Zn-dependent oxidoreductase	COG:COG0604,COG:CR,RefSeq:WP_090977522.1,SO:0001217,UniParc:UPI0008F301B4,UniRef:UniRef100_UPI0008F301B4,UniRef:UniRef50_A0A0W0TLF6,UniRef:UniRef90_Q6HG35
BAINNM_12670	15,41973	2,174938	0,5411208	1,02877E-05	2,49406E-05	pepF	Oligoendopeptidase F	COG:COG1164,COG:E,RefSeq:WP_161114261.1,SO:0001217,UniParc:UPI0013702599,UniRef:UniRef100_UPI0013702599,UniRef:UniRef50_A0A1D3RIW7,UniRef:UniRef90_B7H5L7
BAINNM_18610	63,056865	2,169837	0,3021038	1,15546E-13	6,16879E-13	copZ	copper chaperone CopZ	COG:COG2217,COG:P,EC:7.2.2.8,GO:0005507,KEGG:K17686,RefSeq:WP_161114698.1,SO:0001217,UniParc:UPI00136F5CDD,UniRef:UniRef100_UPI00136F5CDD,UniRef:UniRef50_A0A916S0V1,UniRef:UniRef90_Q81A60
BAINNM_09085	16,773333	2,167502	0,4593676	4,46074E-07	1,2706E-06	pyrH	UMP kinase	COG:COG0528,COG:F,EC:2.7.4.22,GO:0015949,GO:0033862,RefSeq:WP_001248059.1,SO:0001217,UniParc:UPI000018E24B,UniRef:UniRef100_A0A0J6ZJS9,UniRef:UniRef50_Q2J528,UniRef:UniRef90_A0A6H3A8Q3
BAINNM_14575	121,237169	2,161484	0,28915	1,53323E-14	8,88123E-14		HNH endonuclease 5 domain-containing protein	RefSeq:WP_000189715.1,SO:0001217,UniParc:UPI0001A17B59,UniRef:UniRef100_A0A826H9R1,UniRef:UniRef50_Q6HHJ1,UniRef:UniRef90_Q6HHJ1
BAINNM_25250	10,547675	2,16046	0,5734939	3,06915E-05	7,00053E-05	rimL	Protein N-acetyltransferase, RimJ/RimL family	COG:COG1670,COG:JO,RefSeq:WP_000397315.1,SO:0001217,UniParc:UPI0001A17C1A,UniRef:UniRef100_A0A1B1LEG9,UniRef:UniRef50_Q6HBN3,UniRef:UniRef90_Q6HBN3
BAINNM_09335	74,238782	2,155206	0,3399237	4,53195E-11	1,8735E-10	araJ	putative arabinose efflux permease AraJ, MFS family	COG:COG2814,COG:G,RefSeq:WP_000179302.1,SO:0001217,UniParc:UPI00027A7EDE,UniRef:UniRef100_A0A9X0KGM1,UniRef:UniRef50_J8GJ58,UniRef:UniRef90_J8GJ58
BAINNM_20330	34,242101	2,152685	0,3461203	9,88773E-11	3,9809E-10	cof	Hydroxymethylpyrimidine pyrophosphatase and other HAD family phosphatases	COG:COG0561,COG:HR,RefSeq:WP_069356158.1,SO:0001217,UniParc:UPI000846C58F,UniRef:UniRef100_A0A9X7B1P1,UniRef:UniRef50_C3BPG8,UniRef:UniRef90_C2PJN1
BAINNM_24805	27,859781	2,15215	0,3780511	2,30254E-09	8,07268E-09	lolD	ABC-type lipoprotein export system, ATPase component	COG:COG1136,COG:M,RefSeq:WP_000470263.1,SO:0001217,UniParc:UPI00027A9BC7,UniRef:UniRef100_A0A9X6UFX7,UniRef:UniRef50_J9BT67,UniRef:UniRef90_J8A5X4
BAINNM_01185	58,129079	2,14853	0,3141495	1,43797E-12	6,88674E-12	yitT	DUF161 DUF2179 domains-containing protein	COG:COG1284,COG:S,RefSeq:WP_000248045.1,SO:0001217,UniParc:UPI000018DCF3,UniRef:UniRef100_A0A9Q5MZ19,UniRef:UniRef50_A0A075JS29,UniRef:UniRef90_J8IXJ7
BAINNM_27050	49,605023	2,140607	0,3245931	7,50935E-12	3,34497E-11	crp	cAMP-binding domain of CRP or a regulatory subunit of cAMP-dependent protein kinases	COG:COG0664,COG:T,KEGG:K16326,RefSeq:WP_000703310.1,SO:0001217,UniParc:UPI0001A172B6,UniRef:UniRef100_A0A9X5VBK4,UniRef:UniRef50_A0A3S0QXS6,UniRef:UniRef90_J9BG94
BAINNM_25185	857,813272	2,13961	0,2529703	5,29365E-18	4,04054E-17	putA	Proline dehydrogenase	COG:COG0506,COG:E,RefSeq:WP_000436780.1,SO:0001217,UniParc:UPI00001662B9,UniRef:UniRef100_A0RKK1,UniRef:UniRef50_D8H1M2,UniRef:UniRef90_D8H1M2
BAINNM_11770	43,837792	2,13737	0,3203277	4,48642E-12	2,04824E-11	rimL	Protein N-acetyltransferase, RimJ/RimL family	COG:COG1670,COG:JO,RefSeq:WP_069355582.1,SO:0001217,UniParc:UPI000847B8FE,UniRef:UniRef100_A0A9X5ZKY9,UniRef:UniRef50_D8GXW5,UniRef:UniRef90_Q63BF1
BAINNM_12635	26,238242	2,136293	0,4358586	1,77541E-07	5,28298E-07	ubiE	Ubiquinone/menaquinone biosynthesis C-methylase UbiE/MenG	COG:COG2226,COG:H,RefSeq:WP_161114259.1,SO:0001217,UniParc:UPI00136C3A8C,UniRef:UniRef100_UPI00136C3A8C,UniRef:UniRef50_A0A2X4Z6E0,UniRef:UniRef90_A0A1Y6ANP4
BAINNM_25685	132,405951	2,133587	0,2757393	1,96369E-15	1,24579E-14	rpoN	RNA polymerase factor sigma-54	COG:COG1508,COG:K,GO:0006352,GO:0016987,KEGG:K03092,RefSeq:WP_000647953.1,SO:0001217,UniParc:UPI0001A18262,UniRef:UniRef100_A0A1W6WV97,UniRef:UniRef50_A0A0G8BX40,UniRef:UniRef90_A0A0G8EYZ6
BAINNM_21490	121,737573	2,13342	0,3132703	1,95948E-12	9,23349E-12		Ovule protein	SO:0001217,UniParc:UPI00005B4F8C,UniRef:UniRef100_A0A9Q5MTH1,UniRef:UniRef50_A0A2B2LMA2,UniRef:UniRef90_A0A1W6WSV4
BAINNM_02785	39,656479	2,130091	0,3767582	2,79712E-09	9,71369E-09	bdbD	putative disulfide bond formation protein D	COG:COG1651,COG:O,GO:0016491,RefSeq:WP_000841308.1,SO:0001217,UniParc:UPI00016B6C18,UniRef:UniRef100_A0A9P2BE46,UniRef:UniRef50_Q81YT8,UniRef:UniRef90_Q81YT8
BAINNM_00295	273,353968	2,127949	0,2438101	5,10861E-19	4,20599E-18	pth	aminoacyl-tRNA hydrolase	COG:COG0193,COG:J,EC:3.1.1.29,GO:0004045,GO:0005737,GO:0006412,RefSeq:WP_001254068.1,SO:0001217,UniParc:UPI0001A17C5E,UniRef:UniRef100_A0A9W7QLD5,UniRef:UniRef50_P37470,UniRef:UniRef90_Q73FF7
BAINNM_22255	776,801846	2,125897	0,3204382	6,21256E-12	2,78425E-11	minC	septum site-determining protein MinC	BlastRules:WP_000391517,COG:COG0850,COG:D,GO:0000902,GO:0000917,GO:0000918,GO:0004857,GO:1901891,KEGG:K03610,RefSeq:WP_000391521.1,SO:0001217,UniParc:UPI000018EC54,UniRef:UniRef100_B7HE82,UniRef:UniRef50_Q01463,UniRef:UniRef90_A9VIS4
BAINNM_02555	62,755791	2,119792	0,3698452	2,01829E-09	7,13582E-09		TIGR01777 family protein	KEGG:K07071,RefSeq:WP_069354920.1,SO:0001217,UniParc:UPI0008466043,UniRef:UniRef100_A0A9X5VVC6,UniRef:UniRef50_A0A0F7RMN4,UniRef:UniRef90_A0A2B2LU47
BAINNM_19975	103,253555	2,116526	0,2910002	7,03917E-14	3,87088E-13	ppk	polyphosphate kinase	BlastRules:WP_000423561,COG:COG0855,COG:P,EC:2.7.4.1,GO:0005524,GO:0006799,GO:0008976,GO:0009358,GO:0016310,GO:0046872,KEGG:K00937,RefSeq:WP_069356141.1,SO:0001217,UniParc:UPI000846928B,UniRef:UniRef100_A0A9W3SW66,UniRef:UniRef50_Q81MN9,UniRef:UniRef90_Q81MN9
BAINNM_24025	27,179603	2,112933	0,3824533	6,07157E-09	2,0338E-08	yigB	FMN and 5-amino-6-(5-phospho-D-ribitylamino)uracil phosphatase YigB, HAD superfamily (riboflavin biosynthesis)	COG:COG1011,COG:H,RefSeq:WP_000617258.1,SO:0001217,UniParc:UPI0001A17286,UniRef:UniRef100_A0A9W7V1G1,UniRef:UniRef50_B7JT51,UniRef:UniRef90_B7H9F5
BAINNM_08300	17,170985	2,111033	0,4616137	9,38189E-07	2,55087E-06		Recombinase family protein	RefSeq:WP_082044982.1,SO:0001217,UniParc:UPI0009E19356,UniRef:UniRef100_UPI0009E19356,UniRef:UniRef50_W8YA86,UniRef:UniRef90_A0A6I0BP08
BAINNM_07000	45,982953	2,108855	0,3796538	5,55645E-09	1,86552E-08	tcyP	L-cystine uptake protein TcyP	RefSeq:WP_000814809.1,SO:0001217,UniParc:UPI000018E0FF,UniRef:UniRef100_A0A9X7PS01,UniRef:UniRef50_A0RBK1,UniRef:UniRef90_A0RBK1
BAINNM_02290	591,94206	2,099504	0,2331885	4,41814E-20	4,07219E-19	terZ	Stress response protein SCP2	COG:COG2310,COG:T,RefSeq:WP_001121586.1,SO:0001217,UniParc:UPI000016660D,UniRef:UniRef100_W8YT90,UniRef:UniRef50_P81100,UniRef:UniRef90_J8JAC3
BAINNM_06265	2210,420092	2,09537	0,2091515	2,59335E-24	3,31926E-23	odhA	2-oxoglutarate dehydrogenase E1 component	BlastRules:WP_000197146,COG:C,COG:COG0567,EC:1.2.4.2,GO:0004591,GO:0006096,GO:0006099,GO:0030976,RefSeq:WP_075718293.1,SO:0001217,UniParc:UPI000951AA2E,UniRef:UniRef100_A0A9X5ZP18,UniRef:UniRef50_Q81GF2,UniRef:UniRef90_Q81GF2
BAINNM_04880	19,775921	2,087493	0,4160552	1,01455E-07	3,09433E-07	hipB	Transcriptional regulator, contains XRE-family HTH domain	COG:COG1396,COG:K,RefSeq:WP_053565112.1,SO:0001217,UniParc:UPI0006AD7449,UniRef:UniRef100_A0A9X7BZ75,UniRef:UniRef50_J8JSQ7,UniRef:UniRef90_W8XYU7
BAINNM_11485	100,171866	2,086461	0,3136769	6,03735E-12	2,71403E-11	sbcD	DNA repair exonuclease SbcCD nuclease subunit	COG:COG0420,COG:L,RefSeq:WP_000765150.1,SO:0001217,UniParc:UPI0001A000AB,UniRef:UniRef100_W8YAP6,UniRef:UniRef50_A0A1A5YL13,UniRef:UniRef90_A9VF11
BAINNM_20540	29,982537	2,081354	0,366672	2,76815E-09	9,62449E-09	purR	DNA-binding transcriptional regulator, LacI/PurR family	COG:COG1609,COG:K,RefSeq:WP_069356167.1,SO:0001217,UniParc:UPI00084712C5,UniRef:UniRef100_A0A9W3XAE5,UniRef:UniRef50_J8JS05,UniRef:UniRef90_W8Y7Z3
BAINNM_04510	76,845169	2,078844	0,413835	8,9856E-08	2,75489E-07		Choice-of-anchor A family protein	SO:0001217,UniRef:UniRef50_J9CE29,UniRef:UniRef90_A0A9W7P1U2
BAINNM_15915	49,746358	2,066313	0,3143194	1,07026E-11	4,68897E-11	comP	Signal transduction histidine kinase ComP	COG:COG4585,COG:T,RefSeq:WP_000886414.1,SO:0001217,UniParc:UPI00027A81B7,UniRef:UniRef100_A0A9X6PYU1,UniRef:UniRef50_A0A164CXT9,UniRef:UniRef90_A0A1Y6AK03
BAINNM_02775	12,909565	2,062816	0,5441091	2,86911E-05	6,58524E-05	yjhB	ADP-ribose pyrophosphatase YjhB, NUDIX family	COG:COG1051,COG:F,RefSeq:WP_000400463.1,SO:0001217,UniParc:UPI00027AA9D5,UniRef:UniRef100_A0A9X6TU68,UniRef:UniRef50_A0A0G8EFE9,UniRef:UniRef90_A0A0G8EFE9
BAINNM_11120	15,243453	2,060676	0,5255923	1,5686E-05	3,73786E-05	gnd	decarboxylating 6-phosphogluconate dehydrogenase	COG:COG1023,COG:G,GO:0004616,GO:0006098,RefSeq:WP_000765981.1,SO:0001217,UniParc:UPI00016B687F,UniRef:UniRef100_A0A0J7GUF6,UniRef:UniRef50_A0A4U2XW72,UniRef:UniRef90_A0A4U2XW72
BAINNM_25540	20,707678	2,058485	0,4683035	2,09615E-06	5,50028E-06	speG	spermidine N1-acetyltransferase	COG:COG1670,COG:JO,EC:2.3.1.57,GO:0008080,RefSeq:WP_090978101.1,SO:0001217,UniParc:UPI0008E4638C,UniRef:UniRef100_A0A9X7G0F6,UniRef:UniRef50_A0A1Z1SUR1,UniRef:UniRef90_A0A1W6AFV0
BAINNM_24130	12,187021	2,057724	0,5344692	2,36889E-05	5,50611E-05	feoA	Fe2+ transport protein FeoA	COG:COG1918,COG:P,RefSeq:WP_000060512.1,SO:0001217,UniParc:UPI000018EDA2,UniRef:UniRef100_W8YI98,UniRef:UniRef50_J8JE11,UniRef:UniRef90_J8JE11
BAINNM_07650	132,571658	2,055474	0,2881115	2,13663E-13	1,10449E-12	bepA	Outer membrane protein chaperone/metalloprotease BepA/YfgC, contains M48 and TPR domains	COG:COG4783,COG:MO,RefSeq:WP_069355314.1,SO:0001217,UniParc:UPI00084721E1,UniRef:UniRef100_A0A9W3SRC4,UniRef:UniRef50_A0A917AK26,UniRef:UniRef90_A0A826HHB5
BAINNM_18615	54,408271	2,038378	0,3826375	1,87316E-08	6,06655E-08	copZ	copper chaperone CopZ	COG:COG2608,COG:P,GO:0005507,RefSeq:WP_000436973.1,SO:0001217,UniParc:UPI000018E9C0,UniRef:UniRef100_A0A9X6MQL2,UniRef:UniRef50_A0A0Q3TXK7,UniRef:UniRef90_W8Y6Z4
BAINNM_24780	20,098604	2,032186	0,4364846	6,53124E-07	1,81968E-06		N-acetyltransferase domain-containing protein	RefSeq:WP_199716982.1,SO:0001217,UniParc:UPI0018F347F2,UniRef:UniRef100_UPI0018F347F2,UniRef:UniRef50_U1LIS8,UniRef:UniRef90_A0A0G8FBH3
BAINNM_25930	5229,480334	2,028633	0,3505126	1,45408E-09	5,23726E-09	raiA	Ribosome-associated translation inhibitor RaiA	COG:COG1544,COG:J,RefSeq:WP_000671189.1,SO:0001217,UniParc:UPI0000166359,UniRef:UniRef100_A0A0G8E0L0,UniRef:UniRef50_A0A0A1DT92,UniRef:UniRef90_A0A084IWJ9
BAINNM_11660	19,17853	2,027829	0,4477594	1,20265E-06	3,23688E-06	uRH1	Inosine-uridine nucleoside N-ribohydrolase	COG:COG1957,COG:F,SO:0001217,UniParc:UPI000847028E,UniRef:UniRef100_A0A9W3SSU5,UniRef:UniRef50_A0A0F6ET47,UniRef:UniRef90_W8Y2U9
BAINNM_21075	48,534264	2,022157	0,3109332	1,74341E-11	7,51463E-11	purR	DNA-binding transcriptional regulator, LacI/PurR family	COG:COG1609,COG:K,RefSeq:WP_001273986.1,SO:0001217,UniParc:UPI000200AD32,UniRef:UniRef100_A0A826GZI2,UniRef:UniRef50_A9VGZ6,UniRef:UniRef90_A9VGZ6
BAINNM_06875	179,780179	2,021404	0,3037854	6,1244E-12	2,74894E-11		Glycerate kinase	RefSeq:WP_000435265.1,SO:0001217,UniParc:UPI000018E0EA,UniRef:UniRef100_A0A9Q5N093,UniRef:UniRef50_A0A0A0WP68,UniRef:UniRef90_A0A0A0WP68
BAINNM_18475	28,329097	2,018528	0,3702442	1,07822E-08	3,54289E-08		Site-specific integrase	RefSeq:WP_199716905.1,SO:0001217,UniParc:UPI0018F67433,UniRef:UniRef100_UPI0018F67433,UniRef:UniRef50_N4WU92,UniRef:UniRef90_R8HKR6
BAINNM_13280	37,436509	2,01143	0,4824621	5,93979E-06	1,47538E-05		Group-specific protein	RefSeq:WP_000253417.1,SO:0001217,UniParc:UPI000200A84C,UniRef:UniRef100_A0A9X5V9G6,UniRef:UniRef50_A0A150E185,UniRef:UniRef90_A0A9X6TV89
BAINNM_08720	19,55503	2,01009	0,4246649	4,73705E-07	1,34148E-06		Nitrilotriacetate monooxygenase component A	RefSeq:WP_098289411.1,SO:0001217,UniParc:UPI000BF80E94,UniRef:UniRef100_UPI000BF80E94,UniRef:UniRef50_A0A2X0ZEV6,UniRef:UniRef90_A0A1Y6ABY7
BAINNM_04040	35,279174	2,009072	0,4411281	1,05528E-06	2,86003E-06	frmR	DNA-binding transcriptional regulator, FrmR family	COG:COG1937,COG:K,RefSeq:WP_000456202.1,SO:0001217,UniParc:UPI00005B4B06,UniRef:UniRef100_A0A9Q1ZUE9,UniRef:UniRef50_P54431,UniRef:UniRef90_A0A073K9Z0
BAINNM_26450	17,34042	2,007309	0,4517486	1,7426E-06	4,6097E-06	nuoN	NADH-quinone oxidoreductase subunit NuoN	BlastRules:WP_000367507,COG:C,COG:COG1007,EC:1.6.5.11,EC:1.6.5.9,EC:7.1.1.-,GO:0005886,GO:0008137,GO:0042773,GO:0048038,SO:0001217,UniParc:UPI000847AD11,UniRef:UniRef100_A0A9W3XBM6,UniRef:UniRef50_Q81K10,UniRef:UniRef90_Q81K10
BAINNM_08810	157,080245	2,005419	0,2199354	1,7082E-20	1,63085E-19		Beta-lactamase	RefSeq:WP_069355360.1,SO:0001217,UniParc:UPI000846ED55,UniRef:UniRef100_A0A9W3SRM9,UniRef:UniRef50_Q6HME8,UniRef:UniRef90_Q6HPL1
BAINNM_25960	29,157982	-2,002532	0,4752452	6,32262E-06	1,56385E-05	degV	Fatty acid-binding protein DegV (function unknown)	COG:COG1307,COG:I,RefSeq:WP_000684727.1,SO:0001217,UniParc:UPI0001A16C36,UniRef:UniRef100_A0A9X6YNI4,UniRef:UniRef50_P32436,UniRef:UniRef90_A0A653T1C6
BAINNM_03185	40,260307	-2,002829	0,4185472	4,25824E-07	1,21528E-06	moxR	MoxR-like ATPase	COG:COG0714,COG:R,RefSeq:WP_000892988.1,SO:0001217,UniParc:UPI000200AAB6,UniRef:UniRef100_A0A9W5H190,UniRef:UniRef50_O31850,UniRef:UniRef90_A0R9Q8
BAINNM_00025	507,59853	-2,007217	0,207663	9,08697E-23	1,02834E-21	gyrB	DNA topoisomerase (ATP-hydrolyzing) subunit B	COG:COG0187,COG:L,EC:5.6.2.2,GO:0003677,GO:0003918,GO:0005524,GO:0005694,GO:0005737,GO:0006261,GO:0006265,GO:0009330,GO:0046872,SO:0001217,UniParc:UPI0001A17651,UniRef:UniRef100_A0A9W3WY28,UniRef:UniRef50_Q9X3Y6,UniRef:UniRef90_Q9X3Y6
BAINNM_24570	14,344161	-2,008531	0,5976956	0,000236595	0,000487666	sapB	Magnesium uptake protein YhiD/SapB, involved in acid resistance	COG:COG1285,COG:P,RefSeq:WP_000386677.1,SO:0001217,UniParc:UPI0001A17AD2,UniRef:UniRef100_A0A1B1LDJ3,UniRef:UniRef50_A0A084IVJ3,UniRef:UniRef90_A0A084IVJ3
BAINNM_19010	1255,602572	-2,015393	0,2793403	1,05841E-13	5,72553E-13	rpsO	30S ribosomal protein S15	BlastRules:WP_001229392,COG:COG0184,COG:J,GO:0000314,GO:0003735,GO:0005737,GO:0005840,GO:0006412,GO:0019843,GO:0022627,GO:1990904,KEGG:K02956,RefSeq:WP_001229392.1,SO:0001217,UniParc:UPI0000167370,UniRef:UniRef100_C3L7B9,UniRef:UniRef50_Q5LLT1,UniRef:UniRef90_C3L7B9
BAINNM_04495	12,504132	-2,015618	0,6372252	0,000492696	0,000976398	alsD	alpha-acetolactate decarboxylase	BlastRules:WP_000215036,COG:COG3527,COG:Q,EC:4.1.1.5,GO:0006113,GO:0045151,GO:0047605,RefSeq:WP_000215024.1,SO:0001217,UniParc:UPI0001A01D6D,UniRef:UniRef100_A0A9X9MTA7,UniRef:UniRef50_Q04777,UniRef:UniRef90_A0A6H3A782
BAINNM_18480	1684,959283	-2,016474	0,2608902	2,16587E-15	1,36814E-14	glnA	type I glutamate--ammonia ligase	COG:COG0174,COG:E,EC:6.3.1.2,GO:0004356,GO:0005524,GO:0005737,GO:0006542,GO:0046872,RefSeq:WP_000092763.1,SO:0001217,UniParc:UPI00016B432B,UniRef:UniRef100_W8Z3C3,UniRef:UniRef50_P12425,UniRef:UniRef90_P19064
BAINNM_27245	25,942675	-2,020348	0,6920163	0,000670757	0,001306304	yqfA	putative membrane channel-forming protein YqfA, hemolysin III family	COG:COG1272,COG:U,RefSeq:WP_088022545.1,SO:0001217,UniParc:UPI000B450504,UniRef:UniRef100_A0A9X6MTM2,UniRef:UniRef50_A0A0G8EVS3,UniRef:UniRef90_A0A0G8EVS3
BAINNM_08685	27,381144	-2,021735	0,4770404	6,11632E-06	1,51538E-05	fliP	Flagellar biosynthesis protein FliP	COG:COG1338,COG:N,RefSeq:WP_001220582.1,SO:0001217,UniParc:UPI000018E204,UniRef:UniRef100_W8Y0U1,UniRef:UniRef50_A0A1E8BQQ8,UniRef:UniRef90_A0A1E8BQQ8
BAINNM_03135	1859,584875	-2,025824	0,3959619	5,82777E-08	1,81137E-07		Proton/peptide symporter family protein	RefSeq:WP_069354950.1,SO:0001217,UniParc:UPI0008472FBB,UniRef:UniRef100_A0A9X6UA69,UniRef:UniRef50_A0A150JSM2,UniRef:UniRef90_A0A2P0H9Z3
BAINNM_22210	509,977652	-2,027219	0,3303592	1,64675E-10	6,54016E-10	obgE	GTPase ObgE	BlastRules:WP_000469293,COG:COG0536,COG:DL,EC:3.6.5.-,GO:0000287,GO:0003924,GO:0005525,GO:0005737,GO:0042254,KEGG:K03979,RefSeq:WP_000497127.1,SO:0001217,UniParc:UPI00016B66C8,UniRef:UniRef100_A0A9X6N4A8,UniRef:UniRef50_P20964,UniRef:UniRef90_Q72ZY5
BAINNM_03890	13,571925	-2,029641	0,7043117	0,000932032	0,001781986	kdpA	potassium-transporting ATPase subunit KdpA	BlastRules:WP_000638344,COG:COG2060,COG:P,EC:7.2.2.6,GO:0005886,GO:0006813,GO:0008556,GO:0030955,GO:0031004,KEGG:K01546,RefSeq:WP_069355029.1,SO:0001217,UniParc:UPI00084774EC,UniRef:UniRef100_A0A9W3SQ05,UniRef:UniRef50_O32327,UniRef:UniRef90_A9VFM0
BAINNM_19940	113,605623	-2,030194	0,3961666	5,62916E-08	1,75149E-07		Cytoplasmic protein	RefSeq:WP_000055151.1,SO:0001217,UniParc:UPI0000167467,UniRef:UniRef100_W8YFR1,UniRef:UniRef50_Q731X9,UniRef:UniRef90_Q731X9
BAINNM_26325	41,695082	-2,030833	0,4401972	8,71581E-07	2,37859E-06	galE	UDP-glucose 4-epimerase GalE	COG:COG1087,COG:M,EC:5.1.3.2,GO:0003978,GO:0006012,RefSeq:WP_199716956.1,SO:0001217,UniParc:UPI0018F329F2,UniRef:UniRef100_UPI0018F329F2,UniRef:UniRef50_A0A8C3PSZ4,UniRef:UniRef90_B9J5S5
BAINNM_19910	795,318777	-2,033242	0,2070702	1,84714E-23	2,22797E-22	dapD	2,3,4,5-tetrahydropyridine-2,6-dicarboxylate N-acetyltransferase	COG:COG2171,COG:E,EC:2.3.1.89,GO:0009089,GO:0019877,GO:0047200,RefSeq:WP_000783241.1,SO:0001217,UniParc:UPI000018EAA8,UniRef:UniRef100_B7IVL8,UniRef:UniRef50_O34981,UniRef:UniRef90_A7GS09
BAINNM_00680	635,684687	-2,035882	0,4033945	8,3746E-08	2,57565E-07	rplW	50S ribosomal protein L23	BlastRules:WP_001205558,COG:COG0089,COG:J,GO:0003735,GO:0005840,GO:0006412,GO:0019843,GO:1990904,RefSeq:WP_001205558.1,SO:0001217,UniParc:UPI000018DCA6,UniRef:UniRef100_C3P9Q7,UniRef:UniRef50_A7GK22,UniRef:UniRef90_A7GK22
BAINNM_22340	9,932124	-2,036281	0,7808908	0,002385664	0,004281923	kdpA	potassium-transporting ATPase subunit KdpA	EC:7.2.2.6,GO:0006813,GO:0008556,GO:0031004,KEGG:K01546,RefSeq:WP_199716857.1,SO:0001217,UniParc:UPI0018F7A389,UniRef:UniRef100_UPI0018F7A389,UniRef:UniRef50_O32327,UniRef:UniRef90_C2W4B7
BAINNM_19100	1172,866132	-2,039655	0,3906012	3,08604E-08	9,8639E-08	tsf	translation elongation factor Ts	COG:COG0264,COG:J,GO:0003746,GO:0005737,GO:0006414,RefSeq:WP_016080531.1,SO:0001217,UniParc:UPI0003311934,UniRef:UniRef100_A0A9X7AM97,UniRef:UniRef50_P80700,UniRef:UniRef90_A7GRF6
BAINNM_21665	81,154233	-2,039678	0,3785104	1,50947E-08	4,92132E-08	ubiE	Ubiquinone/menaquinone biosynthesis C-methylase UbiE/MenG	COG:COG2226,COG:H,RefSeq:WP_000873069.1,SO:0001217,UniParc:UPI000018EBEA,UniRef:UniRef100_W8YGK0,UniRef:UniRef50_A0A380XY07,UniRef:UniRef90_A0A084J2T2
BAINNM_05905	747,514656	-2,040412	0,2407393	4,771E-18	3,67029E-17	opp3b	oligopeptide ABC transporter permease	COG:COG0601,COG:EP,GO:0043190,GO:0140359,RefSeq:WP_000534165.1,SO:0001217,UniParc:UPI00001668F7,UniRef:UniRef100_A9VJ50,UniRef:UniRef50_A0A0D1ISL6,UniRef:UniRef90_J8EH83
BAINNM_07085	17,953241	-2,042795	0,5696045	9,33428E-05	0,000201612	hisG	ATP phosphoribosyltransferase	BlastRules:WP_001244471,COG:COG0040,COG:E,EC:2.4.2.17,GO:0000105,GO:0003879,GO:0005524,GO:0005737,RefSeq:WP_029441809.1,SO:0001217,UniParc:UPI0004288EE7,UniRef:UniRef100_A0A9X7B247,UniRef:UniRef50_Q8Y9G0,UniRef:UniRef90_Q81G07
BAINNM_09100	47,065156	-2,043036	0,3999939	7,03073E-08	2,17145E-07	malS	oxaloacetate-decarboxylating malate dehydrogenase	BlastRules:WP_003244309,BlastRules:WP_009878875,COG:C,COG:COG0281,RefSeq:WP_069356623.1,SO:0001217,UniParc:UPI000846C06F,UniRef:UniRef100_A0A9X5VT19,UniRef:UniRef50_O34389,UniRef:UniRef90_Q81F60
BAINNM_26320	118,478117	-2,046177	0,3037713	3,20937E-12	1,48542E-11	cps2a	LytR family transcriptional regulator	COG:COG1316,COG:M,RefSeq:WP_016513249.1,SO:0001217,UniParc:UPI000352F95D,UniRef:UniRef100_UPI000352F95D,UniRef:UniRef50_Q815A2,UniRef:UniRef90_A0A3G5UGU2
BAINNM_20280	520,441936	-2,046352	0,2431774	8,34081E-18	6,30075E-17	nagB	glucosamine-6-phosphate deaminase	BlastRules:WP_001024206,COG:COG0363,COG:G,EC:3.5.99.6,GO:0004342,GO:0005975,GO:0006044,GO:0019262,RefSeq:WP_001024208.1,SO:0001217,UniParc:UPI0001A16EA8,UniRef:UniRef100_A0A9W7QWX0,UniRef:UniRef50_Q8Y8E7,UniRef:UniRef90_A7GS78
BAINNM_00695	289,034839	-2,047825	0,4435	6,74869E-07	1,87315E-06	rplV	50S ribosomal protein L22	COG:COG0091,COG:J,GO:0000311,GO:0003735,GO:0006412,GO:0015934,GO:0019843,GO:0022625,RefSeq:WP_001148024.1,SO:0001217,UniParc:UPI000024027F,UniRef:UniRef100_Q73F91,UniRef:UniRef50_B9E9J6,UniRef:UniRef90_A7GK25
BAINNM_01325	986,323605	-2,051346	0,3277927	7,4578E-11	3,04017E-10	cshA	DEAD-box ATP-dependent RNA helicase CshA	COG:COG0513,COG:L,EC:3.6.4.13,GO:0003723,GO:0003724,GO:0005524,GO:0005737,GO:0006401,GO:0010501,GO:0016887,GO:0043590,RefSeq:WP_000206602.1,SO:0001217,UniParc:UPI00016B910A,UniRef:UniRef100_A0A150D9T4,UniRef:UniRef50_P96614,UniRef:UniRef90_Q81IT9
BAINNM_21090	14,918829	-2,055033	0,6459137	0,000382576	0,000768562	emrE	Multidrug transporter EmrE and related cation transporters	COG:COG2076,COG:V,RefSeq:WP_000312623.1,SO:0001217,UniParc:UPI000018EB82,UniRef:UniRef100_W8Y8A4,UniRef:UniRef50_P49857,UniRef:UniRef90_C3BPV7
BAINNM_26060	16,521669	-2,059089	0,802983	0,001866182	0,00342075	gltP	Na+/H+-dicarboxylate symporter	COG:C,COG:COG1301,RefSeq:WP_000649376.1,SO:0001217,UniParc:UPI00005B4FE2,UniRef:UniRef100_W8YJB9,UniRef:UniRef50_A0A6H3AC06,UniRef:UniRef90_A0A6H3AC06
BAINNM_27150	148,874824	-2,066692	0,3405012	2,63276E-10	1,01401E-09	ccmA	heme ABC exporter ATP-binding protein CcmA	COG:COG0488,COG:R,EC:7.6.2.5,GO:0015439,GO:0015886,GO:0043190,RefSeq:WP_000055383.1,SO:0001217,UniParc:UPI00027A9309,UniRef:UniRef100_A0A9X6YKN1,UniRef:UniRef50_O34512,UniRef:UniRef90_J9BX46
BAINNM_23155	193,501191	-2,069759	0,2549177	1,02192E-16	7,14612E-16	pepQ	Xaa-Pro dipeptidase	BlastRules:WP_000411046,BlastRules:WP_000994049,COG:COG0006,COG:E,EC:3.4.13.9,RefSeq:WP_000994037.1,SO:0001217,UniParc:UPI00005B4E97,UniRef:UniRef100_A0A9W7QT16,UniRef:UniRef50_Q9K828,UniRef:UniRef90_A0A6L7HDJ8
BAINNM_01955	83,636754	-2,075602	0,3945601	3,09597E-08	9,88486E-08	abgB	Metal-dependent amidase/aminoacylase/carboxypeptidase	COG:COG1473,COG:R,EC:3.5.1.-,KEGG:K14665,RefSeq:WP_064532139.1,SO:0001217,UniParc:UPI0007E4907B,UniRef:UniRef100_A0A9W3SNX5,UniRef:UniRef50_A0A6H3AFQ3,UniRef:UniRef90_A0A6H3AFQ3
BAINNM_00625	102,890511	-2,076351	0,4329865	3,12836E-07	9,04262E-07	rsmC	16S rRNA G1207 methylase RsmC	COG:COG2813,COG:J,RefSeq:WP_064531899.1,SO:0001217,UniParc:UPI0007E40DD9,UniRef:UniRef100_A0A9X6U9X4,UniRef:UniRef50_A0A401I6Z2,UniRef:UniRef90_Q63H99
BAINNM_27555	6,499141	-2,078714	0,8854841	0,005986637	0,010021908		Double stranded beta helix domain-containing protein	RefSeq:WP_046944980.1,SO:0001217,UniParc:UPI00062D4810,UniRef:UniRef100_UPI00062D4810,UniRef:UniRef50_R8CHX3,UniRef:UniRef90_R8CHX3
BAINNM_17485	421,899606	-2,078857	0,3418971	2,06326E-10	8,07397E-10	cspB	cold shock-like protein CspB	BlastRules:WP_000066484,BlastRules:WP_001161732,BlastRules:WP_001179150,BlastRules:WP_003224086,BlastRules:WP_123282393,COG:COG1278,COG:K,KEGG:K03704,RefSeq:WP_001179150.1,SO:0001217,UniParc:UPI000018E90D,UniRef:UniRef100_W8Y6A2,UniRef:UniRef50_A0A511NAP8,UniRef:UniRef90_W8Y6A2
BAINNM_00310	26,238795	-2,079538	0,5313647	1,93017E-05	4,53674E-05	spoVT	stage V sporulation protein T	COG:COG5845,COG:DK,GO:0003700,GO:0006355,GO:0030436,RefSeq:WP_000648306.1,SO:0001217,UniParc:UPI00003CC35D,UniRef:UniRef100_A0A0K0Q633,UniRef:UniRef50_A0A0J6CIE7,UniRef:UniRef90_W8YCB3
BAINNM_25650	2008,090278	-2,082051	0,2773811	1,15382E-14	6,81824E-14	eno	phosphopyruvate hydratase	COG:COG0148,COG:G,EC:4.2.1.11,GO:0000015,GO:0000287,GO:0004634,GO:0005576,GO:0006096,GO:0009986,RefSeq:WP_000103951.1,SO:0001217,UniParc:UPI00005B4D28,UniRef:UniRef100_B7IP20,UniRef:UniRef50_Q8GR70,UniRef:UniRef90_A7GUR7
BAINNM_22225	1094,843745	-2,08275	0,3256598	3,004E-11	1,26323E-10	ysxB	ribosomal-processing cysteine protease Prp	COG:COG2868,COG:S,RefSeq:WP_001993153.1,SO:0001217,UniParc:UPI000169C074,UniRef:UniRef100_A0A0I9S7Z1,UniRef:UniRef50_P26942,UniRef:UniRef90_A0A084IV66
BAINNM_26915	143,440814	-2,087127	0,3048447	1,54572E-12	7,37868E-12	fepD	ABC-type Fe3+-siderophore transport system, permease component	COG:COG0609,COG:P,RefSeq:WP_000388296.1,SO:0001217,UniParc:UPI00005B4C31,UniRef:UniRef100_W8Z917,UniRef:UniRef50_A0A1B1MYC1,UniRef:UniRef90_J8J8C6
BAINNM_23280	271,434699	-2,087717	0,4063001	4,8525E-08	1,52114E-07	ackA	acetate kinase	BlastRules:WP_000034579,COG:C,COG:COG0282,EC:2.7.2.1,GO:0000287,GO:0005524,GO:0005737,GO:0006082,GO:0006085,GO:0008776,GO:0016310,RefSeq:WP_053563553.1,SO:0001217,UniParc:UPI0006AD6FB3,UniRef:UniRef100_A0A9W3Y1K2,UniRef:UniRef50_P38502,UniRef:UniRef90_Q81KV0
BAINNM_27295	110,824166	-2,093665	0,3303922	3,87752E-11	1,61665E-10	degQ	Periplasmic serine protease, S1-C subfamily, contain C-terminal PDZ domain	COG:COG0265,COG:O,RefSeq:WP_000008031.1,SO:0001217,UniParc:UPI000018EFDA,UniRef:UniRef100_A0A1W6WX82,UniRef:UniRef50_P39668,UniRef:UniRef90_A9VTJ7
BAINNM_25675	1332,455406	-2,09726	0,2530012	2,23394E-17	1,63692E-16	cggR	gapA transcriptional regulator CggR	BlastRules:WP_001258187,BlastRules:WP_009968188,COG:COG2390,COG:K,KEGG:K05311,RefSeq:WP_001258185.1,SO:0001217,UniParc:UPI00016B42A3,UniRef:UniRef100_Q815K5,UniRef:UniRef50_O32253,UniRef:UniRef90_A0A2S1A5E6
BAINNM_15310	9,998968	-2,09774	0,726271	0,001172732	0,002206212	pxpA	5-oxoprolinase subunit PxpA	COG:COG1540,COG:E,EC:3.5.2.9,GO:0003824,GO:0005524,GO:0005975,GO:0017168,RefSeq:WP_097947362.1,SO:0001217,UniParc:UPI000BECD0DF,UniRef:UniRef100_UPI000BECD0DF,UniRef:UniRef50_Q81BT0,UniRef:UniRef90_Q81BT0
BAINNM_25380	143,590706	-2,100059	0,3031948	9,12534E-13	4,43555E-12	alsT	Na+/alanine symporter	COG:COG1115,COG:E,RefSeq:WP_097912947.1,SO:0001217,UniParc:UPI000BEC9B6F,UniRef:UniRef100_A0A9W7QU61,UniRef:UniRef50_O31464,UniRef:UniRef90_W8YAY0
BAINNM_19045	59,048486	-2,102186	0,3834276	8,37284E-09	2,76984E-08	ylxR	DUF448 domain-containing protein	COG:COG2740,COG:R,RefSeq:WP_000071125.1,SO:0001217,UniParc:UPI000200A868,UniRef:UniRef100_A0A826HC73,UniRef:UniRef50_P32728,UniRef:UniRef90_A7GRE5
BAINNM_26180	25,631304	-2,102223	0,5102416	9,35383E-06	2,27708E-05		GGDEF domain-containing protein	RefSeq:WP_000653228.1,SO:0001217,UniParc:UPI000200AB93,UniRef:UniRef100_A0A1W6WVH2,UniRef:UniRef50_J8WQU7,UniRef:UniRef90_J8EEW0
BAINNM_01835	379,234291	-2,103063	0,3036385	7,84457E-13	3,85779E-12	gatA	Asp-tRNA(Asn)/Glu-tRNA(Gln) amidotransferase subunit GatA	COG:COG0154,COG:J,EC:6.3.5.7,GO:0005524,GO:0006412,GO:0006424,GO:0030956,GO:0050567,RefSeq:WP_000051441.1,SO:0001217,UniParc:UPI00005B5182,UniRef:UniRef100_B7IUX9,UniRef:UniRef50_Q81IN3,UniRef:UniRef90_Q81IN3
BAINNM_22950	1010,142718	-2,111719	0,3842592	6,61369E-09	2,20281E-08	rplT	50S ribosomal protein L20	BlastRules:WP_001138362,COG:COG0292,COG:J,GO:0000027,GO:0000315,GO:0003735,GO:0006412,GO:0019843,GO:0022625,RefSeq:WP_001138362.1,SO:0001217,UniParc:UPI00001676A7,UniRef:UniRef100_C3PAG2,UniRef:UniRef50_A7GTM0,UniRef:UniRef90_A7GTM0
BAINNM_19035	1206,859695	-2,112942	0,2686407	6,60377E-16	4,38904E-15	infB	translation initiation factor IF-2	BlastRules:WP_000036339,COG:COG0532,COG:J,GO:0003743,GO:0003924,GO:0005525,GO:0005737,GO:0006413,RefSeq:WP_000036347.1,SO:0001217,UniParc:UPI0001A17C00,UniRef:UniRef100_A0A1B1LAM8,UniRef:UniRef50_A0RHI4,UniRef:UniRef90_A0RHI4
BAINNM_09745	3,240694	-2,11465	1,269507	0,016274936	0,024883588	ssuD	Flavin-dependent oxidoreductase, luciferase family (includes alkanesulfonate monooxygenase SsuD and methylene tetrahydromethanopterin reductase)	COG:COG2141,COG:HR,RefSeq:WP_069355423.1,SO:0001217,UniParc:UPI000847C32C,UniRef:UniRef100_A0A9W3X8D0,UniRef:UniRef50_A0A8G2M8L0,UniRef:UniRef90_Q6HK18
BAINNM_06805	379,071419	-2,115117	0,3004587	3,52777E-13	1,79512E-12	nrdE	class 1b ribonucleoside-diphosphate reductase subunit alpha	COG:COG0209,COG:F,EC:1.17.4.1,GO:0004748,GO:0005524,GO:0006260,RefSeq:WP_001215839.1,SO:0001217,UniParc:UPI000018E0DF,UniRef:UniRef100_B0YPF4,UniRef:UniRef50_P50620,UniRef:UniRef90_D1MPU6
BAINNM_14900	35,305203	-2,118049	0,4366129	2,63843E-07	7,70242E-07	proC	pyrroline-5-carboxylate reductase	COG:COG0345,COG:E,EC:1.5.1.2,GO:0004735,GO:0006561,RefSeq:WP_000360727.1,SO:0001217,UniParc:UPI00019FFF75,UniRef:UniRef100_A0A9X3FIH3,UniRef:UniRef50_A0A1C4E2F7,UniRef:UniRef90_A0A1C4E2F7
BAINNM_27315	223,625034	-2,122256	0,2614246	1,09034E-16	7,55505E-16	walK	cell wall metabolism sensor histidine kinase WalK	COG:COG5002,COG:T,EC:2.7.13.3,GO:0000155,GO:0007165,GO:0016020,GO:0016310,RefSeq:WP_000755367.1,SO:0001217,UniParc:UPI000018EFDD,UniRef:UniRef100_W8YKX4,UniRef:UniRef50_A0A3E2JQ80,UniRef:UniRef90_A0A150B965
BAINNM_08705	74,540078	-2,129427	0,3715094	1,80854E-09	6,44085E-09	flhA	flagellar biosynthesis protein FlhA	BlastRules:WP_000472548,COG:COG1298,COG:N,RefSeq:WP_069355346.1,SO:0001217,UniParc:UPI0008477D13,UniRef:UniRef100_A0A9W3SRM2,UniRef:UniRef50_J9CNC7,UniRef:UniRef90_J9CNC7
BAINNM_04825	11,896007	-2,131579	0,6721787	0,000456935	0,000907984		YmzC-like protein	RefSeq:WP_000400965.1,SO:0001217,UniParc:UPI000018DF74,UniRef:UniRef100_A0A9Q5MID1,UniRef:UniRef50_D8H457,UniRef:UniRef90_A0A1W6WIH6
BAINNM_21735	32,087282	-2,136778	0,4936822	3,1501E-06	8,09197E-06	nfnB	Nitroreductase	COG:C,COG:COG0778,RefSeq:WP_000245980.1,SO:0001217,UniParc:UPI00005B4802,UniRef:UniRef100_A0A9W7Q7X1,UniRef:UniRef50_P96692,UniRef:UniRef90_W8YGL7
BAINNM_07205	34,031548	-2,139032	0,4576525	7,72753E-07	2,12073E-06	yocR	Na+-dependent transporter, SNF family	COG:COG0733,COG:R,RefSeq:WP_053564908.1,SO:0001217,UniParc:UPI0006AD73E9,UniRef:UniRef100_A0A9X6YP71,UniRef:UniRef50_O07577,UniRef:UniRef90_J9CT84
BAINNM_02630	231,724771	-2,139576	0,2728147	7,85618E-16	5,18614E-15	hemL	glutamate-1-semialdehyde-2,1-aminomutase	BlastRules:WP_000260527,COG:COG0001,COG:H,EC:5.4.3.8,GO:0005737,GO:0006782,GO:0008483,GO:0030170,GO:0033014,GO:0042286,RefSeq:WP_142238934.1,SO:0001217,UniParc:UPI0009654567,UniRef:UniRef100_A0A9X5ZLW9,UniRef:UniRef50_B7GIK0,UniRef:UniRef90_A9VSS7
BAINNM_23705	7,164901	-2,141844	0,8892166	0,004560715	0,007817226	mobB	molybdopterin-guanine dinucleotide biosynthesis protein B	COG:COG1763,COG:H,GO:0003824,GO:0005525,GO:0006777,SO:0001217,UniParc:UPI00086397CA,UniRef:UniRef100_A0A9X7C378,UniRef:UniRef50_A0A0G8EJQ5,UniRef:UniRef90_A0A0G8EJQ5
BAINNM_19600	138,265532	-2,143029	0,3952713	9,24007E-09	3,043E-08	rpmF	50S ribosomal protein L32	COG:COG0333,COG:J,GO:0000315,GO:0003735,GO:0006412,GO:0015934,GO:0022625,RefSeq:WP_001984764.1,SO:0001217,UniParc:UPI00001673E6,UniRef:UniRef100_C3P693,UniRef:UniRef50_Q819P4,UniRef:UniRef90_Q819P4
BAINNM_25425	9,710598	-2,14871	0,8785387	0,002939502	0,005168375	nupC	Nucleoside permease NupC	COG:COG1972,COG:F,RefSeq:WP_000706853.1,SO:0001217,UniParc:UPI000200A99B,UniRef:UniRef100_A0A9P2D5M9,UniRef:UniRef50_P0AFF3,UniRef:UniRef90_A0A0G8EX00
BAINNM_04590	84,110181	-2,150641	0,4017459	1,44461E-08	4,71509E-08	amiC	N-acetylmuramoyl-L-alanine amidase	COG:COG0860,COG:M,RefSeq:WP_199717396.1,SO:0001217,UniParc:UPI0018F28EE6,UniRef:UniRef100_UPI0018F28EE6,UniRef:UniRef50_Q9RMZ0,UniRef:UniRef90_J8DHM6
BAINNM_10830	5,259272	-2,155402	1,0312638	0,011054018	0,017503687	aspS	aspartate--tRNA(Asn) ligase	COG:COG0017,COG:J,EC:6.1.1.23,GO:0000166,GO:0003676,GO:0004815,GO:0005524,GO:0006422,RefSeq:WP_199717193.1,SO:0001217,UniParc:UPI0018F6E089,UniRef:UniRef100_UPI0018F6E089,UniRef:UniRef50_A0A1S8L6J1,UniRef:UniRef90_A0A6H3AII9
BAINNM_08690	16,1575	-2,161425	0,6125336	0,000105956	0,000227016	fliQ	Flagellar biosynthesis protein FliQ	RefSeq:WP_001098080.1,SO:0001217,UniParc:UPI00005B4979,UniRef:UniRef100_A0A0G8DQR0,UniRef:UniRef50_W8YWZ2,UniRef:UniRef90_W8YWZ2
BAINNM_17975	67,211936	-2,167694	0,3716607	1,14541E-09	4,16009E-09		DUF2179 domain-containing protein	RefSeq:WP_000251344.1,SO:0001217,UniParc:UPI00016B3DE9,UniRef:UniRef100_A0A9W7UZQ7,UniRef:UniRef50_A9VPS4,UniRef:UniRef90_A9VPS4
BAINNM_00690	573,825116	-2,173643	0,3804143	1,86956E-09	6,64203E-09	rpsS	30S ribosomal protein S19	COG:COG0185,COG:J,GO:0000314,GO:0003735,GO:0005737,GO:0006412,GO:0015935,GO:0019843,GO:0022627,RefSeq:WP_000124454.1,SO:0001217,UniParc:UPI000018DCA8,UniRef:UniRef100_B7HJ52,UniRef:UniRef50_P21476,UniRef:UniRef90_A7GK24
BAINNM_19180	28,046909	-2,173651	0,520918	7,28971E-06	1,79096E-05	rimM	ribosome maturation factor RimM	COG:COG0806,COG:J,GO:0003723,GO:0005737,GO:0005840,GO:0006364,GO:0042274,GO:0043022,RefSeq:WP_000170272.1,SO:0001217,UniParc:UPI000188BF3F,UniRef:UniRef100_B7IUK1,UniRef:UniRef50_A0RHL5,UniRef:UniRef90_A0RHL5
BAINNM_00665	632,590781	-2,178781	0,3706358	6,59585E-10	2,44096E-09	rpsJ	30S ribosomal protein S10	BlastRules:WP_001040594,COG:COG0051,COG:J,GO:0000049,GO:0003723,GO:0003735,GO:0005840,GO:0006412,GO:1990904,RefSeq:WP_001040595.1,SO:0001217,UniParc:UPI0001629461,UniRef:UniRef100_B7IT18,UniRef:UniRef50_P59683,UniRef:UniRef90_P66331
BAINNM_00415	10,818637	-2,183205	0,7377882	0,000833866	0,001607936	folB	dihydroneopterin aldolase	COG:COG1539,COG:H,EC:4.1.2.25,GO:0004150,GO:0006760,RefSeq:WP_199717389.1,SO:0001217,UniParc:UPI0018F32BFD,UniRef:UniRef100_UPI0018F32BFD,UniRef:UniRef50_K4LJ05,UniRef:UniRef90_A0A063C9N4
BAINNM_18325	82,114508	-2,184638	0,4640773	5,10234E-07	1,43384E-06		Phage-related protein	COG:COG5412,COG:X,SO:0001217,UniRef:UniRef50_A0A2H4JBR7,UniRef:UniRef90_UPI0021116939
BAINNM_08525	49,512669	-2,200701	0,4976195	1,42021E-06	3,79111E-06		Group-specific protein	RefSeq:WP_016082186.1,SO:0001217,UniParc:UPI00032DFACD,UniRef:UniRef100_A0A9X7AII8,UniRef:UniRef50_A9VNE1,UniRef:UniRef90_A0A6L8PJZ5
BAINNM_22480	2187,592575	-2,201305	0,2306629	2,44463E-22	2,70385E-21	clpX	ATP-dependent Clp protease ATP-binding subunit ClpX	BlastRules:WP_000472282,COG:COG1219,COG:O,EC:3.4.21.92,GO:0004252,GO:0005524,GO:0006508,GO:0008270,GO:0009368,GO:0016887,GO:0046983,GO:0051082,GO:0140662,RefSeq:WP_000472289.1,SO:0001217,UniParc:UPI000018EC77,UniRef:UniRef100_B7IIY3,UniRef:UniRef50_P50866,UniRef:UniRef90_A7GTF1
BAINNM_19170	1081,164136	-2,202408	0,3409168	1,72526E-11	7,44734E-11	rplS	50S ribosomal protein L19	BlastRules:WP_001186516,COG:COG0335,COG:J,GO:0000311,GO:0003735,GO:0006412,GO:0022625,RefSeq:WP_001186516.1,SO:0001217,UniParc:UPI0000167391,UniRef:UniRef100_C3P5P1,UniRef:UniRef50_P60490,UniRef:UniRef90_O31742
BAINNM_25665	1487,309545	-2,205478	0,2610397	4,7909E-18	3,67595E-17	pgk	phosphoglycerate kinase	BlastRules:WP_001036337,COG:COG0126,COG:G,EC:2.7.2.3,GO:0004618,GO:0005524,GO:0005737,GO:0006096,GO:0016310,RefSeq:WP_001036331.1,SO:0001217,UniParc:UPI0001A17E59,UniRef:UniRef100_A0A1W6WV71,UniRef:UniRef50_P18912,UniRef:UniRef90_A7GUS0
BAINNM_15830	5,418006	-2,211398	1,0716371	0,010802333	0,017132921		DUF1510 domain-containing protein	SO:0001217,UniRef:UniRef50_J8Y2P4,UniRef:UniRef90_UPI0024C099D4
BAINNM_20630	534,289634	-2,221478	0,2736084	8,11914E-17	5,72048E-16	cpdB	bifunctional 2',3'-cyclic-nucleotide 2'-phosphodiesterase/3'-nucleotidase	RefSeq:WP_053563694.1,SO:0001217,UniParc:UPI0006AD69D9,UniRef:UniRef100_A0A9X7GKS3,UniRef:UniRef50_A0A0J1HYN9,UniRef:UniRef90_B7IWN7
BAINNM_04535	60,945659	-2,223795	0,3633152	1,80878E-10	7,14491E-10		Phage protein	RefSeq:WP_000954998.1,SO:0001217,UniParc:UPI000018DF22,UniRef:UniRef100_W8XYS9,UniRef:UniRef50_A0A2W1LS37,UniRef:UniRef90_A0A073K8D9
BAINNM_25660	699,448734	-2,226425	0,3016424	2,57448E-14	1,45954E-13	tpiA	triose-phosphate isomerase	COG:COG0149,COG:G,EC:5.3.1.1,GO:0004807,GO:0005737,GO:0006094,GO:0006096,RefSeq:WP_001231038.1,SO:0001217,UniParc:UPI0000232D9B,UniRef:UniRef100_B7HED4,UniRef:UniRef50_Q81X76,UniRef:UniRef90_Q81X76
BAINNM_10935	56,939881	-2,228304	0,4007362	6,64186E-09	2,20968E-08	thyA	thymidylate synthase	BlastRules:WP_000679592,COG:COG0207,COG:F,EC:2.1.1.45,GO:0004799,GO:0005737,GO:0006231,GO:0006235,GO:0032259,RefSeq:WP_000679600.1,SO:0001217,UniParc:UPI0000240A33,UniRef:UniRef100_Q738X7,UniRef:UniRef50_P0A0M5,UniRef:UniRef90_A7GP90
BAINNM_00095	91,899191	-2,229472	0,4276396	3,41085E-08	1,08312E-07		DUF3797 domain-containing protein	RefSeq:WP_199717415.1,SO:0001217,UniParc:UPI0018F637D3,UniRef:UniRef100_UPI0018F637D3,UniRef:UniRef50_J9BW84,UniRef:UniRef90_J8IRL4
BAINNM_25030	1017,820722	-2,235151	0,223083	2,0997E-24	2,73521E-23	sufS	cysteine desulfurase SufS	BlastRules:WP_001020754,BlastRules:WP_003228604,COG:COG0520,COG:E,EC:2.8.1.7,RefSeq:WP_001020767.1,SO:0001217,UniParc:UPI000018EE2C,UniRef:UniRef100_A0A0G8EF21,UniRef:UniRef50_A0A0I9B858,UniRef:UniRef90_A0A084IVB8
BAINNM_08715	65,795267	-2,237584	0,4563054	1,50619E-07	4,51394E-07	flgG	Flagellar basal body rod protein FlgG	COG:COG4786,COG:N,RefSeq:WP_002083193.1,SO:0001217,UniParc:UPI0002790990,UniRef:UniRef100_A0A9P2BAM0,UniRef:UniRef50_Q6HKN5,UniRef:UniRef90_Q6HKN5
BAINNM_21630	616,541811	-2,244906	0,3953695	2,10916E-09	7,44812E-09	rpsT	30S ribosomal protein S20	COG:COG0268,COG:J,GO:0000312,GO:0003735,GO:0005840,GO:0006412,GO:0019843,GO:0022627,GO:1990904,RefSeq:WP_001274012.1,SO:0001217,UniParc:UPI00016B4D48,UniRef:UniRef100_B7IYH5,UniRef:UniRef50_P21477,UniRef:UniRef90_A9VHU9
BAINNM_25655	2154,059251	-2,247163	0,2378974	5,89003E-22	6,2777E-21	gpmI	2,3-bisphosphoglycerate-independent phosphoglycerate mutase	BlastRules:WP_001231153,BlastRules:WP_003228330,COG:COG0696,COG:G,EC:5.4.2.12,GO:0005737,GO:0006007,GO:0006096,GO:0030145,GO:0030435,GO:0046537,RefSeq:WP_001231158.1,SO:0001217,UniParc:UPI000200AA16,UniRef:UniRef100_A0A9X6MMH1,UniRef:UniRef50_Q9X519,UniRef:UniRef90_Q81X77
BAINNM_01995	29,198203	-2,25334	0,5261118	4,38706E-06	1,10563E-05	fepD	ABC-type Fe3+-siderophore transport system, permease component	COG:COG0609,COG:P,RefSeq:WP_053565375.1,SO:0001217,UniParc:UPI0006AD747B,UniRef:UniRef100_A0A9X7BZP1,UniRef:UniRef50_A0A150N6H6,UniRef:UniRef90_J8Y051
BAINNM_08640	204,405743	-2,254533	0,2719	1,9418E-17	1,4336E-16	cheW	Chemotaxis signal transduction protein CheW	COG:COG0835,COG:T,RefSeq:WP_000075943.1,SO:0001217,UniParc:UPI000018E1F9,UniRef:UniRef100_W8YWY6,UniRef:UniRef50_A0AGE4,UniRef:UniRef90_J9CAZ8
BAINNM_26980	72,979911	-2,265284	0,3473577	1,38511E-11	6,03234E-11	cof	Hydroxymethylpyrimidine pyrophosphatase and other HAD family phosphatases	COG:COG0561,COG:HR,RefSeq:WP_000221387.1,SO:0001217,UniParc:UPI0001A11966,UniRef:UniRef100_A0A9W3X3T3,UniRef:UniRef50_A0A075RAJ0,UniRef:UniRef90_A0A1S9XHU1
BAINNM_26675	5775,502904	-2,269915	0,2042443	1,67462E-29	2,97473E-28	fba	class II fructose-bisphosphate aldolase	COG:COG0191,COG:G,EC:4.1.2.13,GO:0004332,GO:0006096,RefSeq:WP_001131856.1,SO:0001217,UniParc:UPI00016B8BBB,UniRef:UniRef100_A0A9W7URA8,UniRef:UniRef50_P42420,UniRef:UniRef90_A0A084IYQ4
BAINNM_21305	18,355114	-2,274501	0,7163409	0,000259154	0,000531919	pncA	Nicotinamidase-related amidase	COG:COG1335,COG:HR,RefSeq:WP_069356200.1,SO:0001217,UniParc:UPI000847B8D8,UniRef:UniRef100_A0A9W7V4J6,UniRef:UniRef50_A0A2W0C9H3,UniRef:UniRef90_B7IXQ1
BAINNM_19185	107,043069	-2,280234	0,407464	3,55018E-09	1,21703E-08	ylqC	putative RNA-binding protein YlqC, contains KH domain, UPF0109 family	COG:COG1837,COG:R,RefSeq:WP_000737399.1,SO:0001217,UniParc:UPI0001A07123,UniRef:UniRef100_C2YVC5,UniRef:UniRef50_A0A1C4ETU1,UniRef:UniRef90_A0A1C4ETU1
BAINNM_19190	890,707005	-2,280272	0,3052232	1,31196E-14	7,73712E-14	rpsP	30S ribosomal protein S16	BlastRules:WP_000268750,COG:COG0228,COG:J,GO:0000314,GO:0003735,GO:0005737,GO:0005840,GO:0006412,GO:0022627,GO:1990904,RefSeq:WP_000268750.1,SO:0001217,UniParc:UPI000018EA25,UniRef:UniRef100_C3P5P5,UniRef:UniRef50_P21474,UniRef:UniRef90_A7GRH4
BAINNM_08710	74,514706	-2,283247	0,3966745	1,80173E-09	6,42441E-09	flhF	flagellar biosynthesis protein FlhF	COG:COG1419,COG:N,GO:0003924,GO:0005525,GO:0006614,GO:0044781,KEGG:K02404,RefSeq:WP_088022594.1,SO:0001217,UniParc:UPI000B44FD13,UniRef:UniRef100_A0A9X6N1Z5,UniRef:UniRef50_A0A0F5RX05,UniRef:UniRef90_A0A0F5RX05
BAINNM_20890	117,535396	-2,286157	0,2891176	5,56425E-16	3,71499E-15	yqxC	putative rRNA methylase YqxC, contains S4 and FtsJ domains	COG:COG1189,COG:J,RefSeq:WP_090977091.1,SO:0001217,UniParc:UPI0008E859DE,UniRef:UniRef100_A0A9W7QXD6,UniRef:UniRef50_P19672,UniRef:UniRef90_A0A084J369
BAINNM_23080	1899,613445	-2,286301	0,2220867	1,23903E-25	1,78897E-24	pyk	pyruvate kinase	COG:COG3848,COG:T,EC:2.7.1.40,GO:0004743,GO:0005737,GO:0006096,RefSeq:WP_001232667.1,SO:0001217,UniParc:UPI00016B8E63,UniRef:UniRef100_A0A9W3SGU5,UniRef:UniRef50_P34038,UniRef:UniRef90_A0A150ETY1
BAINNM_18930	647,009667	-2,289476	0,3171885	8,71191E-14	4,75505E-13	nupN	Lipoprotein Med, regulator of KinD/Spo0A, PBP1-ABC superfamily, includes NupN	COG:COG1744,COG:T,RefSeq:WP_000725773.1,SO:0001217,UniParc:UPI00027A8ADD,UniRef:UniRef100_A0A9X5VWD4,UniRef:UniRef50_O05252,UniRef:UniRef90_A0A073KEI8
BAINNM_26995	66,635002	-2,299919	0,4203541	7,47919E-09	2,47981E-08	nosY	ABC-type transport system involved in multi-copper enzyme maturation, permease component	COG:COG1277,COG:O,RefSeq:WP_001206475.1,SO:0001217,UniParc:UPI000200ADD5,UniRef:UniRef100_A0A1W6WVV1,UniRef:UniRef50_M8E6D6,UniRef:UniRef90_J8JB47
BAINNM_28520	7,494679	-2,300475	0,8718012	0,002620866	0,004666924		Prophage protein	RefSeq:WP_235355678.1,SO:0001217,UniParc:UPI000A55E2E4,UniRef:UniRef100_UPI000A55E2E4,UniRef:UniRef50_A1BYL0,UniRef:UniRef50_J8XXR5,UniRef:UniRef90_A1BYL0,UniRef:UniRef90_J8HP16
BAINNM_00670	2770,278034	-2,307152	0,3613502	3,25911E-11	1,36855E-10	rplC	50S ribosomal protein L3	BlastRules:WP_000160207,COG:COG0087,COG:J,GO:0003735,GO:0005840,GO:0006412,GO:0019843,GO:1990904,RefSeq:WP_000160209.1,SO:0001217,UniParc:UPI0001629462,UniRef:UniRef100_B7IT19,UniRef:UniRef50_P42920,UniRef:UniRef90_A7GK20
BAINNM_23395	211,440011	-2,311346	0,3199212	8,15922E-14	4,46169E-13	tyrS	tyrosine--tRNA ligase	BlastRules:WP_000512096,BlastRules:WP_001021109,COG:COG0162,COG:J,EC:6.1.1.1,GO:0003723,GO:0004831,GO:0005524,GO:0005737,GO:0006437,RefSeq:WP_000512080.1,SO:0001217,UniParc:UPI0001A11793,UniRef:UniRef100_A0A9X7QD43,UniRef:UniRef50_P00952,UniRef:UniRef90_Q81KS9
BAINNM_05910	1179,201259	-2,315962	0,2078468	1,25138E-29	2,25018E-28	opp3C	oligopeptide ABC transporter permease	COG:COG1173,COG:EP,GO:0043190,GO:0140359,RefSeq:WP_003306544.1,SO:0001217,UniParc:UPI0001A1E340,UniRef:UniRef100_A0A9X6WPR0,UniRef:UniRef50_A0A0N8GHI8,UniRef:UniRef90_J8JYV7
BAINNM_01520	1700,144523	-2,323174	0,2159377	8,61205E-28	1,38692E-26	guaA	glutamine-hydrolyzing GMP synthase	BlastRules:WP_000743900,COG:COG0519,COG:F,EC:6.3.5.2,GO:0003921,GO:0003922,GO:0005524,GO:0006177,GO:0006541,GO:0016462,KEGG:K01951,SO:0001217,UniParc:UPI00005B50B0,UniRef:UniRef100_A0A0K0Q6M0,UniRef:UniRef50_Q81IS3,UniRef:UniRef90_Q81IS3
BAINNM_27435	350,115631	-2,325737	0,2808587	1,9628E-17	1,44547E-16	jag	RNA-binding cell elongation regulator Jag/EloR	COG:COG1847,COG:R,GO:0003676,GO:0051510,RefSeq:WP_000022795.1,SO:0001217,UniParc:UPI00027A9774,UniRef:UniRef100_A0A9X6UB80,UniRef:UniRef50_Q01620,UniRef:UniRef90_A0A109G5S0
BAINNM_21905	74,824943	-2,328207	0,3613149	2,43002E-11	1,03223E-10	greA	transcription elongation factor GreA	BlastRules:WP_000179966,COG:COG0782,COG:K,GO:0003677,GO:0032784,GO:0070063,SO:0001217,UniParc:UPI000188BF75,UniRef:UniRef100_A0A9W7Q7T2,UniRef:UniRef50_Q817Z6,UniRef:UniRef90_Q817Z6
BAINNM_26145	22,552053	-2,332582	0,5194882	2,10464E-06	5,51763E-06		DUF2227 domain-containing protein	COG:COG2389,COG:S,RefSeq:WP_001139059.1,SO:0001217,UniParc:UPI00016B4F82,UniRef:UniRef100_A0A9X6YSH4,UniRef:UniRef50_A9VR71,UniRef:UniRef90_A9VR71
BAINNM_24695	496,490974	-2,334347	0,2307799	8,70061E-25	1,16445E-23	manB	Phosphomannomutase	COG:COG1109,COG:G,RefSeq:WP_069356397.1,SO:0001217,UniParc:UPI000847355F,UniRef:UniRef100_A0A9X5ZPU9,UniRef:UniRef50_P18159,UniRef:UniRef90_A0A1D3R0U3
BAINNM_17445	29,976099	-2,334946	0,5313363	2,13737E-06	5,59342E-06	catE	Catechol-2,3-dioxygenase	COG:COG2514,COG:Q,RefSeq:WP_199717041.1,SO:0001217,UniParc:UPI0018F2E369,UniRef:UniRef100_UPI0018F2E369,UniRef:UniRef50_A0A0B5S0J3,UniRef:UniRef90_A0A0B5S0J3
BAINNM_05360	140,518812	-2,336866	0,3211013	7,24184E-14	3,97488E-13		putative extracellular nuclease	COG:COG2374,COG:R,KEGG:K07004,RefSeq:WP_069355177.1,SO:0001217,UniParc:UPI000846D297,UniRef:UniRef100_A0A9W3SQG1,UniRef:UniRef50_Q63ES1,UniRef:UniRef90_Q63ES1
BAINNM_21450	70,230075	-2,339294	0,3694007	4,66572E-11	1,92609E-10	cshB	DEAD-box ATP-dependent RNA helicase CshB	COG:COG0513,COG:L,EC:3.6.4.13,GO:0003724,GO:0005524,GO:0005829,GO:0006401,GO:0009409,GO:0016887,GO:0033592,RefSeq:WP_000194023.1,SO:0001217,UniParc:UPI0001A177B9,UniRef:UniRef100_A0A0K0QHE1,UniRef:UniRef50_Q818H2,UniRef:UniRef90_Q818H2
BAINNM_19030	49,07434	-2,3497	0,514021	6,62719E-07	1,84291E-06	ylxP	DUF503 domain-containing protein	COG:COG1550,COG:S,KEGG:K09764,RefSeq:WP_000634349.1,SO:0001217,UniParc:UPI00016B5D29,UniRef:UniRef100_A0A150DJI4,UniRef:UniRef50_P32730,UniRef:UniRef90_A0A073KGL6
BAINNM_08515	117,180148	-2,351418	0,3307542	1,87617E-13	9,76742E-13	fliN	flagellar motor switch protein	COG:COG1886,COG:NU,RefSeq:WP_001115016.1,SO:0001217,UniParc:UPI0001A180E7,UniRef:UniRef100_A0A1W6WL89,UniRef:UniRef50_J8EIB0,UniRef:UniRef90_W8Y0R4
BAINNM_23380	1665,315919	-2,352604	0,3751022	5,3362E-11	2,1936E-10	rpsD	30S ribosomal protein S4	BlastRules:WP_000135311,COG:COG0522,COG:J,GO:0003735,GO:0006412,GO:0015935,GO:0019843,RefSeq:WP_000135315.1,SO:0001217,UniParc:UPI0001A05DBA,UniRef:UniRef100_A0A161HXW9,UniRef:UniRef50_P62664,UniRef:UniRef90_A7GTT6
BAINNM_07090	19,563079	-2,353231	0,5944424	1,86329E-05	4,38659E-05	hisD	Histidinol dehydrogenase	COG:COG0141,COG:E,EC:1.1.1.23,GO:0000105,GO:0004399,GO:0005737,GO:0005829,GO:0008270,GO:0051287,RefSeq:WP_069355296.1,SO:0001217,UniParc:UPI0008472B2C,UniRef:UniRef100_A0A9X5VX63,UniRef:UniRef50_Q8Y9G1,UniRef:UniRef90_Q81G06
BAINNM_03180	96,691525	-2,354307	0,3311839	2,49978E-13	1,28541E-12	norD	Nitric oxide reductase activation protein	COG:COG4548,COG:P,RefSeq:WP_016083554.1,SO:0001217,UniParc:UPI00032E6045,UniRef:UniRef100_A0A9X7E8Z5,UniRef:UniRef50_B7HVC9,UniRef:UniRef90_J9CWX5
BAINNM_18315	38,39182	-2,355978	0,5456501	2,28425E-06	5,96182E-06		Endopeptidase	SO:0001217,UniRef:UniRef50_C3AWD0,UniRef:UniRef90_A0A5P1MBC8
BAINNM_27310	95,908583	-2,358622	0,3237516	5,10086E-14	2,83156E-13	yycH	YycH protein, regulator of the WalKR two-component signal transduction system	COG:COG4863,COG:T,RefSeq:WP_000061569.1,SO:0001217,UniParc:UPI000200A7EC,UniRef:UniRef100_A0A9X6UDH3,UniRef:UniRef50_A0A073KGB9,UniRef:UniRef90_W8Z983
BAINNM_04415	1086,067935	-2,35946	0,231791	4,02229E-25	5,69532E-24	gapN	NADP-dependent glyceraldehyde-3-phosphate dehydrogenase	BlastRules:WP_000213641,COG:COG1012,COG:I,EC:1.2.1.9,RefSeq:WP_000213634.1,SO:0001217,UniParc:UPI000018DF0B,UniRef:UniRef100_A0A9X6MY31,UniRef:UniRef50_Q59931,UniRef:UniRef90_A0RAA4
BAINNM_09030	19,738528	-2,375751	0,5897923	1,41236E-05	3,37654E-05	exsE	exosporium protein exsE	BlastRules:WP_001261429,RefSeq:WP_016082118.1,SO:0001217,UniParc:UPI00032D84F3,UniRef:UniRef100_A0A9X7E0V6,UniRef:UniRef50_Q6HKG1,UniRef:UniRef90_J7XG73
BAINNM_04350	32,490324	-2,383054	0,4828841	1,65405E-07	4,9369E-07	norA	putative arabinose efflux permease AraJ, MFS family	COG:COG2814,COG:G,RefSeq:WP_048655892.1,SO:0001217,UniParc:UPI00065DB088,UniRef:UniRef100_A0A9X7G2Q9,UniRef:UniRef50_P33449,UniRef:UniRef90_A0A0G8CNX2
BAINNM_06810	125,86947	-2,391038	0,3586629	4,25988E-12	1,95395E-11	nrdF	class 1b ribonucleoside-diphosphate reductase subunit beta	COG:COG0208,COG:F,EC:1.17.4.1,GO:0004748,GO:0005971,GO:0009265,GO:0030145,SO:0001217,UniParc:UPI00018187C9,UniRef:UniRef100_A0A9X4WNH9,UniRef:UniRef50_A0A6H2H465,UniRef:UniRef90_A0A084J572
BAINNM_00030	644,858082	-2,393241	0,2184393	8,68225E-29	1,47952E-27	gyrA	DNA gyrase subunit A	BlastRules:WP_003244540,COG:COG0188,COG:L,EC:5.6.2.2,GO:0003677,GO:0003916,GO:0003918,GO:0005524,GO:0006259,GO:0006265,RefSeq:WP_001282866.1,SO:0001217,UniParc:UPI0001A17652,UniRef:UniRef100_A0A0K0Q632,UniRef:UniRef50_A8F8Z0,UniRef:UniRef90_A0A2A7I309
BAINNM_00350	5,677762	-2,397059	1,0085162	0,005987158	0,010021908	trnM	tRNA-Met(cat)	SO:0000266
BAINNM_04515	273,81269	-2,40261	0,2574636	1,56129E-21	1,62852E-20		Autolysin	RefSeq:WP_000726527.1,SO:0001217,UniParc:UPI00027A787A,UniRef:UniRef100_A0A9W7QNP2,UniRef:UniRef50_B9IRB6,UniRef:UniRef90_B7HEW2
BAINNM_09615	3,734282	-2,405531	1,2738966	0,009249487	0,01489574	rhaT	Permease of the drug/metabolite transporter (DMT) superfamily	COG:COG0697,COG:GER,RefSeq:WP_023521703.1,SO:0001217,UniParc:UPI0003C54E92,UniRef:UniRef100_A0A9X7BML8,UniRef:UniRef50_O32256,UniRef:UniRef90_J8JWE3
BAINNM_26935	606,530443	-2,419618	0,2394336	8,04163E-25	1,0912E-23	pta	phosphate acetyltransferase	COG:C,COG:COG0280,EC:2.3.1.8,GO:0006086,GO:0008959,RefSeq:WP_000067215.1,SO:0001217,UniParc:UPI000016642E,UniRef:UniRef100_A0A063CQT6,UniRef:UniRef50_P39646,UniRef:UniRef90_A0A063CQT6
BAINNM_24040	5,845504	-2,420844	1,019395	0,005761143	0,009682287		Hydrolase	RefSeq:WP_000448409.1,SO:0001217,UniParc:UPI000018ED8F,UniRef:UniRef100_A0A9W5H4V5,UniRef:UniRef50_A4IRZ9,UniRef:UniRef90_A9VLF1
BAINNM_09020	28,008367	-2,426963	0,5009359	3,34428E-07	9,64773E-07	dsdA	D-serine ammonia-lyase	COG:COG3048,COG:E,EC:4.3.1.18,GO:0008721,GO:0016836,GO:0030170,GO:0046416,RefSeq:WP_069355375.1,SO:0001217,UniParc:UPI000846A6AA,UniRef:UniRef100_A0A9W3X8A9,UniRef:UniRef50_Q8FFF4,UniRef:UniRef90_Q81F73
BAINNM_19350	54,356562	-2,432385	0,3804334	3,98481E-11	1,65432E-10	rqcH	Ribosome quality control (RQC) protein RqcH, Rqc2/NEMF/Tae2 family, contains fibronectin-(FbpA) and RNA- (NFACT) binding domains	COG:COG1293,COG:JO,RefSeq:WP_199716897.1,SO:0001217,UniParc:UPI0018F6070C,UniRef:UniRef100_UPI0018F6070C,UniRef:UniRef50_X4ZIE7,UniRef:UniRef90_A0A4Y1W8I2
BAINNM_22465	153,184468	-2,433751	0,2843105	2,01041E-18	1,60123E-17	ysxC	ribosome biogenesis GTP-binding protein YsxC	BlastRules:WP_000869113,COG:COG0218,COG:D,GO:0000917,GO:0003924,GO:0005525,GO:0005737,GO:0042254,GO:0043022,GO:0046872,RefSeq:WP_000869118.1,SO:0001217,UniParc:UPI00016B62C1,UniRef:UniRef100_B7IIY0,UniRef:UniRef50_P38424,UniRef:UniRef90_A7GTE8
BAINNM_24365	338,896383	-2,439802	0,3769813	1,43021E-11	6,2195E-11	cspD	cold-shock protein CspD	BlastRules:WP_003230776,COG:COG1278,COG:K,GO:0003676,GO:0003677,GO:0005737,GO:0010468,RefSeq:WP_001193052.1,SO:0001217,UniParc:UPI00016B8BA0,UniRef:UniRef100_A0A0K0QJT1,UniRef:UniRef50_O54310,UniRef:UniRef90_Q81K90
BAINNM_08570	48,857513	-2,441641	0,4019355	2,91672E-10	1,11952E-09	flgG	Flagellar biosynthesis protein FlgG	RefSeq:WP_001058088.1,SO:0001217,UniParc:UPI00016B5592,UniRef:UniRef100_A0A9X7DF47,UniRef:UniRef50_A7GNG8,UniRef:UniRef90_Q6HKQ9
BAINNM_22065	1413,177565	-2,446245	0,2590462	5,31271E-22	5,68305E-21	secDF	protein translocase subunit SecDF	COG:COG0342,COG:U,GO:0006886,GO:0015450,KEGG:K12257,RefSeq:WP_069356228.1,SO:0001217,UniParc:UPI000847B704,UniRef:UniRef100_A0A9W3SWJ7,UniRef:UniRef50_O32047,UniRef:UniRef90_Q812R5
BAINNM_00745	1493,903258	-2,449451	0,3652536	2,77173E-12	1,29157E-11	rplF	50S ribosomal protein L6	BlastRules:WP_000086558,COG:COG0097,COG:J,GO:0003735,GO:0005840,GO:0006412,GO:0019843,GO:0022625,GO:1990904,RefSeq:WP_000086551.1,SO:0001217,UniParc:UPI000188BDC8,UniRef:UniRef100_A0A150DEB5,UniRef:UniRef50_B8DNB1,UniRef:UniRef90_Q81VR5
BAINNM_01840	294,441414	-2,452405	0,3297308	1,43775E-14	8,42807E-14	gatB	Asp-tRNA(Asn)/Glu-tRNA(Gln) amidotransferase subunit GatB	BlastRules:WP_001047678,COG:COG0064,COG:J,EC:6.3.5.-,GO:0005524,GO:0006412,GO:0016884,GO:0050566,GO:0050567,KEGG:K02434,RefSeq:WP_001047685.1,SO:0001217,UniParc:UPI000018DD49,UniRef:UniRef100_B9J1N1,UniRef:UniRef50_Q97SE7,UniRef:UniRef90_A7GKK4
BAINNM_22485	2380,255152	-2,453655	0,3468484	2,13566E-13	1,10449E-12	tig	trigger factor	COG:COG0544,COG:O,EC:5.2.1.8,GO:0003755,GO:0005737,GO:0005854,GO:0006457,GO:0007049,GO:0015031,GO:0051082,GO:0051083,GO:0051301,RefSeq:WP_000105215.1,SO:0001217,UniParc:UPI000018EC78,UniRef:UniRef100_B7IIY4,UniRef:UniRef50_P80698,UniRef:UniRef90_A7GTF2
BAINNM_22015	118,296738	-2,458074	0,4757783	3,3763E-08	1,07331E-07	tcdA	tRNA A37 threonylcarbamoyladenosine dehydratase	COG:COG1179,COG:J,RefSeq:WP_000903182.1,SO:0001217,UniParc:UPI00016B48A9,UniRef:UniRef100_A0A164F0B1,UniRef:UniRef50_A0A1C5PIB0,UniRef:UniRef90_A0A073JYT4
BAINNM_25370	235,365938	-2,458551	0,3208813	3,10994E-15	1,94355E-14	kefB	Kef-type K+ transport system, membrane component KefB	COG:COG0475,COG:P,RefSeq:WP_000380223.1,SO:0001217,UniParc:UPI00016B6223,UniRef:UniRef100_W8Z7V8,UniRef:UniRef50_O07536,UniRef:UniRef90_W8Z7V8
BAINNM_25670	2990,260139	-2,459348	0,2327961	6,10915E-27	9,42416E-26	gap	type I glyceraldehyde-3-phosphate dehydrogenase	COG:COG0057,COG:G,EC:1.2.1.12,GO:0004365,GO:0005737,GO:0006006,GO:0006094,GO:0006096,GO:0019682,GO:0050661,GO:0051287,RefSeq:WP_000161234.1,SO:0001217,UniParc:UPI00016B4479,UniRef:UniRef100_A0A1E8ACP2,UniRef:UniRef50_O67161,UniRef:UniRef90_Q4MQ58
BAINNM_08520	74,274477	-2,462647	0,3678694	3,54052E-12	1,63164E-11		Transglycosylase	RefSeq:WP_199717069.1,SO:0001217,UniParc:UPI0018F6B155,UniRef:UniRef100_UPI0018F6B155,UniRef:UniRef50_A0A090YSB6,UniRef:UniRef90_B7IQ94
BAINNM_24950	46,387875	-2,467132	0,4809192	5,40725E-08	1,68423E-07		DUF3055 domain-containing protein	RefSeq:WP_000392611.1,SO:0001217,UniParc:UPI00016B6EC4,UniRef:UniRef100_A0A0G8FC46,UniRef:UniRef50_F2F6P0,UniRef:UniRef90_A7GUF7
BAINNM_21670	18,779663	-2,467682	0,6428165	2,88908E-05	6,61038E-05	rsfS	ribosome silencing factor	COG:COG0799,COG:J,GO:0017148,GO:0043022,RefSeq:WP_000998173.1,SO:0001217,UniParc:UPI000018EBEB,UniRef:UniRef100_W8Y8N7,UniRef:UniRef50_A0A2N9KFZ2,UniRef:UniRef90_A0A4Y1WBE3
BAINNM_00700	2102,173335	-2,470863	0,3770682	7,69478E-12	3,42237E-11	rpsC	30S ribosomal protein S3	BlastRules:WP_000529956,COG:COG0092,COG:J,GO:0000312,GO:0003729,GO:0003735,GO:0005840,GO:0006412,GO:0019843,GO:0022627,GO:1990904,KEGG:K02982,RefSeq:WP_000529956.1,SO:0001217,UniParc:UPI00001664FC,UniRef:UniRef100_A0R8I6,UniRef:UniRef50_P21465,UniRef:UniRef90_A0R8I6
BAINNM_26220	16,951442	-2,47742	0,6431849	2,90217E-05	6,63514E-05		DZANK-type domain-containing protein	RefSeq:WP_001281749.1,SO:0001217,UniParc:UPI0001A1700F,UniRef:UniRef100_A0A160H5J7,UniRef:UniRef50_A0A073K257,UniRef:UniRef90_C2NQJ9
BAINNM_00675	2706,098895	-2,491689	0,3795972	7,21564E-12	3,21903E-11	rplD	50S ribosomal protein L4	BlastRules:WP_001127258,COG:COG0088,COG:J,GO:0003735,GO:0005840,GO:0006412,GO:0019843,GO:0022625,GO:1990904,RefSeq:WP_001127258.1,SO:0001217,UniParc:UPI000018DCA5,UniRef:UniRef100_C3P9Q6,UniRef:UniRef50_P42921,UniRef:UniRef90_A9VP78
BAINNM_21990	180,060953	-2,496119	0,319471	7,84201E-16	5,18614E-15	mnmA	tRNA 2-thiouridine(34) synthase MnmA	BlastRules:WP_001038005,COG:COG0482,COG:J,EC:2.8.1.13,GO:0000049,GO:0005524,GO:0005737,GO:0006400,GO:0008033,GO:0016740,GO:0016783,RefSeq:WP_001038010.1,SO:0001217,UniParc:UPI000058E46C,UniRef:UniRef100_Q812R6,UniRef:UniRef50_Q812R6,UniRef:UniRef90_Q812R6
BAINNM_17220	8,212793	-2,500336	0,8802104	0,001432891	0,002668235	rimL	Protein N-acetyltransferase, RimJ/RimL family	COG:COG1670,COG:JO,RefSeq:WP_016512486.1,SO:0001217,UniParc:UPI000352E819,UniRef:UniRef100_A0A9W7V0J0,UniRef:UniRef50_C0ZBM9,UniRef:UniRef90_J8HRM9
BAINNM_00630	4421,681731	-2,511564	0,329505	3,40308E-15	2,11771E-14	rpoB	DNA-directed RNA polymerase subunit beta	COG:COG0085,COG:K,EC:2.7.7.6,GO:0000345,GO:0000428,GO:0003677,GO:0003899,GO:0006351,GO:0032549,RefSeq:WP_000147553.1,SO:0001217,UniParc:UPI000018DC9C,UniRef:UniRef100_B7IT11,UniRef:UniRef50_A0R8H2,UniRef:UniRef90_A0R8H2
BAINNM_03580	44,833423	-2,512038	0,4088803	1,86457E-10	7,34549E-10	trkA	Trk/Ktr K+ transport system regulatory component TrkA/KtrA/KtrC, RCK domain	COG:COG0569,COG:PT,RefSeq:WP_064532083.1,SO:0001217,UniParc:UPI0007E44168,UniRef:UniRef100_A0A9X7AWH4,UniRef:UniRef50_O31615,UniRef:UniRef90_J8INA6
BAINNM_21345	141,431231	-2,515881	0,5448857	4,34091E-07	1,23767E-06	rpmG	50S ribosomal protein L33	COG:COG0267,COG:J,GO:0000315,GO:0003735,GO:0005737,GO:0005840,GO:0006412,GO:0022625,GO:1990904,RefSeq:WP_001265616.1,SO:0001217,UniParc:UPI0000167578,UniRef:UniRef100_Q818J0,UniRef:UniRef50_Q818J0,UniRef:UniRef90_Q818J0
BAINNM_00075	2130,975951	-2,521647	0,2250248	5,54014E-30	1,02773E-28	pdxS	pyridoxal 5'-phosphate synthase subunit PdxS	BlastRules:WP_003247145,COG:COG0214,COG:H,EC:4.3.3.6,GO:0003824,GO:0036381,GO:0042823,RefSeq:WP_000186154.1,SO:0001217,UniParc:UPI0001A17AEB,UniRef:UniRef100_A0A0K0Q610,UniRef:UniRef50_P37527,UniRef:UniRef90_A7GJS8
BAINNM_25025	148,312419	-2,525047	0,28491	1,39887E-19	1,23126E-18	sufU	iron-sulfur cluster assembly scaffold protein SufU	BlastRules:WP_000009523,BlastRules:WP_003222809,COG:COG0822,COG:O,GO:0005198,GO:0016226,RefSeq:WP_000009523.1,SO:0001217,UniParc:UPI000016629C,UniRef:UniRef100_A0A9X6NBX3,UniRef:UniRef50_Q9A1G2,UniRef:UniRef90_W8YJI4
BAINNM_00410	44,041311	-2,528761	0,4270476	6,08065E-10	2,26748E-09	folP	dihydropteroate synthase	COG:COG0294,COG:H,EC:2.5.1.15,GO:0004156,GO:0009396,RefSeq:WP_064531872.1,SO:0001217,UniParc:UPI0007E30896,UniRef:UniRef100_UPI0007E30896,UniRef:UniRef50_A0A1C3S846,UniRef:UniRef90_J8J5E0
BAINNM_19955	52,047431	-2,534834	0,4167812	2,43791E-10	9,45173E-10	eAL	EAL domain, c-di-GMP-specific phosphodiesterase class I (or its enzymatically inactive variant)	COG:COG2200,COG:T,RefSeq:WP_000564306.1,SO:0001217,UniParc:UPI000018EAAF,UniRef:UniRef100_W8Z4B2,UniRef:UniRef50_O35014,UniRef:UniRef90_J8JUG9
BAINNM_19850	3021,266586	-2,536409	0,3069557	1,92173E-17	1,42237E-16	lpdA	dihydrolipoyl dehydrogenase	COG:C,COG:COG1249,EC:1.8.1.4,GO:0004148,GO:0006096,GO:0045454,GO:0051068,RefSeq:WP_000260104.1,SO:0001217,UniParc:UPI000018EA9E,UniRef:UniRef100_W8Y7N3,UniRef:UniRef50_A0A084J3S7,UniRef:UniRef90_A0A084J3S7
BAINNM_19855	2124,973616	-2,551506	0,3099221	2,52943E-17	1,83509E-16	pdhC	pyruvate dehydrogenase complex dihydrolipoyllysine-residue acetyltransferase	BlastRules:WP_000863426,BlastRules:WP_003232311,COG:C,COG:COG0508,EC:2.3.1.12,RefSeq:WP_000863420.1,SO:0001217,UniParc:UPI000188BED5,UniRef:UniRef100_A0A9W7V585,UniRef:UniRef50_P11961,UniRef:UniRef90_A0A158RKR6
BAINNM_00710	140,149643	-2,558129	0,4539932	2,52196E-09	8,78938E-09	rpmC	50S ribosomal protein L29	BlastRules:WP_000855718,COG:COG0255,COG:J,GO:0000315,GO:0003735,GO:0006412,GO:0022625,RefSeq:WP_000855718.1,SO:0001217,UniParc:UPI000019113C,UniRef:UniRef100_C3P9R3,UniRef:UniRef50_B1YGV8,UniRef:UniRef90_A9VP85
BAINNM_22905	89,570846	-2,568379	0,4501028	1,42975E-09	5,16083E-09	rnaY	HD superfamily phosphodieaserase, includes HD domain of RNase Y	COG:COG1418,COG:JR,RefSeq:WP_000554803.1,SO:0001217,UniParc:UPI000200AA80,UniRef:UniRef100_A0A826HM00,UniRef:UniRef50_O32098,UniRef:UniRef90_J8YBD0
BAINNM_26210	55,977776	-2,569797	0,6650413	1,14129E-05	2,75999E-05	yvbJ	Uncharacterized protein YvbJ, contains N-terminal Zn ribbon domain	COG:COG4640,COG:S,RefSeq:WP_098566682.1,SO:0001217,UniParc:UPI000BF2DB14,UniRef:UniRef100_UPI000BF2DB14,UniRef:UniRef50_A0A6H3AB17,UniRef:UniRef90_A0A1W6WWJ0
BAINNM_00750	983,37207	-2,570192	0,3520828	3,57938E-14	2,02532E-13	rplR	50S ribosomal protein L18	BlastRules:WP_000628816,COG:COG0256,COG:J,GO:0000315,GO:0003735,GO:0005737,GO:0005840,GO:0006412,GO:0019843,GO:0022625,GO:1990904,RefSeq:WP_000628818.1,SO:0001217,UniParc:UPI000188BDC9,UniRef:UniRef100_B7IT35,UniRef:UniRef50_Q927M3,UniRef:UniRef90_A9VP93
BAINNM_00835	1057,65083	-2,580432	0,3369034	2,46633E-15	1,55458E-14	rplM	50S ribosomal protein L13	BlastRules:WP_001260793,COG:COG0102,COG:J,GO:0000315,GO:0003735,GO:0005840,GO:0006412,GO:0022625,GO:1990904,RefSeq:WP_001260795.1,SO:0001217,UniParc:UPI00016B8433,UniRef:UniRef100_B7IT52,UniRef:UniRef50_A0QSP8,UniRef:UniRef90_A7GK53
BAINNM_00610	1537,272696	-2,5911	0,4073523	2,53726E-11	1,07312E-10	rplA	50S ribosomal protein L1	BlastRules:WP_002020168,COG:COG0081,COG:J,GO:0000049,GO:0000311,GO:0003735,GO:0006412,GO:0006417,GO:0015934,GO:0019843,GO:0022625,KEGG:K02863,RefSeq:WP_002094239.1,SO:0001217,UniParc:UPI0001A17DA0,UniRef:UniRef100_A0A9X7B2A7,UniRef:UniRef50_A1SEI7,UniRef:UniRef90_A7GK09
BAINNM_03655	20,225321	-2,591197	0,614863	5,99709E-06	1,4871E-05	feoA	Fe2+ transport protein FeoA	COG:COG1918,COG:P,RefSeq:WP_000252989.1,SO:0001217,UniParc:UPI0000166754,UniRef:UniRef100_A0A0G8F7Q6,UniRef:UniRef50_E5WQL2,UniRef:UniRef90_J8INC0
BAINNM_09035	20,133424	-2,593567	0,5983418	3,76818E-06	9,58727E-06		Multi-TM2 domain-containing protein	RefSeq:WP_069355377.1,SO:0001217,UniParc:UPI000847AF01,UniRef:UniRef100_A0A9W3SRQ9,UniRef:UniRef50_A0A0U2VYI3,UniRef:UniRef90_A9VPI2
BAINNM_21580	273,094368	-2,594931	0,2548585	4,30325E-25	6,06386E-24	prmA	50S ribosomal protein L11 methyltransferase	BlastRules:WP_000872105,COG:COG2264,COG:J,EC:2.1.1.-,GO:0005737,GO:0008757,GO:0032259,GO:0036211,GO:0042054,RefSeq:WP_000872103.1,SO:0001217,UniParc:UPI00019FD8C3,UniRef:UniRef100_W8Z581,UniRef:UniRef50_A7GT06,UniRef:UniRef90_A7GT06
BAINNM_25020	1076,110773	-2,597931	0,2347555	2,29023E-29	4,01956E-28	sufB	Fe-S cluster assembly protein SufB	COG:COG0719,COG:O,GO:0005198,GO:0016226,RefSeq:WP_001118824.1,SO:0001217,UniParc:UPI00016B6ECF,UniRef:UniRef100_A0A9P2BF99,UniRef:UniRef50_O32162,UniRef:UniRef90_A0A2A7WWR6
BAINNM_25295	8,545576	-2,601301	0,8634145	0,000911814	0,001745609	erfK	Lipoprotein-anchoring transpeptidase ErfK/SrfK	COG:COG1376,COG:M,RefSeq:WP_000735058.1,SO:0001217,UniParc:UPI00016B427B,UniRef:UniRef100_W8Z7U4,UniRef:UniRef50_Q631T4,UniRef:UniRef90_Q631T4
BAINNM_26215	78,252052	-2,604474	0,4292722	2,03642E-10	7,97961E-10	rPL40A	Ribosomal protein L40E	COG:COG1552,COG:J,RefSeq:WP_071714001.1,SO:0001217,UniParc:UPI0008FDA2D2,UniRef:UniRef100_UPI0008FDA2D2,UniRef:UniRef50_A0A150CCV4,UniRef:UniRef90_W8YK75
BAINNM_03385	199,743671	-2,605526	0,2692206	5,5925E-23	6,53052E-22	araJ	putative arabinose efflux permease AraJ, MFS family	COG:COG2814,COG:G,RefSeq:WP_000437647.1,SO:0001217,UniParc:UPI0001A0558C,UniRef:UniRef100_A0A9Q5QRQ0,UniRef:UniRef50_O32182,UniRef:UniRef90_A0A0G8FA06
BAINNM_25335	61,441935	-2,611644	0,5245483	7,80011E-08	2,40401E-07	cHASE3	Extracytoplasmic sensor domain CHASE3 (specificity unknown)	COG:COG5278,COG:T,RefSeq:WP_097924567.1,SO:0001217,UniParc:UPI000BEDAD85,UniRef:UniRef100_A0A9W7QVK6,UniRef:UniRef50_J9BDE0,UniRef:UniRef90_J8JD74
BAINNM_10065	20,98497	-2,617237	0,6077638	3,65208E-06	9,33238E-06	araJ	putative arabinose efflux permease AraJ, MFS family	COG:COG2814,COG:G,RefSeq:WP_199717157.1,SO:0001217,UniParc:UPI0018F6727D,UniRef:UniRef100_UPI0018F6727D,UniRef:UniRef50_J9CRQ7,UniRef:UniRef90_J9CRQ7
BAINNM_22600	30,773928	-2,618268	0,5402242	2,21149E-07	6,52101E-07		Multidrug resistance efflux transporter family protein	RefSeq:WP_069356261.1,SO:0001217,UniParc:UPI000846CEF7,UniRef:UniRef100_A0A9X5W0N6,UniRef:UniRef50_K0AXA0,UniRef:UniRef90_Q6HD19
BAINNM_19860	1718,333647	-2,620786	0,3553705	2,07989E-14	1,18833E-13	pdhB	pyruvate dehydrogenase complex E1 component subunit beta	BlastRules:WP_000068166,BlastRules:WP_003232313,BlastRules:WP_010874748,BlastRules:WP_033016213,COG:C,COG:COG0022,EC:1.2.4.1,RefSeq:WP_000068163.1,SO:0001217,UniParc:UPI00016B502C,UniRef:UniRef100_A0A150CYI7,UniRef:UniRef50_P21882,UniRef:UniRef90_A0A0A0WN72
BAINNM_21795	139,223207	-2,625423	0,7035336	2,13304E-05	4,98958E-05	aprE	Serine protease, subtilisin family	COG:COG1404,COG:O,RefSeq:WP_199716875.1,SO:0001217,UniParc:UPI0018F6C5AF,UniRef:UniRef100_UPI0018F6C5AF,UniRef:UniRef50_A0A158RJ44,UniRef:UniRef90_A0A158RJ44
BAINNM_00210	22,511842	-2,642799	0,5607388	7,11794E-07	1,96447E-06	trmN6	tRNA1(Val) A37 N6-methylase TrmN6	COG:COG4123,COG:J,RefSeq:WP_001055355.1,SO:0001217,UniParc:UPI0001A17041,UniRef:UniRef100_A0A9X7E7T1,UniRef:UniRef50_A0A0V8IP41,UniRef:UniRef90_A0A0A0X165
BAINNM_26835	65,069473	-2,644299	0,5101839	2,58711E-08	8,31451E-08	ldcA	Muramoyltetrapeptide carboxypeptidase LdcA (peptidoglycan recycling)	COG:COG1619,COG:M,RefSeq:WP_053563292.1,SO:0001217,UniParc:UPI0006AD7894,UniRef:UniRef100_A0A9X7AWS2,UniRef:UniRef50_A0A378XCN3,UniRef:UniRef90_A0A1W6WVS4
BAINNM_00080	1668,983379	-2,659702	0,2651156	1,54481E-24	2,03042E-23	pdxT	pyridoxal 5'-phosphate synthase glutaminase subunit PdxT	BlastRules:WP_000238798,COG:COG0311,COG:H,EC:3.5.1.2,EC:4.3.3.6,GO:0004359,GO:0006543,GO:0016884,GO:0036381,GO:0042823,RefSeq:WP_197234784.1,SO:0001217,UniParc:UPI0018CFE27D,UniRef:UniRef100_UPI0018CFE27D,UniRef:UniRef50_P37528,UniRef:UniRef90_Q81JC5
BAINNM_00735	183,490847	-2,661064	0,4681838	1,49446E-09	5,36796E-09	rpsN	30S ribosomal protein S14	BlastRules:WP_003156488,COG:COG0199,COG:J,GO:0003735,GO:0005840,GO:0006412,GO:0008270,GO:0019843,GO:1990904,KEGG:K02954,RefSeq:WP_001085700.1,SO:0001217,UniParc:UPI0000166501,UniRef:UniRef100_C3P9R8,UniRef:UniRef50_P12878,UniRef:UniRef90_P12878
BAINNM_01110	84,836301	-2,663137	0,3763282	2,48004E-13	1,2775E-12	glcU	Putative sugar uptake protein BC_0219	COG:COG4975,COG:G,GO:0005886,GO:0015144,KEGG:K05340,RefSeq:WP_000353546.1,SO:0001217,UniParc:UPI0001A027CA,UniRef:UniRef100_A0A9X6TU89,UniRef:UniRef50_P40420,UniRef:UniRef90_Q81VJ7
BAINNM_00645	2481,238342	-2,666228	0,3860302	6,18012E-13	3,07016E-12	rpsL	30S ribosomal protein S12	BlastRules:WP_001142340,COG:COG0048,COG:J,GO:0000049,GO:0000314,GO:0003735,GO:0006412,GO:0015935,GO:0019843,GO:0022627,KEGG:K02950,RefSeq:WP_001142341.1,SO:0001217,UniParc:UPI000018DC9F,UniRef:UniRef100_B7IT14,UniRef:UniRef50_P21472,UniRef:UniRef90_A7GK15
BAINNM_19865	1488,175176	-2,666614	0,3432288	9,66495E-16	6,3232E-15	pdhA	pyruvate dehydrogenase E1 component subunit alpha	BlastRules:WP_000536893,COG:C,COG:COG1071,EC:1.2.4.1,GO:0004739,GO:0006086,GO:0006096,GO:0045250,RefSeq:WP_000536895.1,SO:0001217,UniParc:UPI000018EAA1,UniRef:UniRef100_A0A9W5H652,UniRef:UniRef50_P21881,UniRef:UniRef90_Q4MTG0
BAINNM_05915	1537,802757	-2,670672	0,2113646	1,80198E-37	5,44497E-36	dppD	ABC-type dipeptide/oligopeptide/nickel transport system, ATPase component	COG:COG0444,COG:EP,RefSeq:WP_000854346.1,SO:0001217,UniParc:UPI00000B734F,UniRef:UniRef100_W8Y829,UniRef:UniRef50_W8URX7,UniRef:UniRef90_A0A090YWM2
BAINNM_00435	830,545054	-2,673112	0,2631908	3,92741E-25	5,58798E-24	lysS	lysine--tRNA ligase	COG:COG1190,COG:J,EC:6.1.1.6,GO:0000287,GO:0003676,GO:0004824,GO:0005524,GO:0005737,GO:0006430,GO:0016740,RefSeq:WP_000369686.1,SO:0001217,UniParc:UPI0001A17D97,UniRef:UniRef100_A0A1B1KYQ0,UniRef:UniRef50_P37477,UniRef:UniRef90_A7GJY9
BAINNM_19175	83,228821	-2,673953	0,3787981	2,73269E-13	1,40026E-12	trmD	tRNA (guanosine(37)-N1)-methyltransferase TrmD	BlastRules:WP_000686892,COG:COG0336,COG:J,EC:2.1.1.228,GO:0005737,GO:0006400,GO:0052906,RefSeq:WP_000686899.1,SO:0001217,UniParc:UPI0001A16BF1,UniRef:UniRef100_A0A9W7QVB3,UniRef:UniRef50_Q8Y6A3,UniRef:UniRef90_B7IUK0
BAINNM_02730	9,899718	-2,675401	0,9400898	0,000996639	0,001896851	trnY	tRNA-Tyr(gta)	SO:0000272
BAINNM_18310	11,669273	-2,68137	0,7987211	0,000224135	0,000463613	bppU	BppU N-terminal domain-containing protein	SO:0001217,UniRef:UniRef50_R8PQ66,UniRef:UniRef90_A0A1B1P7N9
BAINNM_00565	67,844546	-2,68632	0,4270783	4,89461E-11	2,0149E-10	cysE	serine O-acetyltransferase	COG:COG1045,COG:E,EC:2.3.1.30,GO:0006535,GO:0009001,RefSeq:WP_000476500.1,SO:0001217,UniParc:UPI00001664E4,UniRef:UniRef100_A0A0B5NGG5,UniRef:UniRef50_Q65PC9,UniRef:UniRef90_A0A2C2UC35
BAINNM_21720	7,035554	-2,696145	1,0306083	0,002795406	0,004941697		Group-specific protein	SO:0001217,UniParc:UPI0008E4B1CB,UniRef:UniRef100_A0A9W3UC42,UniRef:UniRef50_B7IYJ3,UniRef:UniRef90_A0RIV6
BAINNM_00705	1374,87985	-2,699672	0,3926269	7,4516E-13	3,67687E-12	rplP	50S ribosomal protein L16	BlastRules:WP_000928969,COG:COG0197,COG:J,GO:0000049,GO:0000315,GO:0003735,GO:0005840,GO:0006412,GO:0019843,GO:0022625,GO:1990904,RefSeq:WP_000928971.1,SO:0001217,UniParc:UPI0000240280,UniRef:UniRef100_Q73F89,UniRef:UniRef50_Q9RXJ5,UniRef:UniRef90_P14577
BAINNM_07100	6,692401	-2,700629	1,0146426	0,00277255	0,004904252	hisH	imidazole glycerol phosphate synthase subunit HisH	COG:COG0118,COG:E,EC:4.3.2.10,GO:0000105,GO:0000107,GO:0004359,GO:0005737,GO:0006541,GO:0016829,GO:0016884,RefSeq:WP_053564913.1,SO:0001217,UniParc:UPI0006AD6BF9,UniRef:UniRef100_A0A9X6YNS0,UniRef:UniRef50_Q81G04,UniRef:UniRef90_Q81G04
BAINNM_21585	162,539187	-2,703479	0,298412	1,74012E-20	1,65594E-19	dnaJ	chaperone protein DnaJ	BlastRules:WP_000043938,COG:COG0484,COG:O,GO:0005524,GO:0005737,GO:0006260,GO:0006457,GO:0008270,GO:0009408,GO:0031072,GO:0051082,RefSeq:WP_000043947.1,SO:0001217,UniParc:UPI00016B4D40,UniRef:UniRef100_B7IYG6,UniRef:UniRef50_P95830,UniRef:UniRef90_Q818F0
BAINNM_00755	3374,703844	-2,706243	0,3561515	3,61246E-15	2,24324E-14	rpsE	30S ribosomal protein S5	BlastRules:WP_011109776,COG:COG0098,COG:J,GO:0000312,GO:0003735,GO:0006412,GO:0015935,GO:0019843,GO:0022627,RefSeq:WP_000554646.1,SO:0001217,UniParc:UPI0000166505,UniRef:UniRef100_A0R8J7,UniRef:UniRef50_O67563,UniRef:UniRef90_A7GK37
BAINNM_24080	28,580601	-2,720765	0,5130656	3,1144E-08	9,93287E-08		DUF218 domain-containing protein	SO:0001217,UniParc:UPI00032DDBFC,UniRef:UniRef100_A0A9X7C098,UniRef:UniRef50_A0A060M393,UniRef:UniRef90_A9VM14
BAINNM_00685	4395,413844	-2,727234	0,3757781	4,80027E-14	2,67483E-13	rplB	50S ribosomal protein L2	BlastRules:WP_000511580,COG:COG0090,COG:J,GO:0000315,GO:0003735,GO:0006412,GO:0015934,GO:0016740,GO:0019843,GO:0022625,RefSeq:WP_000511583.1,SO:0001217,UniParc:UPI000018DCA7,UniRef:UniRef100_B7IT22,UniRef:UniRef50_Q85FI1,UniRef:UniRef90_A7GK23
BAINNM_25505	18,983344	-2,733783	0,6707114	1,19598E-05	2,878E-05	xthA	Exonuclease III	COG:COG0708,COG:L,RefSeq:WP_075719248.1,SO:0001217,UniParc:UPI0009525692,UniRef:UniRef100_A0A9X5ZM41,UniRef:UniRef50_J8A6V4,UniRef:UniRef90_A0A2A7DB30
BAINNM_25885	123,936577	-2,736837	0,3559516	2,57334E-15	1,61856E-14	mdlB	ABC-type multidrug transport system, ATPase and permease component	COG:COG1132,COG:V,RefSeq:WP_199716964.1,SO:0001217,UniParc:UPI0018F3A696,UniRef:UniRef100_UPI0018F3A696,UniRef:UniRef50_P45861,UniRef:UniRef90_J8IUQ6
BAINNM_24535	35,020944	-2,739451	0,5281953	3,89032E-08	1,23004E-07	trnL	tRNA-Leu(tag)	SO:0000264
BAINNM_00840	1423,465538	-2,744933	0,3387108	6,26156E-17	4,43301E-16	rpsI	30S ribosomal protein S9	BlastRules:WP_000079988,COG:COG0103,COG:J,GO:0003735,GO:0005840,GO:0006412,GO:1990904,RefSeq:WP_000079986.1,SO:0001217,UniParc:UPI000018DCBB,UniRef:UniRef100_A0R8L3,UniRef:UniRef50_P21470,UniRef:UniRef90_A7GK54
BAINNM_26170	1486,565682	-2,748868	0,2729369	9,58217E-25	1,27661E-23	ygiM	TIGR04211 family SH3 domain-containing protein	COG:COG3103,COG:R,RefSeq:WP_199716960.1,SO:0001217,UniParc:UPI0018F3F716,UniRef:UniRef100_UPI0018F3F716,UniRef:UniRef50_A0A3P1BK63,UniRef:UniRef90_W8Z8D9
BAINNM_00650	3451,022459	-2,754125	0,406846	1,54973E-12	7,38578E-12	rpsG	30S ribosomal protein S7	BlastRules:WP_001137493,COG:COG0049,COG:J,GO:0000049,GO:0000314,GO:0003735,GO:0006412,GO:0015935,GO:0019843,GO:0022627,RefSeq:WP_001137492.1,SO:0001217,UniParc:UPI000188BDC3,UniRef:UniRef100_B7IT15,UniRef:UniRef50_Q839H0,UniRef:UniRef90_A9VP73
BAINNM_01525	756,257712	-2,755103	0,6818296	5,45457E-06	1,36527E-05	nCS2	Xanthine/guanine/uracil/vitamin C permease GhxP/GhxQ, nucleobase:cation symporter 2 ( NCS2) family	COG:COG2252,COG:F,RefSeq:WP_000833094.1,SO:0001217,UniParc:UPI000024030E,UniRef:UniRef100_A0A9Q7N975,UniRef:UniRef50_Q63GV3,UniRef:UniRef90_Q63GV3
BAINNM_05920	1727,629316	-2,760848	0,2293238	2,81559E-34	7,23902E-33	gsiA	ABC-type glutathione transport system ATPase component, contains duplicated ATPase domain	COG:COG1123,COG:O,RefSeq:WP_016082471.1,SO:0001217,UniParc:UPI00032D8731,UniRef:UniRef100_A0A160GWJ6,UniRef:UniRef50_P24137,UniRef:UniRef90_A0A0G8CDT9
BAINNM_00715	629,244461	-2,762361	0,4046083	1,0031E-12	4,85161E-12	rpsQ	30S ribosomal protein S17	BlastRules:WP_000004106,COG:COG0186,COG:J,GO:0003735,GO:0005840,GO:0006412,GO:0019843,GO:1990904,RefSeq:WP_000004106.1,SO:0001217,UniParc:UPI000019113D,UniRef:UniRef100_C3P9R4,UniRef:UniRef50_P23828,UniRef:UniRef90_A7GK29
BAINNM_28565	4,516338	-2,762974	1,2850251	0,004484466	0,007695533		JAB domain-containing protein	RefSeq:WP_044306690.1,SO:0001217,UniParc:UPI0005CA5CAF,UniRef:UniRef100_A0A2B6CJM4,UniRef:UniRef50_B9J5U7,UniRef:UniRef90_B9J5U7
BAINNM_03555	137,984795	-2,764795	0,3166238	3,54564E-19	2,96922E-18	nCS2	Xanthine/guanine/uracil/vitamin C permease GhxP/GhxQ, nucleobase:cation symporter 2 ( NCS2) family	COG:COG2252,COG:F,RefSeq:WP_144561083.1,SO:0001217,UniParc:UPI0011A2DA7B,UniRef:UniRef100_UPI0011A2DA7B,UniRef:UniRef50_O34978,UniRef:UniRef90_J8INA1
BAINNM_00810	491,839424	-2,765662	0,3527725	5,10849E-16	3,41849E-15	rplQ	50S ribosomal protein L17	BlastRules:WP_000331490,COG:COG0203,COG:J,GO:0003735,GO:0005762,GO:0005840,GO:0006412,GO:0022625,GO:1990904,KEGG:K02879,RefSeq:WP_000331490.1,SO:0001217,UniParc:UPI000018DCB6,UniRef:UniRef100_C3P9T3,UniRef:UniRef50_P20277,UniRef:UniRef90_C3P9T3
BAINNM_18770	7,095478	-2,774476	1,0377404	0,002464181	0,004412043	bglB	GH1 family beta-glucosidase	COG:COG2723,COG:G,EC:3.2.1.21,GO:0008422,GO:0030245,RefSeq:WP_000671628.1,SO:0001217,UniParc:UPI0001A08210,UniRef:UniRef100_A0A9W3X1N9,UniRef:UniRef50_A0A1W7LQK7,UniRef:UniRef90_R8Q5X0
BAINNM_20020	411,945608	-2,775589	0,4381896	2,7554E-11	1,16202E-10	metE	5-methyltetrahydropteroyltriglutamate--homocysteine S-methyltransferase	BlastRules:WP_001007635,COG:COG0620,COG:E,EC:2.1.1.14,GO:0003871,GO:0008270,GO:0008652,GO:0009086,GO:0032259,RefSeq:WP_069356143.1,SO:0001217,UniParc:UPI0008479442,UniRef:UniRef100_A0A9X5ZNM3,UniRef:UniRef50_Q9KFP1,UniRef:UniRef90_Q819H7
BAINNM_00760	647,798953	-2,781786	0,3821359	4,02643E-14	2,26516E-13	rpmD	50S ribosomal protein L30	BlastRules:WP_001085234,COG:COG1841,COG:J,GO:0000315,GO:0003735,GO:0006412,GO:0015934,GO:0022625,RefSeq:WP_001085233.1,SO:0001217,UniParc:UPI000188BDCA,UniRef:UniRef100_B7IT37,UniRef:UniRef50_A6W5V6,UniRef:UniRef90_A7GK38
BAINNM_21950	739,604925	-2,783345	0,2538771	7,46658E-29	1,2798E-27	alaS	alanine--tRNA ligase	BlastRules:WP_000811843,COG:COG0013,COG:J,EC:6.1.1.7,GO:0000049,GO:0004813,GO:0005524,GO:0005737,GO:0006419,GO:0008270,GO:0016740,RefSeq:WP_071729607.1,SO:0001217,UniParc:UPI0008FE33EF,UniRef:UniRef100_UPI0008FE33EF,UniRef:UniRef50_O34526,UniRef:UniRef90_Q817Z0
BAINNM_22180	228,457046	-2,784469	0,3673696	4,4747E-15	2,72668E-14	pheA	prephenate dehydratase	COG:COG0077,COG:E,EC:4.2.1.51,GO:0004664,GO:0009094,RefSeq:WP_000621693.1,SO:0001217,UniParc:UPI0001A17D48,UniRef:UniRef100_A0A9X8IXS2,UniRef:UniRef50_P21203,UniRef:UniRef90_A0A6H3AS20
BAINNM_00575	10,226424	-2,800034	0,8935749	0,000477174	0,000946276	mrnC	Mini-ribonuclease 3	COG:COG1939,COG:J,EC:3.1.26.-,GO:0004525,GO:0005737,GO:0006364,GO:0019843,RefSeq:WP_064531901.1,SO:0001217,UniParc:UPI0007E34CB0,UniRef:UniRef100_A0A9X5ZP08,UniRef:UniRef50_Q81J58,UniRef:UniRef90_Q81J58
BAINNM_21590	2605,902285	-2,802099	0,1968379	7,09362E-47	3,24866E-45	dnaK	chaperone protein DnaK	BlastRules:WP_000034699,COG:COG0443,COG:O,GO:0005524,GO:0006457,GO:0016887,GO:0051082,GO:0140662,RefSeq:WP_053563639.1,SO:0001217,UniParc:UPI0006AD5FD4,UniRef:UniRef100_A0A9X5VTZ8,UniRef:UniRef50_P0C0C6,UniRef:UniRef90_A9VHU1
BAINNM_00585	74,261057	-2,807283	0,3721052	8,04007E-15	4,81911E-14	rae1	EndoRNase involved in mRNA decay, NYN (Nedd4-BP1/Rae1/YacP nuclease) family, contains PIN domain	COG:COG3688,COG:J,KEGG:K06962,RefSeq:WP_000997887.1,SO:0001217,UniParc:UPI00016B8BCE,UniRef:UniRef100_A0A9Q1W0Y7,UniRef:UniRef50_A7GK04,UniRef:UniRef90_A7GK04
BAINNM_11500	25,16904	-2,810231	0,5816088	3,45352E-07	9,93551E-07		HTH arsR-type domain-containing protein	RefSeq:WP_000214794.1,SO:0001217,UniParc:UPI00003CB759,UniRef:UniRef100_B9J005,UniRef:UniRef50_W8YZ19,UniRef:UniRef90_W8YZ19
BAINNM_00620	2145,47648	-2,81182	0,4138833	1,23767E-12	5,93716E-12	rplL	50S ribosomal protein L7/L12	COG:COG0222,COG:J,GO:0000315,GO:0003735,GO:0006412,GO:0022625,RefSeq:WP_000159737.1,SO:0001217,UniParc:UPI00019FD155,UniRef:UniRef100_A0A2B3KF65,UniRef:UniRef50_A7GK11,UniRef:UniRef90_A0A2B3KF65
BAINNM_02190	28,053666	-2,815401	0,5713835	1,90199E-07	5,63106E-07	lys2b	Thioester reductase domain of alpha aminoadipate reductase Lys2 and NRPSs	COG:COG3320,COG:Q,RefSeq:WP_142238797.1,SO:0001217,UniParc:UPI000962AFE2,UniRef:UniRef100_A0A9X5VZE9,UniRef:UniRef50_M1QPZ8,UniRef:UniRef90_M1QPZ8
BAINNM_04820	28,352384	-2,827439	0,5421405	4,44787E-08	1,39855E-07		CBS-domain-containing membrane protein	COG:COG3448,COG:T,RefSeq:WP_000368840.1,SO:0001217,UniParc:UPI0001A0EDF0,UniRef:UniRef100_A0A9X6N1L1,UniRef:UniRef50_I3ECI2,UniRef:UniRef90_Q6HMK8
BAINNM_07370	91,259345	-2,837362	0,3630152	1,27822E-15	8,28865E-15	deoD	purine-nucleoside phosphorylase	COG:COG0813,COG:F,EC:2.4.2.1,GO:0004731,GO:0009164,GO:0042278,GO:0043096,KEGG:K03784,RefSeq:WP_000110707.1,SO:0001217,UniParc:UPI0000166A08,UniRef:UniRef100_C3P552,UniRef:UniRef50_A1JJA0,UniRef:UniRef90_Q81FV5
BAINNM_26185	97,847776	-2,850082	0,4240756	2,18497E-12	1,02302E-11	bcsA	Glycosyltransferase, catalytic subunit of cellulose synthase and poly-beta-1,6-N-acetylglucosamine synthase	COG:COG1215,COG:N,RefSeq:WP_000988755.1,SO:0001217,UniParc:UPI00027904C1,UniRef:UniRef100_A0A9X6WRQ8,UniRef:UniRef50_A0A140L4J6,UniRef:UniRef90_J8JB56
BAINNM_07105	12,977226	-2,850154	0,8196801	0,00013246	0,000281946	hisA	1-(5-phosphoribosyl)-5-[(5-phosphoribosylamino)methylideneamino]imidazole-4-carboxamide isomerase	COG:COG0106,COG:E,EC:5.3.1.16,GO:0000105,GO:0003949,GO:0005737,RefSeq:WP_069355297.1,SO:0001217,UniParc:UPI0008475CA1,UniRef:UniRef100_A0A9X5VWD1,UniRef:UniRef50_Q81G03,UniRef:UniRef90_Q81G03
BAINNM_00785	287,430714	-2,853326	0,4075782	2,76613E-13	1,41493E-12	infA	translation initiation factor IF-1	BlastRules:WP_001029884,COG:COG0361,COG:J,GO:0003743,GO:0005737,GO:0006413,GO:0019843,GO:0043022,RefSeq:WP_001029884.1,SO:0001217,UniParc:UPI000018DCB2,UniRef:UniRef100_A0R8K3,UniRef:UniRef50_P20458,UniRef:UniRef90_A0R8K3
BAINNM_27540	47,437753	-2,855434	0,4760785	3,7825E-10	1,43794E-09		Helicase ATP-binding domain-containing protein	RefSeq:WP_199717298.1,SO:0001217,UniParc:UPI0018F28AFD,UniRef:UniRef100_UPI0018F28AFD,UniRef:UniRef50_J9B5V7,UniRef:UniRef90_A0A125YA29
BAINNM_00655	13786,49329	-2,883313	0,4073953	1,67292E-13	8,81893E-13	fusA	elongation factor G	COG:COG0480,COG:J,GO:0003746,GO:0003924,GO:0005525,GO:0005737,GO:0006414,RefSeq:WP_000196384.1,SO:0001217,UniParc:UPI000188BDC4,UniRef:UniRef100_B7IT16,UniRef:UniRef50_Q8ETY5,UniRef:UniRef90_A7GK17
BAINNM_14725	228,354225	-2,891761	0,3797349	3,16449E-15	1,97343E-14	aroA	3-phosphoshikimate 1-carboxyvinyltransferase	COG:COG0128,COG:E,EC:2.5.1.19,GO:0003866,GO:0005737,GO:0008652,GO:0009073,GO:0009423,RefSeq:WP_000664630.1,SO:0001217,UniParc:UPI000018E6D0,UniRef:UniRef100_B7H636,UniRef:UniRef50_A2BVS6,UniRef:UniRef90_Q6HHF8
BAINNM_04180	74,572058	-2,906168	0,5741931	3,59568E-08	1,14058E-07	brnQ	branched-chain amino acid transport system II carrier protein	COG:COG1114,COG:E,GO:0015658,GO:0015803,RefSeq:WP_161114510.1,SO:0001217,UniParc:UPI00136AAD32,UniRef:UniRef100_UPI00136AAD32,UniRef:UniRef50_Q739K7,UniRef:UniRef90_A0A347ZZQ9
BAINNM_07080	13,78996	-2,913908	0,8108887	8,0569E-05	0,000175444	hisZ	ATP phosphoribosyltransferase regulatory subunit	COG:COG3705,COG:E,GO:0000105,GO:0005737,GO:0016740,RefSeq:WP_000170292.1,SO:0001217,UniParc:UPI0001A179E1,UniRef:UniRef100_A0A1B1L2Y2,UniRef:UniRef50_Q81G08,UniRef:UniRef90_Q81G08
BAINNM_00720	1420,528783	-2,932953	0,402918	3,63261E-14	2,05148E-13	rplN	50S ribosomal protein L14	BlastRules:WP_000615912,COG:COG0093,COG:J,GO:0000315,GO:0003735,GO:0006412,GO:0015934,GO:0019843,GO:0022625,RefSeq:WP_000615912.1,SO:0001217,UniParc:UPI000018DCAD,UniRef:UniRef100_C3P9R5,UniRef:UniRef50_P12875,UniRef:UniRef90_P12875
BAINNM_24180	19,733603	-2,936724	0,7253529	1,02477E-05	2,48766E-05		DUF2199 domain-containing protein	COG:COG4899,COG:S,RefSeq:WP_090976800.1,SO:0001217,UniParc:UPI0008EFA8D0,UniRef:UniRef100_UPI0008EFA8D0,UniRef:UniRef50_D5E315,UniRef:UniRef90_J8JE17
BAINNM_00635	4554,838861	-2,937588	0,3838645	2,15167E-15	1,3621E-14	rpoC	DNA-directed RNA polymerase subunit beta'	COG:COG0086,COG:K,EC:2.7.7.6,GO:0000287,GO:0000345,GO:0000428,GO:0003677,GO:0003899,GO:0006351,GO:0008270,RefSeq:WP_000567943.1,SO:0001217,UniParc:UPI00027A8B10,UniRef:UniRef100_A0A9W3S648,UniRef:UniRef50_P94892,UniRef:UniRef90_A9VP70
BAINNM_04430	143,632481	-2,954181	0,3927542	7,44794E-15	4,48253E-14	hisJ	ABC-type amino acid transport/signal transduction system, periplasmic component/domain	COG:COG0834,COG:ET,RefSeq:WP_000732843.1,SO:0001217,UniParc:UPI0002411CC5,UniRef:UniRef100_A0A9X6B6L0,UniRef:UniRef50_P42199,UniRef:UniRef90_A0A090Z1A1
BAINNM_00570	153,161365	-2,963798	0,3081534	1,14919E-22	1,28942E-21	cysS	cysteine--tRNA ligase	COG:COG0215,COG:J,EC:6.1.1.16,GO:0004817,GO:0005524,GO:0005737,GO:0006423,GO:0008270,SO:0001217,UniRef:UniRef50_A7GK01,UniRef:UniRef90_A7GK01
BAINNM_00765	1101,135162	-2,964901	0,3364831	1,40457E-19	1,23257E-18	rplO	50S ribosomal protein L15	BlastRules:WP_000766080,COG:COG0200,COG:J,GO:0000315,GO:0003735,GO:0006412,GO:0015934,GO:0019843,GO:0022625,RefSeq:WP_000766083.1,SO:0001217,UniParc:UPI000188BDCB,UniRef:UniRef100_B7IT38,UniRef:UniRef50_Q5LXT0,UniRef:UniRef90_A7GK39
BAINNM_00615	2155,089572	-2,966326	0,4454043	2,93108E-12	1,36365E-11	rplJ	50S ribosomal protein L10	BlastRules:WP_000048716,COG:COG0244,COG:J,GO:0003735,GO:0006412,GO:0015934,GO:0070180,RefSeq:WP_000048718.1,SO:0001217,UniParc:UPI0001A09479,UniRef:UniRef100_A0A160GUD5,UniRef:UniRef50_Q8DUH2,UniRef:UniRef90_Q81J51
BAINNM_20285	217,690159	-2,967335	0,2821835	1,4861E-26	2,23372E-25	nagA	N-acetylglucosamine-6-phosphate deacetylase	COG:COG1820,COG:G,EC:3.5.1.25,GO:0006040,GO:0008448,RefSeq:WP_001987227.1,SO:0001217,UniParc:UPI00018186C6,UniRef:UniRef100_A0A9W5HTQ0,UniRef:UniRef50_Q731P3,UniRef:UniRef90_Q731P3
BAINNM_01815	40,451533	-2,984684	0,8202475	3,08715E-05	7,01972E-05	ibpA	Small heat shock protein IbpA, HSP20 family	COG:COG0071,COG:O,EC:7.3.-.-,EC:7.3.2.7,KEGG:K01551,RefSeq:WP_083984254.1,SO:0001217,UniParc:UPI000863C5E9,UniRef:UniRef100_A0A9W3X6N3,UniRef:UniRef50_Q63GR4,UniRef:UniRef90_Q63GR4
BAINNM_20010	33,723651	-2,98748	0,5137993	1,58144E-09	5,65959E-09	araJ	putative arabinose efflux permease AraJ, MFS family	COG:COG2814,COG:G,RefSeq:WP_053563725.1,SO:0001217,UniParc:UPI0006AD6C81,UniRef:UniRef100_A0A9X5VVQ6,UniRef:UniRef50_P96712,UniRef:UniRef90_W8YGI3
BAINNM_18785	62,779968	-2,99262	0,4554182	8,88546E-12	3,92218E-11	cwlJ	Cell wall hydrolase CwlJ, involved in spore germination	COG:COG3773,COG:DM,RefSeq:WP_000771003.1,SO:0001217,UniParc:UPI0001A06BFD,UniRef:UniRef100_A0A9X6YK29,UniRef:UniRef50_A0A0G8C687,UniRef:UniRef90_A0A828XZZ2
BAINNM_18345	5,340222	-3,003913	1,2743763	0,002372801	0,004261446		Phage protein	RefSeq:WP_199717423.1,SO:0001217,UniParc:UPI0018F56786,UniRef:UniRef100_UPI0018F56786,UniRef:UniRef50_A0A072NSD7,UniRef:UniRef90_J8AQY7
BAINNM_00730	1671,870727	-3,017619	0,4082427	1,54329E-14	8,92185E-14	rplE	50S ribosomal protein L5	BlastRules:WP_001080834,COG:COG0094,COG:J,GO:0000049,GO:0003735,GO:0005840,GO:0006412,GO:0019843,GO:1990904,RefSeq:WP_001080829.1,SO:0001217,UniParc:UPI000188BDC7,UniRef:UniRef100_B7IT31,UniRef:UniRef50_Q8DS25,UniRef:UniRef90_A7GK32
BAINNM_07895	1516,805391	-3,026168	0,2813409	6,23237E-28	1,02051E-26	pbuX	xanthine permease	BlastRules:WP_000809214,BlastRules:WP_003230748,COG:COG2233,COG:F,KEGG:K16169,RefSeq:WP_000809230.1,SO:0001217,UniParc:UPI00016B5EDC,UniRef:UniRef100_A0A1W6WK78,UniRef:UniRef50_O32140,UniRef:UniRef90_C3BIF1
BAINNM_04435	101,650106	-3,033738	0,4067629	1,52872E-14	8,88123E-14	hisM	ABC-type amino acid transport system, permease component	COG:COG0765,COG:E,SO:0001217,UniParc:UPI00027BFC72,UniRef:UniRef100_A0A9X4WZG7,UniRef:UniRef50_A0A498RN35,UniRef:UniRef90_Q81HE1
BAINNM_20260	422,440649	-3,06101	0,3809424	1,09305E-16	7,55596E-16	ptsG	PTS glucose transporter subunit IIABC	BlastRules:WP_000473197,BlastRules:WP_003244661,COG:COG2190,COG:G,EC:2.7.1.199,EC:2.7.1.69,RefSeq:WP_016080402.1,SO:0001217,UniParc:UPI00032DAAAD,UniRef:UniRef100_A0A9X5VRU0,UniRef:UniRef50_P39816,UniRef:UniRef90_Q731P8
BAINNM_05765	809,543098	-3,06423	0,2269109	1,38786E-42	5,49706E-41	katB	catalase	BlastRules:WP_001069157,COG:COG0753,COG:P,EC:1.11.1.6,RefSeq:WP_064532891.1,SO:0001217,UniParc:UPI0007E2FA95,UniRef:UniRef100_A0A9X6MML6,UniRef:UniRef50_Q87JE8,UniRef:UniRef90_B9ITG4
BAINNM_00805	3343,72728	-3,071524	0,3726214	1,76209E-17	1,31417E-16	rpoA	DNA-directed RNA polymerase subunit alpha	BlastRules:WP_000569643,COG:COG0202,COG:K,EC:2.7.7.6,GO:0000428,GO:0003677,GO:0003899,GO:0005737,GO:0006351,GO:0046983,RefSeq:WP_000569643.1,SO:0001217,UniParc:UPI000016650E,UniRef:UniRef100_A0R8K6,UniRef:UniRef50_P20429,UniRef:UniRef90_A7GK47
BAINNM_28525	11,433958	-3,078961	0,8875269	0,000177271	0,000370599	dnaN	DNA polymerase III subunit beta	EC:2.7.7.7,GO:0003887,GO:0006260,GO:0009360,RefSeq:WP_044306682.1,SO:0001217,UniParc:UPI0005C972DA,UniRef:UniRef100_A0A2B6BZD4,UniRef:UniRef50_A0A2B6BZD4,UniRef:UniRef90_A0A2B6BZD4
BAINNM_07230	346,487167	-3,084234	0,567744	5,31404E-09	1,79028E-08	nhaC	Na+/H+ antiporter NhaC/MleN	COG:C,COG:COG1757,SO:0001217,UniParc:UPI000863BBD6,UniRef:UniRef100_A0A9W3SRE7,UniRef:UniRef50_E5WN61,UniRef:UniRef90_J9CT89
BAINNM_05615	50,845721	-3,088446	0,4752245	1,76202E-11	7,58367E-11	tar	Methyl-accepting chemotaxis protein (MCP)	COG:COG0840,COG:T,RefSeq:WP_069355194.1,SO:0001217,UniParc:UPI0008465618,UniRef:UniRef100_A0A9W3SQH1,UniRef:UniRef50_J8Z107,UniRef:UniRef90_J8Z107
BAINNM_28555	5,65058	-3,088697	1,2875542	0,002015433	0,003666812		Prokaryotic E2 D family protein	RefSeq:WP_206773588.1,SO:0001217,UniParc:UPI001A7E858D,UniRef:UniRef100_A0A2B6CJM7,UniRef:UniRef50_B9J5U5,UniRef:UniRef90_B9J5U5
BAINNM_26905	179,164892	-3,135443	0,3159455	5,48517E-24	6,75505E-23	fepC	ABC-type cobalamin/Fe3+-siderophores transport system, ATPase component	COG:COG1120,COG:PH,RefSeq:WP_000212068.1,SO:0001217,UniParc:UPI000018EF90,UniRef:UniRef100_W8YBZ0,UniRef:UniRef50_A0A091C1K6,UniRef:UniRef90_W8YBZ0
BAINNM_26930	99,463439	-3,161263	0,4163717	4,28684E-15	2,61765E-14	lipL	Octanoyl-[GcvH]:protein N-octanoyltransferase	COG:COG0095,COG:H,EC:2.3.1.204,GO:0009107,GO:0016415,GO:0036211,KEGG:K16869,RefSeq:WP_000071945.1,SO:0001217,UniParc:UPI00027A8EF4,UniRef:UniRef100_A0A9X7D7Y9,UniRef:UniRef50_Q81JR5,UniRef:UniRef90_Q81JR5
BAINNM_22410	641,022747	-3,173789	0,2716268	1,62705E-32	3,72569E-31	valS	valine--tRNA ligase	BlastRules:WP_000072239,COG:COG0525,COG:J,EC:6.1.1.9,GO:0000166,GO:0002161,GO:0004812,GO:0004832,GO:0005524,GO:0005737,GO:0006438,RefSeq:WP_075716742.1,SO:0001217,UniParc:UPI000952B158,UniRef:UniRef100_A0A9X5ZQR9,UniRef:UniRef50_P11931,UniRef:UniRef90_Q81LD3
BAINNM_08930	228,945561	-3,176696	0,5563118	1,09687E-09	3,99866E-09	nhaC	Na+/H+ antiporter NhaC	COG:C,COG:COG1757,GO:0006814,GO:0015385,GO:1902600,RefSeq:WP_069355368.1,SO:0001217,UniParc:UPI0008470BA5,UniRef:UniRef100_A0A9W3X869,UniRef:UniRef50_P54571,UniRef:UniRef90_W8Y8X2
BAINNM_00580	115,978372	-3,187994	0,3738999	2,34939E-18	1,8611E-17	rlmB	23S rRNA (guanosine(2251)-2'-O)-methyltransferase RlmB	COG:COG0566,COG:J,GO:0008173,GO:0009451,RefSeq:WP_000093765.1,SO:0001217,UniParc:UPI000200ABC3,UniRef:UniRef100_A0A9W3S693,UniRef:UniRef50_Q06753,UniRef:UniRef90_A0A063CE47
BAINNM_22885	809,891831	-3,195838	0,2298851	7,13275E-45	3,02987E-43	pheT	phenylalanine--tRNA ligase subunit beta	BlastRules:WP_000498183,COG:COG0073,COG:J,EC:6.1.1.20,GO:0000049,GO:0000287,GO:0004826,GO:0005524,GO:0005737,GO:0006432,GO:0009328,GO:0016740,RefSeq:WP_053563575.1,SO:0001217,UniParc:UPI0006AD67D9,UniRef:UniRef100_A0A9X5ZLE8,UniRef:UniRef50_Q81L31,UniRef:UniRef90_Q81L31
BAINNM_22965	475,680796	-3,199054	0,3996749	1,03994E-16	7,24004E-16	thrS	threonine--tRNA ligase	COG:COG0441,COG:J,EC:6.1.1.3,GO:0004829,GO:0005737,GO:0006435,RefSeq:WP_000786077.1,SO:0001217,UniParc:UPI00016B4101,UniRef:UniRef100_A0A9Q7J6U2,UniRef:UniRef50_P18255,UniRef:UniRef90_A0A084IW65
BAINNM_00740	1128,648555	-3,199831	0,4058951	3,02581E-16	2,04818E-15	rpsH	30S ribosomal protein S8	BlastRules:WP_000245511,COG:COG0096,COG:J,GO:0003735,GO:0005840,GO:0006412,GO:0019843,GO:1990904,RefSeq:WP_000245511.1,SO:0001217,UniParc:UPI0000166502,UniRef:UniRef100_C3P9R9,UniRef:UniRef50_P12879,UniRef:UniRef90_A7GK34
BAINNM_18780	22,907785	-3,201801	0,7071867	1,26842E-06	3,4014E-06	aprE	Serine protease, subtilisin family	COG:COG1404,COG:O,RefSeq:WP_069356110.1,SO:0001217,UniParc:UPI0008471A81,UniRef:UniRef100_A0A9X5VQ21,UniRef:UniRef50_A0A0J6L3W0,UniRef:UniRef90_A0A1G6VW25
BAINNM_00605	3954,536084	-3,20625	0,3241013	4,62363E-24	5,76674E-23	rplK	50S ribosomal protein L11	COG:COG0080,COG:J,GO:0000315,GO:0003735,GO:0005840,GO:0006412,GO:0022625,GO:0070180,GO:1990904,RefSeq:WP_001085872.1,SO:0001217,UniParc:UPI0000191130,UniRef:UniRef100_C3P9P2,UniRef:UniRef50_P56210,UniRef:UniRef90_P56210
BAINNM_00725	548,369163	-3,210362	0,4154321	1,02311E-15	6,67867E-15	rplX	50S ribosomal protein L24	BlastRules:WP_000558200,COG:COG0198,COG:J,GO:0000315,GO:0003735,GO:0005840,GO:0006412,GO:0019843,GO:0022625,GO:1990904,RefSeq:WP_000558200.1,SO:0001217,UniParc:UPI00001664FF,UniRef:UniRef100_C3P9R6,UniRef:UniRef50_A7GK31,UniRef:UniRef90_A7GK31
BAINNM_18925	344,120939	-3,214918	0,3929456	2,93634E-17	2,1198E-16	nupO	ABC-type guanosine uptake system NupNOPQ, ATPase component NupO	COG:COG3845,COG:F,KEGG:K23537,RefSeq:WP_000456925.1,SO:0001217,UniParc:UPI00027A8ADC,UniRef:UniRef100_A0A9X6YE59,UniRef:UniRef50_A2RKA7,UniRef:UniRef90_J8JRI3
BAINNM_05760	82,825046	-3,230002	0,4284116	7,66012E-15	4,60078E-14	hemH	ferrochelatase	COG:COG0276,COG:H,EC:4.98.1.1,EC:4.99.1.9,GO:0004325,GO:0005737,GO:0006779,GO:0006783,GO:0046872,KEGG:K01772,RefSeq:WP_069355203.1,SO:0001217,UniParc:UPI000846F264,UniRef:UniRef100_A0A9X6ML98,UniRef:UniRef50_P32396,UniRef:UniRef90_Q81TU9
BAINNM_01990	32,670613	-3,266056	0,6864183	2,36396E-07	6,94961E-07		DUF5325 domain-containing protein	RefSeq:WP_000644466.1,SO:0001217,UniParc:UPI00027A7B88,UniRef:UniRef100_A0A9X8N0N3,UniRef:UniRef50_A0A841EZV5,UniRef:UniRef90_J8AQJ1
BAINNM_18600	89,452392	-3,280681	0,4065514	1,02401E-16	7,14612E-16	himA	Bacterial nucleoid DNA-binding protein IHF-alpha	COG:COG0776,COG:L,RefSeq:WP_001043904.1,SO:0001217,UniParc:UPI000018E9BD,UniRef:UniRef100_A0A9W5M782,UniRef:UniRef50_P0CAV2,UniRef:UniRef90_A0A090YNC0
BAINNM_17500	34,146853	-3,3239	0,7718471	1,90879E-06	5,03117E-06	satP	acetate uptake transporter	COG:C,COG:COG1584,RefSeq:WP_000070945.1,SO:0001217,UniParc:UPI000043CA28,UniRef:UniRef100_A0A9X7D5X5,UniRef:UniRef50_A0A2G5ZCM2,UniRef:UniRef90_J8JQS3
BAINNM_14730	112,345987	-3,332146	0,4574824	4,9493E-14	2,75264E-13	tyrA	prephenate dehydrogenase	COG:COG0287,COG:E,EC:1.3.1.12,RefSeq:WP_075717745.1,SO:0001217,UniParc:UPI00095185BD,UniRef:UniRef100_A0A9W7QT59,UniRef:UniRef50_Q6HHF7,UniRef:UniRef90_Q6HHF7
BAINNM_20625	100,640932	-3,336132	0,4070071	3,04287E-17	2,18595E-16	nhaC	Na+/H+ antiporter NhaC	COG:C,COG:COG1757,GO:0006814,GO:0015385,GO:1902600,RefSeq:WP_069356173.1,SO:0001217,UniParc:UPI0008477EB0,UniRef:UniRef100_A0A9X7G2R5,UniRef:UniRef50_A0A0G8CLL1,UniRef:UniRef90_A0A0G8EL02
BAINNM_00770	7379,763208	-3,343315	0,3855081	3,99512E-19	3,32662E-18	secY	preprotein translocase subunit SecY	COG:COG0201,COG:U,GO:0005886,GO:0015450,GO:0043952,RefSeq:WP_000490118.1,SO:0001217,UniParc:UPI000188BDCF,UniRef:UniRef100_A0A150DDX8,UniRef:UniRef50_P16336,UniRef:UniRef90_B7JKD9
BAINNM_00775	1840,812018	-3,349755	0,4052002	1,24897E-17	9,3625E-17	adk	adenylate kinase	COG:COG0563,COG:F,EC:2.7.4.3,GO:0004017,GO:0005524,GO:0005737,GO:0006139,GO:0008270,GO:0016310,GO:0016776,GO:0019205,GO:0044209,RefSeq:WP_001048997.1,SO:0001217,UniParc:UPI0001A17E9B,UniRef:UniRef100_A0A9W7Q2I4,UniRef:UniRef50_Q8Y449,UniRef:UniRef90_A7GK41
BAINNM_00800	2236,442307	-3,365557	0,3694474	8,67969E-21	8,65312E-20	rpsK	30S ribosomal protein S11	BlastRules:WP_000101799,COG:COG0100,COG:J,GO:0003735,GO:0005840,GO:0006412,GO:0019843,GO:1990904,RefSeq:WP_000101797.1,SO:0001217,UniParc:UPI000188BDD2,UniRef:UniRef100_B7IT45,UniRef:UniRef50_Q1AU54,UniRef:UniRef90_A9VPA3
BAINNM_01700	59,172409	-3,367145	0,5847525	1,11855E-09	4,07262E-09	purS	phosphoribosylformylglycinamidine synthase subunit PurS	COG:COG1828,COG:F,EC:6.3.5.3,RefSeq:WP_069354789.1,SO:0001217,UniParc:UPI000847136D,UniRef:UniRef100_A0A9W3SNN4,UniRef:UniRef50_P12049,UniRef:UniRef90_A0A063CGU3
BAINNM_15315	6,207278	-3,372078	1,27614	0,001047279	0,001984212	pxpC	5-oxoprolinase subunit C/Allophanate hydrolase subunit 2	COG:COG1984,COG:E,RefSeq:WP_097997358.1,SO:0001217,UniParc:UPI000BED8E16,UniRef:UniRef100_UPI000BED8E16,UniRef:UniRef50_A9VKB1,UniRef:UniRef90_Q6HH04
BAINNM_00390	1276,79109	-3,38079	0,2765034	2,41767E-35	6,74876E-34	cysK	cysteine synthase A	COG:COG0031,COG:E,EC:2.5.1.47,GO:0004124,GO:0006535,RefSeq:WP_001261712.1,SO:0001217,UniParc:UPI000018DC7D,UniRef:UniRef100_A0A9W5MAI1,UniRef:UniRef50_A0A7W2G487,UniRef:UniRef90_B9IZF1
BAINNM_00065	3517,215324	-3,389677	0,2873065	4,16175E-33	9,99843E-32	guaB	IMP dehydrogenase	COG:COG0517,COG:T,EC:1.1.1.205,GO:0003938,GO:0009152,RefSeq:WP_000264089.1,SO:0001217,UniParc:UPI00005B3EBB,UniRef:UniRef100_A0A0K0Q667,UniRef:UniRef50_P21879,UniRef:UniRef90_A0A0G8CX02
BAINNM_07110	10,103814	-3,395781	1,0167681	0,000349845	0,000706195	hisF	imidazoleglycerol phosphate synthase cyclase subunit	BlastRules:WP_000880088,COG:COG0107,COG:E,EC:4.3.2.10,GO:0000105,GO:0000107,GO:0005737,GO:0016829,RefSeq:WP_023521478.1,SO:0001217,UniParc:UPI0003C56C08,UniRef:UniRef100_A0A9W7QS36,UniRef:UniRef50_P50937,UniRef:UniRef90_Q81G02
BAINNM_04440	153,343687	-3,404944	0,4035013	3,87701E-18	3,02221E-17	ehuA	ABC-type polar amino acid transport system, ATPase component	COG:COG1126,COG:E,RefSeq:WP_069355064.1,SO:0001217,UniParc:UPI000846AAE4,UniRef:UniRef100_A0A9X7B145,UniRef:UniRef50_A0A2I1TG58,UniRef:UniRef90_A0A1W6WI84
BAINNM_25435	555,275956	-3,405227	0,2562312	3,16077E-41	1,17269E-39	alsT	Na+/alanine symporter	COG:COG1115,COG:E,RefSeq:WP_199716973.1,SO:0001217,UniParc:UPI0018F31913,UniRef:UniRef100_UPI0018F31913,UniRef:UniRef50_O31464,UniRef:UniRef90_A0A1Y5Z6A7
BAINNM_04895	88,069564	-3,406495	0,399014	2,60465E-18	2,05221E-17	cYK3	Cytokinesis protein 3, contains TGc (transglutaminase/protease-like) domain	COG:COG5279,COG:D,RefSeq:WP_000288184.1,SO:0001217,UniParc:UPI0001D3AB6E,UniRef:UniRef100_A0A9X6V6M1,UniRef:UniRef50_A0A1D3N354,UniRef:UniRef90_J8ATI0
BAINNM_00495	32,412586	-3,406782	0,5670709	6,1053E-10	2,27378E-09	trnA	tRNA-Ala(tgc)	SO:0000254
BAINNM_00780	2379,857623	-3,411565	0,3944026	4,8187E-19	3,97848E-18	map	type I methionyl aminopeptidase	COG:COG0024,COG:J,EC:3.4.11.18,GO:0036211,RefSeq:WP_000582539.1,SO:0001217,UniParc:UPI000016650A,UniRef:UniRef100_W8YSF7,UniRef:UniRef50_V9WBE7,UniRef:UniRef90_B7HJ70
BAINNM_09280	59,468644	-3,41371	0,5514711	9,85269E-11	3,97225E-10	msrA	Peptide methionine sulfoxide reductase MsrA	COG:COG0225,COG:O,RefSeq:WP_001291883.1,SO:0001217,UniParc:UPI000018E26E,UniRef:UniRef100_A0A9Q5MZP1,UniRef:UniRef50_Q9CE42,UniRef:UniRef90_A0A1Y3MGU6
BAINNM_07890	170,247288	-3,422309	0,3870845	7,91111E-20	7,09097E-19	xpt	xanthine phosphoribosyltransferase	COG:COG0503,COG:F,EC:2.4.2.22,GO:0000310,GO:0005737,GO:0006166,GO:0016763,GO:0032265,GO:0043101,GO:0046110,RefSeq:WP_000866496.1,SO:0001217,UniParc:UPI00016B5EDD,UniRef:UniRef100_B7HHX2,UniRef:UniRef50_P42085,UniRef:UniRef90_A0RC17
BAINNM_00795	1384,887377	-3,425965	0,3786791	1,35803E-20	1,31366E-19	rpsM	30S ribosomal protein S13	BlastRules:WP_000090788,COG:COG0099,COG:J,GO:0000049,GO:0003735,GO:0005840,GO:0006412,GO:0019843,GO:0022627,GO:1990904,RefSeq:WP_000090792.1,SO:0001217,UniParc:UPI000188BDD1,UniRef:UniRef100_B7IT44,UniRef:UniRef50_P20282,UniRef:UniRef90_A9VPA2
BAINNM_00790	47,652532	-3,441328	0,6314314	5,93448E-09	1,99015E-08	rpmJ	50S ribosomal protein L36	BlastRules:WP_000868344,COG:COG0257,COG:J,GO:0000315,GO:0003735,GO:0005840,GO:0006412,GO:0022625,GO:1990904,RefSeq:WP_000868344.1,SO:0001217,UniParc:UPI000018DCB3,UniRef:UniRef100_B7GJ91,UniRef:UniRef50_P07841,UniRef:UniRef90_P07841
BAINNM_15760	10,837677	-3,44789	1,0045487	0,000245383	0,00050436	arsB	ACR3 family arsenite efflux transporter	COG:COG0798,COG:P,GO:0008490,KEGG:K03325,RefSeq:WP_000826547.1,SO:0001217,UniParc:UPI00027A7F53,UniRef:UniRef100_UPI00027A7F53,UniRef:UniRef50_P45946,UniRef:UniRef90_A0A0G8CHT9
BAINNM_07155	179,043234	-3,458545	0,3790789	7,5122E-21	7,51477E-20	lysA	diaminopimelate decarboxylase	COG:COG0019,COG:E,EC:4.1.1.20,GO:0008836,GO:0009089,KEGG:K01586,RefSeq:WP_199717379.1,SO:0001217,UniParc:UPI0018F4A6EC,UniRef:UniRef100_UPI0018F4A6EC,UniRef:UniRef50_P23630,UniRef:UniRef90_A0A084J5D8
BAINNM_25440	635,934805	-3,511349	0,3724172	3,66091E-22	3,97412E-21	alsT	Na+/alanine symporter	COG:COG1115,COG:E,KEGG:K03310,RefSeq:WP_095690022.1,SO:0001217,UniParc:UPI000BACE07B,UniRef:UniRef100_UPI000BACE07B,UniRef:UniRef50_M4UAD5,UniRef:UniRef90_A0A0G8EX17
BAINNM_03650	376,927454	-3,544027	0,2905265	3,25168E-35	8,90717E-34	feoB	Fe2+ transporter FeoB	COG:COG0370,COG:P,RefSeq:WP_000033865.1,SO:0001217,UniParc:UPI000018DE87,UniRef:UniRef100_A0A9Q5MYS0,UniRef:UniRef50_J8J9R2,UniRef:UniRef90_J9CUD8
BAINNM_02180	78,963237	-3,556329	0,5771677	8,82647E-11	3,5782E-10	dcuA	Anaerobic C4-dicarboxylate transporter	COG:COG2704,COG:G,RefSeq:WP_064532153.1,SO:0001217,UniParc:UPI0007E4D835,UniRef:UniRef100_A0A9X5W1I5,UniRef:UniRef50_P44855,UniRef:UniRef90_W8XXJ9
BAINNM_26910	285,207805	-3,562409	0,3339668	1,80939E-27	2,85125E-26	fepD	ABC-type Fe3+-siderophore transport system, permease component	COG:COG0609,COG:P,RefSeq:WP_001260757.1,SO:0001217,UniParc:UPI000018EF91,UniRef:UniRef100_W8YBW0,UniRef:UniRef50_J9BVX5,UniRef:UniRef90_J9BVX5
BAINNM_02860	92,813317	-3,619239	0,4071443	1,07687E-19	9,56454E-19		Methyl-accepting chemotaxis protein	RefSeq:WP_199717254.1,SO:0001217,UniParc:UPI0018F29A80,UniRef:UniRef100_UPI0018F29A80,UniRef:UniRef50_Q6HNQ4,UniRef:UniRef90_J8Z2S1
BAINNM_21290	108,628442	-3,635838	0,7696761	2,1742E-07	6,42396E-07	metF	bifunctional homocysteine S-methyltransferase/methylenetetrahydrofolate reductase	COG:COG0685,COG:E,EC:1.5.1.20,EC:2.1.1.10,RefSeq:WP_000770353.1,SO:0001217,UniParc:UPI0001A17627,UniRef:UniRef100_A0A9X5VUT3,UniRef:UniRef50_O06745,UniRef:UniRef90_A0A653Q6H1
BAINNM_05890	164,088931	-3,639723	0,4697857	1,44991E-15	9,38121E-15	trpS	tryptophan--tRNA ligase	COG:COG0180,COG:J,EC:6.1.1.2,GO:0004830,GO:0005524,GO:0005737,GO:0006436,RefSeq:WP_000110982.1,SO:0001217,UniParc:UPI00016B6DC4,UniRef:UniRef100_A0A9Q5MRV5,UniRef:UniRef50_P00953,UniRef:UniRef90_Q81TS6
BAINNM_25485	169,759019	-3,646623	0,5151918	1,19647E-13	6,37612E-13	tyrS	tyrosine--tRNA ligase	BlastRules:WP_000512096,BlastRules:WP_001021109,COG:COG0162,COG:J,EC:6.1.1.1,GO:0003723,GO:0004831,GO:0005524,GO:0005737,GO:0006437,KEGG:K01866,RefSeq:WP_199716970.1,SO:0001217,UniParc:UPI0018F76C2D,UniRef:UniRef100_UPI0018F76C2D,UniRef:UniRef50_Q81XC6,UniRef:UniRef90_Q81XC6
BAINNM_01680	478,946206	-3,657341	0,474843	1,2183E-15	7,93519E-15	purE	Phosphoribosylcarboxyaminoimidazole (NCAIR) mutase	COG:COG0041,COG:F,RefSeq:WP_053565403.1,SO:0001217,UniParc:UPI0006AD7A4A,UniRef:UniRef100_A0A9X7BUS6,UniRef:UniRef50_P12044,UniRef:UniRef90_A0A7U6BYE7
BAINNM_23790	820,180021	-3,703764	0,2392073	4,62424E-55	3,56675E-53	leuS	leucine--tRNA ligase	BlastRules:WP_000009448,COG:COG0495,COG:J,EC:6.1.1.4,GO:0002161,GO:0004823,GO:0005524,GO:0005737,GO:0006429,RefSeq:WP_199717019.1,SO:0001217,UniParc:UPI0018F6D1DC,UniRef:UniRef100_UPI0018F6D1DC,UniRef:UniRef50_P36430,UniRef:UniRef90_A7GU19
BAINNM_21765	42,425513	-3,748309	0,7320495	4,28828E-08	1,35185E-07	doxX	DoxX family protein	RefSeq:WP_000236613.1,SO:0001217,UniParc:UPI00027BF6CD,UniRef:UniRef100_UPI00027BF6CD,UniRef:UniRef50_S2XM57,UniRef:UniRef90_Q634J2
BAINNM_22020	321,751126	-3,808193	0,2773563	5,88666E-44	2,36353E-42	aspS	aspartate--tRNA ligase	COG:COG0173,COG:J,EC:6.1.1.12,EC:6.1.1.23,GO:0000166,GO:0003676,GO:0004812,GO:0004815,GO:0005524,GO:0005737,GO:0006418,GO:0006422,GO:0016740,GO:0016874,GO:0050560,RefSeq:WP_000840885.1,SO:0001217,UniParc:UPI0001A17C0E,UniRef:UniRef100_A0A1B1LCA3,UniRef:UniRef50_O32038,UniRef:UniRef90_A7GT84
BAINNM_20255	147,461857	-3,812599	0,3981495	1,62151E-22	1,80709E-21	ptsH	phosphocarrier protein HPr	BlastRules:WP_000411080,BlastRules:WP_010874410,COG:COG1925,COG:TG,GO:0005737,GO:0009401,RefSeq:WP_000411080.1,SO:0001217,UniParc:UPI00000BC8E4,UniRef:UniRef100_Q9F166,UniRef:UniRef50_Q9F166,UniRef:UniRef90_Q9F166
BAINNM_08655	5176,92457	-3,842552	0,2869417	7,40251E-42	2,85484E-40		Flagellin	KEGG:K02406,RefSeq:WP_069355344.1,SO:0001217,UniParc:UPI0008463CD6,UniRef:UniRef100_A0A9W3X854,UniRef:UniRef50_A0A1Y6A8A5,UniRef:UniRef90_Q2EI93
BAINNM_28510	3,261362	-3,848837	2,238819	0,001170897	0,002204174		Phage protein	RefSeq:WP_044306680.1,SO:0001217,UniParc:UPI0005CA48D5,UniRef:UniRef100_A0A2B6BYB2,UniRef:UniRef50_R8CDH7,UniRef:UniRef90_B9J6G6
BAINNM_24670	884,151037	-3,88515	0,2588851	4,64104E-52	2,89423E-50	glyS	glycine--tRNA ligase	BlastRules:WP_000287154,COG:COG0423,COG:J,EC:6.1.1.14,GO:0000166,GO:0004820,GO:0005524,GO:0005737,GO:0006426,GO:0016740,GO:0046983,RefSeq:WP_000287154.1,SO:0001217,UniParc:UPI0000166259,UniRef:UniRef100_Q81XT3,UniRef:UniRef50_Q81XT3,UniRef:UniRef90_Q81XT3
BAINNM_20250	1666,138066	-3,936528	0,2628439	1,07587E-51	6,56953E-50	ptsP	Phosphoenolpyruvate-protein kinase (PTS system EI component in bacteria)	COG:COG1080,COG:G,RefSeq:WP_000174216.1,SO:0001217,UniParc:UPI0001A12961,UniRef:UniRef100_A0A0M3R0N9,UniRef:UniRef50_P23533,UniRef:UniRef90_A0A6H3ALH8
BAINNM_26845	130,433372	-3,938005	0,3954478	3,04075E-24	3,87497E-23	frwC	Phosphotransferase system, fructose-specific IIC component	COG:COG1299,COG:G,RefSeq:WP_000996313.1,SO:0001217,UniParc:UPI0001A170D7,UniRef:UniRef100_A0A1B1LFE2,UniRef:UniRef50_K9ANZ7,UniRef:UniRef90_J8FWQ0
BAINNM_01685	1267,176746	-3,95184	0,4457821	6,32825E-20	5,70711E-19	purK	5-(carboxyamino)imidazole ribonucleotide synthase	COG:COG0026,COG:F,EC:6.3.4.18,GO:0004638,GO:0005524,GO:0006189,GO:0046872,RefSeq:WP_053565402.1,SO:0001217,UniParc:UPI0006AD6833,UniRef:UniRef100_A0A9X7BU82,UniRef:UniRef50_A0A7U3YI72,UniRef:UniRef90_A0A6H3ABM2
BAINNM_19460	984,660448	-3,962909	0,2570384	7,27761E-55	5,4694E-53	ileS2	isoleucine--tRNA ligase	BlastRules:WP_000455959,COG:COG0060,COG:J,EC:6.1.1.5,GO:0000049,GO:0002161,GO:0004822,GO:0005524,GO:0005737,GO:0006428,GO:0008270,RefSeq:WP_000455951.1,SO:0001217,UniParc:UPI000018EA57,UniRef:UniRef100_Q819R4,UniRef:UniRef50_P41972,UniRef:UniRef90_Q81WE4
BAINNM_22380	30,062144	-3,969322	0,6840288	3,04741E-09	1,05082E-08		Sulfate permease	KEGG:K03321,SO:0001217,UniRef:UniRef50_P55189,UniRef:UniRef90_Q6HIU9
BAINNM_18920	469,780992	-3,972611	0,4144769	5,82082E-23	6,74341E-22	nupP	ABC-type guanosine uptake system NupNOPQ, permease component NupP	COG:COG4603,COG:F,RefSeq:WP_001085255.1,SO:0001217,UniParc:UPI00005B480C,UniRef:UniRef100_A0A9X7PC69,UniRef:UniRef50_O05254,UniRef:UniRef90_J8AJ02
BAINNM_23905	2414,938501	-3,982695	0,3196111	1,29471E-36	3,75722E-35	metK	methionine adenosyltransferase	BlastRules:WP_000163125,BlastRules:WP_003229102,COG:COG0192,COG:H,EC:2.5.1.6,GO:0000287,GO:0004478,GO:0005524,GO:0005737,GO:0006556,GO:0006730,KEGG:K00789,RefSeq:WP_000163117.1,SO:0001217,UniParc:UPI00016B6EED,UniRef:UniRef100_B7IL28,UniRef:UniRef50_P54419,UniRef:UniRef90_A7GU40
BAINNM_02980	14,341943	-4,001126	1,0158801	4,44529E-05	9,94592E-05	rhaT	Permease of the drug/metabolite transporter (DMT) superfamily	COG:COG0697,COG:GER,RefSeq:WP_064531986.1,SO:0001217,UniParc:UPI0007E3C935,UniRef:UniRef100_A0A9W3SPK3,UniRef:UniRef50_A9VTR5,UniRef:UniRef90_A9VTR5
BAINNM_26900	288,206307	-4,018193	0,4795545	3,412E-18	2,67395E-17	fepB	ABC-type Fe3+-hydroxamate transport system, periplasmic component	COG:COG0614,COG:P,RefSeq:WP_000787724.1,SO:0001217,UniParc:UPI00016B4CDB,UniRef:UniRef100_W8YJY6,UniRef:UniRef50_J8C3Z7,UniRef:UniRef90_J8AZK6
BAINNM_14745	633,843521	-4,055329	0,3425349	1,65733E-33	4,08205E-32	aroA	bifunctional 3-deoxy-7-phosphoheptulonate synthase/chorismate mutase	COG:COG2876,COG:E,GO:0003824,GO:0009073,GO:0046417,RefSeq:WP_001273575.1,SO:0001217,UniParc:UPI000018E6D4,UniRef:UniRef100_W8YDB7,UniRef:UniRef50_P39912,UniRef:UniRef90_A0A084IUN9
BAINNM_01690	1935,917718	-4,08192	0,4263692	7,58317E-23	8,68214E-22	purB	adenylosuccinate lyase	COG:COG0015,COG:F,EC:4.3.2.2,GO:0004018,GO:0009152,RefSeq:WP_000625682.1,SO:0001217,UniParc:UPI00016B5B26,UniRef:UniRef100_Q81IQ7,UniRef:UniRef50_Q49YV3,UniRef:UniRef90_B9J1K1
BAINNM_18915	654,475956	-4,100127	0,3435367	6,47315E-34	1,60786E-32	nupQ	ABC-type guanosine uptake system NupNOPQ, permease subunit NupQ	COG:COG1079,COG:F,RefSeq:WP_000008857.1,SO:0001217,UniParc:UPI00005B4AE2,UniRef:UniRef100_W8YF31,UniRef:UniRef50_O05255,UniRef:UniRef90_J8B9V5
BAINNM_27020	119,463335	-4,128844	0,5982966	3,86907E-13	1,96198E-12	thrA	homoserine dehydrogenase	BlastRules:WP_000659096,BlastRules:WP_001066836,COG:COG0460,COG:E,EC:1.1.1.3,RefSeq:WP_000659109.1,SO:0001217,UniParc:UPI000018EFA6,UniRef:UniRef100_A0A9X6MYG6,UniRef:UniRef50_P19582,UniRef:UniRef90_Q630J6
BAINNM_15295	15,840511	-4,144266	1,0352404	3,13697E-05	7,11094E-05	pcp	pyroglutamyl-peptidase I	COG:COG2039,COG:O,EC:3.4.19.3,GO:0005829,GO:0006508,GO:0016920,GO:0030163,RefSeq:WP_061659991.1,SO:0001217,UniParc:UPI00077A7472,UniRef:UniRef100_A0A9W7QNM9,UniRef:UniRef50_A7GQB6,UniRef:UniRef90_Q81BT3
BAINNM_23400	27,966273	-4,163411	0,7491999	1,51959E-08	4,94881E-08		hypothetical protein	RefSeq:WP_001248207.1,SO:0001217,UniParc:UPI0002E6E5BB,UniRef:UniRef100_A0A9W5M6L9,UniRef:UniRef50_A0A9W5HFU9,UniRef:UniRef90_A0A9W5HFU9,PFAM:PF13248.10
BAINNM_21085	3,772206	-4,165258	2,2664621	0,000586855	0,00115132	emrE	Multidrug transporter EmrE and related cation transporters	COG:COG2076,COG:V,RefSeq:WP_000312339.1,SO:0001217,UniParc:UPI000018EB81,UniRef:UniRef100_A0A1B1STV0,UniRef:UniRef50_Q65KV1,UniRef:UniRef90_W8Y8E0
BAINNM_03645	1693,995209	-4,197474	0,2430573	6,1089E-68	8,95259E-66	feoB	Fe2+ transporter FeoB	COG:COG0370,COG:P,RefSeq:WP_000443602.1,SO:0001217,UniParc:UPI00016B5C5F,UniRef:UniRef100_A0A1B1L0V8,UniRef:UniRef50_J8J783,UniRef:UniRef90_B9J505
BAINNM_14890	72,418529	-4,220477	0,5067734	2,99904E-17	2,15975E-16	proA	gamma-glutamyl phosphate reductase	BlastRules:WP_001006638,COG:COG0014,COG:E,EC:1.2.1.41,GO:0004350,GO:0005737,GO:0006561,GO:0016620,GO:0050661,GO:0055129,KEGG:K00147,RefSeq:WP_088022207.1,SO:0001217,UniParc:UPI000B454D86,UniRef:UniRef100_A0A9W7QQA9,UniRef:UniRef50_P39821,UniRef:UniRef90_A9VK31
BAINNM_14895	29,203088	-4,244563	0,7585661	1,25003E-08	4,09368E-08	proB	glutamate 5-kinase	BlastRules:WP_000744711,COG:COG0263,COG:E,EC:2.7.2.11,GO:0003723,GO:0004349,GO:0005524,GO:0005737,GO:0016310,GO:0055129,RefSeq:WP_000744798.1,SO:0001217,UniParc:UPI0002798192,UniRef:UniRef100_A0A9X6SLP0,UniRef:UniRef50_Q81P26,UniRef:UniRef90_Q81P26
BAINNM_24725	172,003987	-4,254255	0,5194118	3,51084E-17	2,51596E-16	ndh	NADH dehydrogenase, FAD-containing subunit	COG:C,COG:COG1252,RefSeq:WP_000856602.1,SO:0001217,UniParc:UPI00016B90EA,UniRef:UniRef100_A0A9W7QP47,UniRef:UniRef50_O05267,UniRef:UniRef90_A0A084IVG5
BAINNM_01705	468,755446	-4,267447	0,4520717	3,6836E-22	3,984E-21	purQ	phosphoribosylformylglycinamidine synthase subunit PurQ	BlastRules:WP_000666779,COG:COG0047,COG:F,EC:3.5.1.2,EC:6.3.5.3,GO:0004359,GO:0004642,GO:0005524,GO:0005737,GO:0006189,GO:0006541,RefSeq:WP_000666784.1,SO:0001217,UniParc:UPI00027A7FC3,UniRef:UniRef100_A0A221BR89,UniRef:UniRef50_P12041,UniRef:UniRef90_A7GKH7
BAINNM_03205	158,540697	-4,273992	0,5063978	3,1728E-18	2,49315E-17	potE	Serine transporter YbeC, amino acid:H+ symporter family	COG:COG0531,COG:E,RefSeq:WP_000448446.1,SO:0001217,UniParc:UPI00016B7D4D,UniRef:UniRef100_A0A9X5VXZ9,UniRef:UniRef50_S2XC97,UniRef:UniRef90_J9CWY1
BAINNM_01255	365,472285	-4,324448	0,4796309	1,65884E-20	1,59412E-19	dppD	ABC-type dipeptide/oligopeptide/nickel transport system, ATPase component	COG:COG0444,COG:EP,RefSeq:WP_063546235.1,SO:0001217,UniParc:UPI0007B6D7A1,UniRef:UniRef100_A0A9W7QRR5,UniRef:UniRef50_W6RDR5,UniRef:UniRef90_A0A640NNR9
BAINNM_13195	11,259783	-4,356231	1,3256652	9,12388E-05	0,000197213	racX	Amino acid racemase YgeA	COG:COG1794,COG:M,RefSeq:WP_075719268.1,SO:0001217,UniParc:UPI000952FFC7,UniRef:UniRef100_A0A9X5ZMU3,UniRef:UniRef50_Q6HI78,UniRef:UniRef90_Q6HI78
BAINNM_27265	509,516943	-4,393515	0,8212107	5,27582E-09	1,7815E-08	guaC	GMP reductase	COG:COG0516,COG:F,EC:1.7.1.7,GO:0003920,GO:0006163,GO:0006207,GO:0015950,GO:0016627,GO:1902560,SO:0001217,UniParc:UPI000018EFD4,UniRef:UniRef100_Q814I1,UniRef:UniRef50_O05269,UniRef:UniRef90_Q81JJ9
BAINNM_06440	223,112549	-4,396244	0,6295028	2,26821E-13	1,17045E-12	cotN	camelysin	BlastRules:WP_000053714,COG:COG5884,COG:D,RefSeq:WP_000053715.1,SO:0001217,UniParc:UPI00027A7C9F,UniRef:UniRef100_A0A9X6YH39,UniRef:UniRef50_A0A917ET60,UniRef:UniRef90_W8XZU5
BAINNM_22880	474,869384	-4,410184	0,2806237	2,18548E-56	1,77934E-54	asnS	asparagine--tRNA ligase	BlastRules:WP_000432163,COG:COG0017,COG:J,EC:6.1.1.22,GO:0003676,GO:0004816,GO:0005524,GO:0005737,GO:0006421,GO:0016740,RefSeq:WP_000432189.1,SO:0001217,UniParc:UPI00016B3D86,UniRef:UniRef100_A0A9W7QVN6,UniRef:UniRef50_O51128,UniRef:UniRef90_Q81L32
BAINNM_22890	294,369215	-4,41444	0,3430169	1,22165E-38	3,8092E-37	pheS	phenylalanine--tRNA ligase subunit alpha	BlastRules:WP_000388219,COG:COG0016,COG:J,EC:6.1.1.20,GO:0000049,GO:0000287,GO:0004826,GO:0005524,GO:0005737,GO:0006432,GO:0009328,GO:0016740,RefSeq:WP_000388220.1,SO:0001217,UniParc:UPI0001A037B1,UniRef:UniRef100_A0A0K0QHY1,UniRef:UniRef50_Q67QF3,UniRef:UniRef90_A7GTL0
BAINNM_27030	312,407849	-4,41616	0,5077516	3,10875E-19	2,62586E-18	mET17	bifunctional O-acetylhomoserine aminocarboxypropyltransferase/cysteine synthase	COG:COG2873,COG:E,EC:2.5.1.47,RefSeq:WP_000504786.1,SO:0001217,UniParc:UPI0001A172B3,UniRef:UniRef100_A0A9X6U685,UniRef:UniRef50_A0A1C3TGY3,UniRef:UniRef90_A0A1C3TGY3
BAINNM_04635	133,297383	-4,424427	0,4190905	1,19799E-26	1,81933E-25	dppD	ABC-type dipeptide/oligopeptide/nickel transport system, ATPase component	COG:COG0444,COG:EP,RefSeq:WP_069355074.1,SO:0001217,UniParc:UPI000846B654,UniRef:UniRef100_A0A9W3SQD2,UniRef:UniRef50_A0A2U8GCB4,UniRef:UniRef90_A0A0B5S6A0
BAINNM_22025	256,042662	-4,45782	0,3864025	4,3068E-32	9,63606E-31	hisS	histidine--tRNA ligase	BlastRules:WP_000405915,BlastRules:WP_003161280,COG:COG0124,COG:J,EC:6.1.1.21,GO:0004821,GO:0005524,GO:0005737,GO:0006427,GO:0016740,KEGG:K01892,RefSeq:WP_000027079.1,SO:0001217,UniParc:UPI0001A17C0F,UniRef:UniRef100_A0A0K0QHJ7,UniRef:UniRef50_O32039,UniRef:UniRef90_Q81LI6
BAINNM_28375	623,284378	-4,486622	0,29877	4,11283E-52	2,62059E-50		S-layer protein sap	SO:0001217,UniRef:UniRef50_J9B5C7,UniRef:UniRef90_A0A7D8D798
BAINNM_20190	566,02488	-4,517586	0,6385037	1,0682E-13	5,75529E-13	mtnW	2,3-diketo-5-methylthiopentyl-1-phosphate enolase	COG:COG1850,COG:G,EC:5.3.2.5,GO:0000287,GO:0015977,GO:0016862,GO:0016984,GO:0019284,GO:0019509,GO:0043715,RefSeq:WP_069356154.1,SO:0001217,UniParc:UPI0008465BFB,UniRef:UniRef100_A0A9W3SW65,UniRef:UniRef50_Q5L1E2,UniRef:UniRef90_Q819E8
BAINNM_01715	1098,416197	-4,525141	0,3877898	1,1851E-32	2,73505E-31	purF	amidophosphoribosyltransferase	COG:COG0034,COG:F,EC:2.4.2.14,GO:0004044,GO:0009152,RefSeq:WP_000879026.1,SO:0001217,UniParc:UPI00016B5A2A,UniRef:UniRef100_A0A9W7Q556,UniRef:UniRef50_A0A1I7LAG8,UniRef:UniRef90_A7GKH9
BAINNM_01735	659,705975	-4,544166	0,3417387	3,06429E-41	1,15147E-39	purD	Phosphoribosylamine-glycine ligase	COG:COG0151,COG:F,RefSeq:WP_069354792.1,SO:0001217,UniParc:UPI000847168F,UniRef:UniRef100_A0A9W3X6N5,UniRef:UniRef50_Q9ZF44,UniRef:UniRef90_A9VRF6
BAINNM_01710	2401,239174	-4,566457	0,3953411	4,76541E-32	1,05814E-30	purL	phosphoribosylformylglycinamidine synthase II	BlastRules:WP_000055577,COG:COG0046,COG:F,EC:6.3.5.3,GO:0000287,GO:0004642,GO:0005524,GO:0005737,GO:0006189,KEGG:K23269,RefSeq:WP_069354790.1,SO:0001217,UniParc:UPI000846DB2C,UniRef:UniRef100_A0A9W3SPB2,UniRef:UniRef50_Q81IQ3,UniRef:UniRef90_Q81IQ3
BAINNM_27025	181,306493	-4,59027	0,5483491	4,81692E-18	3,68627E-17	metA	homoserine O-succinyltransferase	COG:COG1897,COG:E,EC:2.3.1.31,EC:2.3.1.46,GO:0004414,GO:0005737,GO:0008899,GO:0009086,GO:0019281,RefSeq:WP_001121531.1,SO:0001217,UniParc:UPI000200AE44,UniRef:UniRef100_A0A1W6WW25,UniRef:UniRef50_Q72X44,UniRef:UniRef90_Q72X44
BAINNM_21880	1283,506833	-4,597305	0,3145141	1,29429E-49	7,02514E-48	mtnN	5'-methylthioadenosine/S-adenosylhomocysteine nucleosidase	COG:COG0775,COG:FH,EC:3.2.2.16,EC:3.2.2.9,GO:0008782,GO:0008930,GO:0009164,GO:0019284,GO:0019509,RefSeq:WP_001217027.1,SO:0001217,UniParc:UPI00016B5346,UniRef:UniRef100_B7IYM7,UniRef:UniRef50_A0KIZ1,UniRef:UniRef90_A7GT52
BAINNM_28350	13,636105	-4,648929	1,3660136	5,34104E-05	0,000118775		Type II secretion system protein	RefSeq:WP_044307156.1,SO:0001217,UniParc:UPI0005CA87F6,UniRef:UniRef100_A0A2B6BXP8,UniRef:UniRef50_J8XY85,UniRef:UniRef90_A0A2B6BXP8
BAINNM_01005	149,594059	-4,688276	1,3547314	2,51616E-05	5,81613E-05	nlpA	ABC-type metal ion transport system, periplasmic component/surface antigen	COG:COG1464,COG:P,RefSeq:WP_069354752.1,SO:0001217,UniParc:UPI000846988C,UniRef:UniRef100_A0A9X5VW56,UniRef:UniRef50_A0A2V3W7Y7,UniRef:UniRef90_A0A1C3T289
BAINNM_04640	167,933688	-4,688665	0,4140905	2,13314E-30	4,16815E-29	dppD	ABC-type dipeptide/oligopeptide/nickel transport system, ATPase component	COG:COG0444,COG:EP,RefSeq:WP_000544135.1,SO:0001217,UniParc:UPI00016B537F,UniRef:UniRef100_A0A9X7B1X0,UniRef:UniRef50_A0A0D6HVD8,UniRef:UniRef90_A0A090YX35
BAINNM_21300	169,952042	-4,73129	0,6966639	7,95252E-13	3,8978E-12	metC	cystathionine beta-lyase	COG:COG0626,COG:E,EC:4.4.1.13,RefSeq:WP_023523020.1,SO:0001217,UniParc:UPI0003C56BCA,UniRef:UniRef100_A0A9X5ZKY0,UniRef:UniRef50_O31632,UniRef:UniRef90_A0A0G8CM01
BAINNM_02485	921,124415	-4,842909	0,3634808	1,22932E-41	4,67939E-40	nagE	Phosphotransferase system IIB components	COG:COG1264,COG:G,RefSeq:WP_000938907.1,SO:0001217,UniParc:UPI0001A1E321,UniRef:UniRef100_A0A826H8K9,UniRef:UniRef50_A0A2S4MNH8,UniRef:UniRef90_A0A084IY70
BAINNM_01730	2681,842872	-4,890482	0,3234752	8,50301E-53	5,66416E-51	purH	bifunctional phosphoribosylaminoimidazolecarboxamide formyltransferase/IMP cyclohydrolase	COG:COG0138,COG:F,EC:2.1.2.3,EC:3.5.4.10,GO:0003937,GO:0004643,GO:0006189,GO:0009152,RefSeq:WP_069354791.1,SO:0001217,UniParc:UPI0008467C52,UniRef:UniRef100_A0A9W3X6W2,UniRef:UniRef50_P12048,UniRef:UniRef90_Q81IP9
BAINNM_01725	343,153346	-4,917207	0,4596617	4,93022E-28	8,16411E-27	purN	phosphoribosylglycinamide formyltransferase	COG:COG0299,COG:F,EC:2.1.2.2,GO:0004644,GO:0009152,RefSeq:WP_053565400.1,SO:0001217,UniParc:UPI0006AD7860,UniRef:UniRef100_A0A9X7GGD8,UniRef:UniRef50_C2P9J1,UniRef:UniRef90_C2P9J1
BAINNM_09310	16,070743	-4,918683	1,3623138	2,18573E-05	5,09775E-05	ilvD	dihydroxy-acid dehydratase	COG:COG0129,COG:EG,EC:4.2.1.9,GO:0000287,GO:0004160,GO:0009097,GO:0009099,GO:0051537,RefSeq:WP_001255815.1,SO:0001217,UniParc:UPI00016B3FE5,UniRef:UniRef100_B7HIP0,UniRef:UniRef50_P51785,UniRef:UniRef90_Q81F26
BAINNM_08725	5,701941	-4,97552	2,3731558	0,000104143	0,000223295	alaX	Ser-tRNA(Ala) deacylase AlaX (editing enzyme)	COG:COG2872,COG:J,RefSeq:WP_199717065.1,SO:0001217,UniParc:UPI0018F6E5C6,UniRef:UniRef100_UPI0018F6E5C6,UniRef:UniRef50_A0A7V9Z7P2,UniRef:UniRef90_W8Y9K6
BAINNM_15300	28,066707	-5,054788	0,9985196	3,72322E-07	1,06778E-06		Uncharacterized membrane protein	COG:COG3817,COG:S,RefSeq:WP_075719963.1,SO:0001217,UniParc:UPI0009531DF1,UniRef:UniRef100_A0A9X5VSJ5,UniRef:UniRef50_D5DY46,UniRef:UniRef90_A9VKA8
BAINNM_14735	131,718919	-5,099595	0,565543	4,2236E-20	3,90517E-19	hisC	histidinol-phosphate transaminase	COG:COG0079,COG:E,EC:2.6.1.9,GO:0000105,GO:0004400,GO:0030170,RefSeq:WP_075717735.1,SO:0001217,UniParc:UPI00095320E0,UniRef:UniRef100_A0A9X5VXC9,UniRef:UniRef50_Q81P62,UniRef:UniRef90_Q81P62
BAINNM_20185	96,50534	-5,103057	0,6018846	9,17008E-18	6,90938E-17	aspB	Aspartate/methionine/tyrosine aminotransferase	COG:COG0436,COG:E,RefSeq:WP_069356153.1,SO:0001217,UniParc:UPI000847538B,UniRef:UniRef100_A0A9W3SWE5,UniRef:UniRef50_P39643,UniRef:UniRef90_J9BT41
BAINNM_04630	116,687535	-5,210561	0,53573	8,81611E-23	1,00155E-21	dppC	ABC-type dipeptide/oligopeptide/nickel transport system, permease component	COG:COG1173,COG:EP,RefSeq:WP_069355073.1,SO:0001217,UniParc:UPI000846A499,UniRef:UniRef100_A0A9W3X7J1,UniRef:UniRef50_J9CT93,UniRef:UniRef90_J9CT93
BAINNM_13205	118,917782	-5,215072	0,7485909	5,54156E-13	2,767E-12	gsiA	energy-coupling factor transporter ATPase	COG:COG1123,COG:O,EC:7.-.-.-,GO:0005524,GO:0006810,GO:0009898,GO:0016887,GO:0042626,GO:0043190,RefSeq:WP_161114291.1,SO:0001217,UniParc:UPI0013692ECA,UniRef:UniRef100_UPI0013692ECA,UniRef:UniRef50_Q81CT8,UniRef:UniRef90_Q81CT8
BAINNM_21875	1055,875026	-5,266595	0,3600426	2,29335E-49	1,20032E-47	cysK	O-acetylserine dependent cystathionine beta-synthase	BlastRules:WP_001103859,BlastRules:WP_003229809,COG:COG0031,COG:E,EC:2.5.1.134,RefSeq:WP_001103877.1,SO:0001217,UniParc:UPI0001A0691C,UniRef:UniRef100_A0A826HA75,UniRef:UniRef50_O05393,UniRef:UniRef90_A0A0G8CNP0
BAINNM_25220	173,049747	-5,293061	0,4622968	1,00734E-30	2,05037E-29	potE	Serine transporter YbeC, amino acid:H+ symporter family	COG:COG0531,COG:E,RefSeq:WP_078401293.1,SO:0001217,UniParc:UPI00099524B4,UniRef:UniRef100_A0A9X6YM36,UniRef:UniRef50_O34739,UniRef:UniRef90_A0A1S9TBN5
BAINNM_21285	206,692787	-5,323388	0,7543048	1,27852E-13	6,801E-13	metH	methionine synthase	COG:COG1410,COG:E,EC:2.1.1.13,GO:0008705,GO:0009086,RefSeq:WP_199716880.1,SO:0001217,UniParc:UPI0018F32E78,UniRef:UniRef100_UPI0018F32E78,UniRef:UniRef50_A0A2T4U9I7,UniRef:UniRef90_Q818K0
BAINNM_02275	113,409136	-5,336863	0,6399532	2,41039E-17	1,75742E-16	proS	proline--tRNA ligase	BlastRules:WP_000814312,BlastRules:WP_003172446,COG:COG0442,COG:J,EC:6.1.1.15,GO:0004827,GO:0005524,GO:0005737,GO:0006433,GO:0016740,KEGG:K01881,RefSeq:WP_053565341.1,SO:0001217,UniParc:UPI0006AD6AB9,UniRef:UniRef100_A0A9X7BZY1,UniRef:UniRef50_A0R9A0,UniRef:UniRef90_Q63GI2
BAINNM_01720	1096,236012	-5,406831	0,3671247	2,55571E-50	1,46878E-48	purM	phosphoribosylformylglycinamidine cyclo-ligase	BlastRules:WP_001262436,COG:COG0150,COG:F,EC:6.3.3.1,GO:0004641,GO:0005524,GO:0005737,GO:0006189,RefSeq:WP_053565401.1,SO:0001217,UniParc:UPI0006AD64B9,UniRef:UniRef100_A0A9X7GGB4,UniRef:UniRef50_A7GKI0,UniRef:UniRef90_A7GKI0
BAINNM_04625	117,355769	-5,414109	0,5932318	4,57811E-20	4,20641E-19	dppB	ABC-type dipeptide/oligopeptide/nickel transport system, permease component	COG:COG0601,COG:EP,RefSeq:WP_000278778.1,SO:0001217,UniParc:UPI000018DF32,UniRef:UniRef100_A0A9X7BV14,UniRef:UniRef50_J9CE54,UniRef:UniRef90_J9CE54
BAINNM_01235	655,278581	-5,460414	0,4654752	7,11254E-33	1,6812E-31		Solute-binding protein family 5 domain-containing protein	RefSeq:WP_075717162.1,SO:0001217,UniParc:UPI00095203C7,UniRef:UniRef100_A0A9X5ZPQ6,UniRef:UniRef50_J9B5A7,UniRef:UniRef90_A0A0G8BWD5
BAINNM_20205	358,523509	-5,494347	0,5686086	1,92853E-23	2,30715E-22	mtnD	Acireductone dioxygenase	COG:COG1791,COG:E,GO:0005506,GO:0010308,GO:0010309,GO:0016151,GO:0019284,GO:0019509,RefSeq:WP_000057317.1,SO:0001217,UniParc:UPI00016B48CC,UniRef:UniRef100_A0A9X6MVG6,UniRef:UniRef50_O31669,UniRef:UniRef90_Q819E5
BAINNM_00995	362,500803	-5,506106	0,733901	4,23331E-15	2,59036E-14	metP	ABC-type methionine transport system, permease component	COG:COG2011,COG:E,RefSeq:WP_000527151.1,SO:0001217,UniParc:UPI00016B6CCD,UniRef:UniRef100_W8YCE9,UniRef:UniRef50_R2SC47,UniRef:UniRef90_J8BY02
BAINNM_24050	833,429634	-5,547638	0,5271924	6,90712E-27	1,05994E-25	luxS	S-ribosylhomocysteine lyase LuxS	BlastRules:WP_001141369,COG:COG1854,COG:T,EC:4.4.1.21,GO:0005506,GO:0009372,GO:0043768,RefSeq:WP_001141371.1,SO:0001217,UniParc:UPI000018ED92,UniRef:UniRef100_B7ILV4,UniRef:UniRef50_O34667,UniRef:UniRef90_A7GU63
BAINNM_01000	297,261342	-5,553247	1,2604359	4,75281E-07	1,34464E-06	metN1	Methionine import ATP-binding protein MetN 1	COG:COG1135,COG:E,EC:7.4.2.11,GO:0005524,GO:0005886,GO:0016887,GO:0033232,RefSeq:WP_069354751.1,SO:0001217,UniParc:UPI0008469EC4,UniRef:UniRef100_A0A9X5VWL7,UniRef:UniRef50_Q81VM2,UniRef:UniRef90_Q81VM2
BAINNM_21885	656,276055	-5,634111	0,462622	5,0581E-35	1,36012E-33	ubiE	Uncharacterized methyltransferase BAA_4623	COG:COG2226,COG:H,EC:2.1.1.-,GO:0008757,GO:0032259,RefSeq:WP_000536323.1,SO:0001217,UniParc:UPI00016B5347,UniRef:UniRef100_A0A160H3L5,UniRef:UniRef50_Q818A1,UniRef:UniRef90_Q818A1
BAINNM_21870	952,480097	-5,651781	0,440096	8,57965E-39	2,79411E-37	metC	bifunctional cystathionine gamma-lyase/homocysteine desulfhydrase	COG:COG0626,COG:E,GO:0019346,GO:0030170,RefSeq:WP_001201921.1,SO:0001217,UniParc:UPI00005B4E90,UniRef:UniRef100_A0A0M0MML0,UniRef:UniRef50_P0A4K2,UniRef:UniRef90_A0A2C4BM17
BAINNM_09125	288,77565	-5,663222	0,4261525	7,24356E-41	2,6211E-39	asnA	aspartate--ammonia ligase	BlastRules:WP_000284908,COG:COG2502,COG:E,EC:6.3.1.1,GO:0004071,GO:0005524,GO:0005737,GO:0006529,GO:0016740,GO:0070981,RefSeq:WP_000284916.1,SO:0001217,UniParc:UPI00027A7CBF,UniRef:UniRef100_A0A9X6U1W3,UniRef:UniRef50_P58824,UniRef:UniRef90_A7GNN8
BAINNM_26175	126,255935	-5,707568	0,6610531	3,46295E-18	2,70664E-17	nupC	Nucleoside permease NupC	COG:COG1972,COG:F,RefSeq:WP_001051020.1,SO:0001217,UniParc:UPI00027A8208,UniRef:UniRef100_A0A9X7BQH8,UniRef:UniRef50_B8KWM2,UniRef:UniRef90_A0A0G8DZU2
BAINNM_01245	313,399825	-5,761668	0,6334161	1,33597E-20	1,2966E-19	opp4C	oligopeptide ABC transporter permease	COG:COG1173,COG:EP,GO:0043190,GO:0140359,RefSeq:WP_000451060.1,SO:0001217,UniParc:UPI0001A1F2C1,UniRef:UniRef100_A0A9X5ZPN7,UniRef:UniRef50_J8IGE8,UniRef:UniRef90_J8IGE8
BAINNM_04620	1006,209262	-5,843013	0,4453993	1,68944E-40	5,96597E-39	ddpA	ABC-type transport system, periplasmic component	COG:COG0747,COG:E,RefSeq:WP_199717395.1,SO:0001217,UniParc:UPI0018F4453A,UniRef:UniRef100_UPI0018F4453A,UniRef:UniRef50_J8FP42,UniRef:UniRef90_J8FP42
BAINNM_09240	68,756	-5,897402	0,8882852	2,29615E-11	9,81054E-11	yocR	Na+-dependent transporter, SNF family	COG:COG0733,COG:R,RefSeq:WP_001088187.1,SO:0001217,UniParc:UPI000018E267,UniRef:UniRef100_A0A1B1T0E6,UniRef:UniRef50_O07577,UniRef:UniRef90_A0A1Q4LA62
BAINNM_01240	240,999787	-5,915269	0,6583548	1,79774E-20	1,69973E-19	dppB	ABC-type dipeptide/oligopeptide/nickel transport system, permease component	COG:COG0601,COG:EP,RefSeq:WP_000860745.1,SO:0001217,UniParc:UPI00027A8228,UniRef:UniRef100_A0A9X5ZQ11,UniRef:UniRef50_J8IXG5,UniRef:UniRef90_J8IXG5
BAINNM_01250	353,987434	-5,922711	0,5868883	6,7621E-25	9,30503E-24	dppD	ABC-type dipeptide/oligopeptide/nickel transport system, ATPase component	COG:COG0444,COG:EP,RefSeq:WP_053565413.1,SO:0001217,UniParc:UPI0006AD687C,UniRef:UniRef100_A0A9X5VYE6,UniRef:UniRef50_F9DSA0,UniRef:UniRef90_A0A073K745
BAINNM_03940	203,934625	-5,947644	0,8358921	1,10207E-13	5,9269E-13	rbsB	ABC-type sugar transport system, periplasmic component, contains N-terminal xre family HTH domain	COG:COG1879,COG:G,RefSeq:WP_053565203.1,SO:0001217,UniParc:UPI0006AD6C3C,UniRef:UniRef100_A0A9X7GGK8,UniRef:UniRef50_A0A150M7Z6,UniRef:UniRef90_J8K521
BAINNM_21240	2953,071447	-6,038828	0,7106748	1,14848E-18	9,27329E-18	tcyP	L-cystine uptake protein TcyP	COG:COG1823,COG:E,GO:0006865,GO:0015293,GO:0016020,RefSeq:WP_001094344.1,SO:0001217,UniParc:UPI000018EB9C,UniRef:UniRef100_Q818K7,UniRef:UniRef50_A0RIM4,UniRef:UniRef90_A0RIM4
BAINNM_13210	75,373858	-6,038953	0,9433823	9,7807E-11	3,95022E-10	ecfT	ECF-type transporter transmembrane protein EcfT	COG:COG0619,COG:H,RefSeq:WP_075719272.1,SO:0001217,UniParc:UPI000951DCCE,UniRef:UniRef100_A0A9X5ZM54,UniRef:UniRef50_J9C1Z5,UniRef:UniRef90_W8Y3W8
BAINNM_15205	217,180958	-6,155775	1,38605	5,02992E-07	1,41621E-06		putative membrane transporter protein	SO:0001217,UniRef:UniRef50_A0A0F7RH24,UniRef:UniRef90_A0A0F7RH24
BAINNM_20170	203,730981	-6,185162	1,3712098	3,10341E-07	8,97938E-07	mtnA	S-methyl-5-thioribose-1-phosphate isomerase	COG:COG0182,COG:E,EC:5.3.1.23,GO:0019284,GO:0019509,GO:0046523,RefSeq:WP_069356152.1,SO:0001217,UniParc:UPI0008465C4D,UniRef:UniRef100_A0A9W3XAD7,UniRef:UniRef50_O31662,UniRef:UniRef90_Q731R7
BAINNM_03935	219,661929	-6,263681	0,8216187	3,63091E-15	2,24994E-14	mglA	ABC-type sugar transport system, ATPase component	COG:COG1129,COG:G,RefSeq:WP_161114499.1,SO:0001217,UniParc:UPI001369D4AC,UniRef:UniRef100_UPI001369D4AC,UniRef:UniRef50_J8GQM2,UniRef:UniRef90_J8DGI4
BAINNM_25430	92,920041	-6,307918	1,0280688	3,04847E-10	1,16494E-09	nupC	Nucleoside permease NupC	COG:COG1972,COG:F,RefSeq:WP_000673847.1,SO:0001217,UniParc:UPI00027A79A1,UniRef:UniRef100_A0A9W7QWS3,UniRef:UniRef50_A0A0G8EWN2,UniRef:UniRef90_A0A0G8EWN2
BAINNM_10835	64,63484	-6,365238	0,990737	3,02602E-10	1,15787E-09	yocR	Na+-dependent transporter, SNF family	COG:COG0733,COG:R,RefSeq:WP_000814537.1,SO:0001217,UniParc:UPI000018E3EE,UniRef:UniRef100_A0A9Q5MUS0,UniRef:UniRef50_O07577,UniRef:UniRef90_A0A6H3AIN4
BAINNM_09305	12,550722	-6,472989	2,5680131	1,93434E-06	5,08935E-06	ilvC	ketol-acid reductoisomerase	BlastRules:WP_000861162,COG:COG0059,COG:EH,EC:1.1.1.86,GO:0000287,GO:0004455,GO:0009097,GO:0009099,GO:0050661,RefSeq:WP_053564771.1,SO:0001217,UniParc:UPI0006AD6AB5,UniRef:UniRef100_A0A9X7G1S2,UniRef:UniRef50_P29107,UniRef:UniRef90_Q81S27
BAINNM_20175	262,219911	-6,475629	0,9261886	2,80289E-13	1,43123E-12	mtnK	S-methyl-5-thioribose kinase	COG:COG4857,COG:E,EC:2.7.1.100,GO:0005524,GO:0016310,GO:0019284,GO:0019509,GO:0046522,RefSeq:WP_053563714.1,SO:0001217,UniParc:UPI0006AD732C,UniRef:UniRef100_A0A9X7C2Z3,UniRef:UniRef50_O31663,UniRef:UniRef90_Q819F1
BAINNM_14740	159,631782	-6,508019	0,7339544	7,36698E-19	6,01466E-18	aroC	chorismate synthase	COG:COG0082,COG:E,EC:4.2.3.5,GO:0004107,GO:0008652,GO:0009073,GO:0009423,RefSeq:WP_001269431.1,SO:0001217,UniParc:UPI0001A1F4E6,UniRef:UniRef100_A0A9W3SDE9,UniRef:UniRef50_Q59803,UniRef:UniRef90_Q81C42
BAINNM_07180	437,517087	-6,509379	0,7836597	5,39605E-18	4,108E-17	cysI	Sulfite reductase, beta subunit (hemoprotein)	COG:COG0155,COG:P,RefSeq:WP_000119611.1,SO:0001217,UniParc:UPI00019FD853,UniRef:UniRef100_A0A9X5NAA9,UniRef:UniRef50_A0A378Y4M9,UniRef:UniRef90_Q6HLD1
BAINNM_20200	311,322235	-6,561908	0,7221627	6,56436E-21	6,61173E-20	mtnB	methylthioribulose 1-phosphate dehydratase	COG:COG0235,COG:EG,EC:4.2.1.109,GO:0005737,GO:0008270,GO:0019284,GO:0019509,GO:0046570,RefSeq:WP_000811341.1,SO:0001217,UniParc:UPI000018EADE,UniRef:UniRef100_B7H929,UniRef:UniRef50_O31668,UniRef:UniRef90_A9VFE1
BAINNM_01795	869,181055	-6,562959	0,6633497	2,40224E-24	3,08815E-23	metN2	Methionine import ATP-binding protein MetN 2	COG:COG1135,COG:E,EC:7.4.2.11,GO:0005524,GO:0005886,GO:0016887,GO:0033232,RefSeq:WP_000622973.1,SO:0001217,UniParc:UPI0001A16B58,UniRef:UniRef100_A0A9W7QU98,UniRef:UniRef50_Q81ZF5,UniRef:UniRef90_Q81ZF5
BAINNM_16295	82,331463	-6,578969	1,1939108	1,18601E-08	3,89271E-08	mtnN	5'-methylthioadenosine/S-adenosylhomocysteine nucleosidase	EC:3.2.2.16,EC:3.2.2.9,GO:0008782,GO:0008930,GO:0019509,RefSeq:WP_053563972.1,SO:0001217,UniParc:UPI0006AD844D,UniRef:UniRef100_A0A9X5ZKM8,UniRef:UniRef50_A0A0G8CHA7,UniRef:UniRef90_A0A0G8CHA7
BAINNM_22830	48,105337	-6,68854	1,3608407	2,68544E-08	8,62106E-08	brnQ	branched-chain amino acid transport system II carrier protein	COG:COG1114,COG:E,GO:0015658,GO:0015803,RefSeq:WP_000842650.1,SO:0001217,UniParc:UPI00016B4513,UniRef:UniRef100_A0A9X8T8I2,UniRef:UniRef50_A0A348AAH6,UniRef:UniRef90_A0A348AAH6
BAINNM_01810	15,636361	-6,790325	2,6752297	2,53497E-06	6,57522E-06		DUF3926 domain-containing protein	RefSeq:WP_000544109.1,SO:0001217,UniParc:UPI00027A7DAD,UniRef:UniRef100_A0A9X6TUJ0,UniRef:UniRef50_W8Y4S5,UniRef:UniRef90_W8Y4S5
BAINNM_01065	761,610484	-6,915348	0,6351344	1,95895E-28	3,26232E-27	dppD	ABC-type dipeptide/oligopeptide/nickel transport system, ATPase component	COG:COG0444,COG:EP,RefSeq:WP_053565432.1,SO:0001217,UniParc:UPI0005E05442,UniRef:UniRef100_A0A9X7BXK4,UniRef:UniRef50_A0A0G8BUN2,UniRef:UniRef90_A0A0G8EGG5
BAINNM_03930	175,025614	-7,011397	1,4628907	1,49189E-07	4,47566E-07	araH	Ribose/xylose/arabinose/galactoside ABC-type transport system, permease component	COG:COG1172,COG:G,RefSeq:WP_001054980.1,SO:0001217,UniParc:UPI000018DEAB,UniRef:UniRef100_A0A9X7ARI0,UniRef:UniRef50_A0A084IU09,UniRef:UniRef90_A0A084IU09
BAINNM_01060	674,292612	-7,057139	0,6593994	1,30112E-27	2,0726E-26		ABC transmembrane type-1 domain-containing protein	RefSeq:WP_053565433.1,SO:0001217,UniParc:UPI0006AD80D3,UniRef:UniRef100_A0A9X5ZPW6,UniRef:UniRef50_A0A150L1G9,UniRef:UniRef90_J8BMK3
BAINNM_01055	683,492957	-7,146154	0,7032967	2,92392E-25	4,18049E-24	dppB	ABC-type dipeptide/oligopeptide/nickel transport system, permease component	COG:COG0601,COG:EP,RefSeq:WP_000289326.1,SO:0001217,UniParc:UPI000200ACEC,UniRef:UniRef100_A0A9X0W3U9,UniRef:UniRef50_J9BIV1,UniRef:UniRef90_J9BIV1
BAINNM_20195	122,463456	-7,149529	1,1573441	1,93251E-10	7,59274E-10	mtnX	2-hydroxy-3-keto-5-methylthiopentenyl-1-phosphate phosphatase	BlastRules:WP_000027476,COG:COG4359,COG:E,EC:3.1.3.87,GO:0016791,GO:0019284,GO:0019509,GO:0043716,GO:0071267,KEGG:K08966,RefSeq:WP_069356155.1,SO:0001217,UniParc:UPI000846E6DF,UniRef:UniRef100_A0A9W3SVV5,UniRef:UniRef50_Q819E7,UniRef:UniRef90_Q819E7
BAINNM_14590	25,801291	-7,155031	3,1847482	0,000100934	0,00021691	tauA	ABC-type nitrate/sulfonate/bicarbonate transport system, periplasmic component	COG:COG0715,COG:P,RefSeq:WP_090977750.1,SO:0001217,UniParc:UPI0008F07951,UniRef:UniRef100_A0A9W7V1U2,UniRef:UniRef50_A0A0G8C2H4,UniRef:UniRef90_A0A0G8C2H4
BAINNM_27530	18,373968	-7,194186	2,6267391	8,79683E-08	2,69984E-07		DUF6094 domain-containing protein	RefSeq:WP_199717297.1,SO:0001217,UniParc:UPI0018F4162C,UniRef:UniRef100_UPI0018F4162C,UniRef:UniRef50_Q74NX3,UniRef:UniRef90_Q74NX3
BAINNM_21295	140,534626	-7,425072	1,140971	4,69579E-11	1,93577E-10	metI	cystathionine gamma-synthase/O-acetylhomoserine thiolyase	BlastRules:WP_000103893,BlastRules:WP_003232857,COG:COG0626,COG:E,RefSeq:WP_075720220.1,SO:0001217,UniParc:UPI0009526AA6,UniRef:UniRef100_A0A9X5ZL99,UniRef:UniRef50_A0RIN3,UniRef:UniRef90_A0RIN3
BAINNM_15810	526,085626	-7,427936	0,6441096	2,68875E-31	5,51099E-30	abgB	Metal-dependent amidase/aminoacylase/carboxypeptidase	COG:COG1473,COG:R,RefSeq:WP_000501366.1,SO:0001217,UniParc:UPI00027BF96F,UniRef:UniRef100_A0A9W3U997,UniRef:UniRef50_M7P7H3,UniRef:UniRef90_B9IRG9
BAINNM_25060	687,653725	-7,449214	0,8554546	2,58412E-19	2,20818E-18	abcC	ABC-type methionine transport system, ATPase component	COG:COG1135,COG:E,SO:0001217,UniParc:UPI0001A17AAE,UniRef:UniRef100_A0A9W3SGG8,UniRef:UniRef50_O32169,UniRef:UniRef90_B7HD09
BAINNM_07165	85,423676	-7,518401	1,3879511	8,56568E-10	3,15007E-09	cysH	phosphoadenylyl-sulfate reductase	COG:COG0175,COG:EH,EC:1.8.4.10,EC:1.8.4.8,GO:0003824,GO:0004604,GO:0005737,GO:0019344,GO:0019379,GO:0043866,GO:0046872,GO:0051539,RefSeq:WP_000959018.1,SO:0001217,UniParc:UPI0001A17B25,UniRef:UniRef100_A0A9X7RMK3,UniRef:UniRef50_O06737,UniRef:UniRef90_Q81FZ1
BAINNM_13200	23,677896	-7,609066	2,7130086	5,37442E-08	1,67701E-07	eCF-S	ECF-type riboflavin transporter substrate-binding protein	COG:COG4720,COG:H,GO:0005886,GO:0016020,RefSeq:WP_069355663.1,SO:0001217,UniParc:UPI000846847D,UniRef:UniRef100_A0A9X5ZM34,UniRef:UniRef50_A9VHJ1,UniRef:UniRef90_A9VHJ1
BAINNM_09295	24,122973	-7,68208	2,6854937	1,35787E-08	4,44187E-08	ilvB	acetolactate synthase large subunit	COG:COG0028,COG:EH,RefSeq:WP_053565516.1,SO:0001217,UniParc:UPI0006AD780F,UniRef:UniRef100_A0A9X7C1E2,UniRef:UniRef50_P37251,UniRef:UniRef90_A0A6L7HAE0
BAINNM_25045	460,430513	-7,705819	0,8071139	1,1526E-22	1,28942E-21	metQ	methionine ABC transporter substrate-binding lipoprotein MetQ	BlastRules:WP_000757014,BlastRules:WP_003228595,COG:COG1464,COG:P,RefSeq:WP_000722397.1,SO:0001217,UniParc:UPI0001A17F02,UniRef:UniRef100_A0A826GWI4,UniRef:UniRef50_J9W0F8,UniRef:UniRef90_A0A6H3AGS2
BAINNM_25055	673,554023	-7,716461	0,8317531	1,78919E-21	1,85962E-20	metP	ABC-type methionine transport system, permease component	COG:COG2011,COG:E,RefSeq:WP_000359401.1,SO:0001217,UniParc:UPI00016B5803,UniRef:UniRef100_A0A249XHS5,UniRef:UniRef50_O32168,UniRef:UniRef90_J8EDN2
BAINNM_07195	36,138338	-7,748763	3,2635224	4,77801E-05	0,000106659	sirB	Sirohydrochlorin ferrochelatase	COG:COG2138,COG:H,RefSeq:WP_000648881.1,SO:0001217,UniParc:UPI0001A17B2A,UniRef:UniRef100_A0A1B1L2X6,UniRef:UniRef50_Q6HLC8,UniRef:UniRef90_W8YW58
BAINNM_07170	354,358128	-7,895045	0,9124405	1,12422E-18	9,10249E-18	sat	Sulfate adenylyltransferase	COG:COG2046,COG:P,EC:2.7.7.4,GO:0000103,GO:0004781,GO:0005524,GO:0070814,RefSeq:WP_069355299.1,SO:0001217,UniParc:UPI000846F6E7,UniRef:UniRef100_A0A9X5VVS9,UniRef:UniRef50_Q88X61,UniRef:UniRef90_Q81FZ0
BAINNM_25320	119,254793	-8,106951	1,3451998	1,43758E-11	6,24228E-11	metG2	Methionine--tRNA ligase 2	COG:COG0143,COG:J,EC:6.1.1.10,GO:0004825,GO:0005524,GO:0005829,GO:0006431,GO:0046872,RefSeq:WP_199716976.1,SO:0001217,UniParc:UPI0018F5EE66,UniRef:UniRef100_UPI0018F5EE66,UniRef:UniRef50_Q81XF9,UniRef:UniRef90_Q81XF9
BAINNM_25050	1554,359054	-8,351354	0,7222696	8,14522E-32	1,78161E-30	metQ	methionine ABC transporter substrate-binding lipoprotein MetQ	BlastRules:WP_000757014,BlastRules:WP_003228595,COG:COG1464,COG:P,RefSeq:WP_053563423.1,SO:0001217,UniParc:UPI0006AD77CA,UniRef:UniRef100_A0A9X6U9L6,UniRef:UniRef50_A0A7X7Y6U6,UniRef:UniRef90_A0A0A0WSD6
BAINNM_01085	2564,63899	-8,417542	0,4212116	1,1E-89	3,58233E-87	oppA	ABC-type oligopeptide transport system, periplasmic component	COG:COG4166,COG:E,RefSeq:WP_000731063.1,SO:0001217,UniParc:UPI000278FFB3,UniRef:UniRef100_A0A9X5VYD5,UniRef:UniRef50_B1YJ52,UniRef:UniRef90_J9B4P6
BAINNM_01075	2075,628783	-8,486954	0,5018066	2,96451E-64	3,94953E-62	oppA	ABC-type oligopeptide transport system, periplasmic component	COG:COG4166,COG:E,RefSeq:WP_199717374.1,SO:0001217,UniParc:UPI0018F5498E,UniRef:UniRef100_UPI0018F5498E,UniRef:UniRef50_J9B4Q0,UniRef:UniRef90_J9B4Q0
BAINNM_07190	56,564622	-8,645572	3,2676344	5,64243E-06	1,40749E-05	cobA	Uroporphyrinogen-III methylase (siroheme synthase)	COG:COG0007,COG:H,RefSeq:WP_069355300.1,SO:0001217,UniParc:UPI000846F507,UniRef:UniRef100_A0A9X5ZND0,UniRef:UniRef50_A0A535LHI7,UniRef:UniRef90_A0A0A0WQR7
BAINNM_07200	72,905333	-9,012937	3,3788115	5,89331E-06	1,46508E-05	cysG2	NAD(P)-binding protein	COG:COG1648,COG:H,RefSeq:WP_053564909.1,SO:0001217,UniParc:UPI0006AD7736,UniRef:UniRef100_A0A9X7GHI8,UniRef:UniRef50_B9IV18,UniRef:UniRef90_A0A2A8J251
BAINNM_01090	15160,88155	-9,023882	0,345022	3,7316E-151	3,6458E-148	oppA	ABC-type oligopeptide transport system, periplasmic component	COG:COG4166,COG:E,KEGG:K15580,RefSeq:WP_069354757.1,SO:0001217,UniParc:UPI000847B75B,UniRef:UniRef100_A0A9X5VYQ3,UniRef:UniRef50_B1YJ52,UniRef:UniRef90_J9BIU1
BAINNM_01070	756,831118	-9,093907	0,8587913	6,75591E-26	9,90079E-25	gsiA	ABC-type glutathione transport system ATPase component, contains duplicated ATPase domain	COG:COG1123,COG:O,RefSeq:WP_065212376.1,SO:0001217,UniParc:UPI0007F975A6,UniRef:UniRef100_A0A9X7AWR2,UniRef:UniRef50_J8A813,UniRef:UniRef90_J8A813
BAINNM_01900	992,574597	-9,204117	0,6759125	4,1003E-41	1,50225E-39	nupC	Nucleoside permease NupC	COG:COG1972,COG:F,RefSeq:WP_016083714.1,SO:0001217,UniParc:UPI000330F826,UniRef:UniRef100_A0A9X7FVS5,UniRef:UniRef50_A0A0G8F8D8,UniRef:UniRef90_A0A0G8F8D8
BAINNM_05455	124,00314	-9,699583	3,6736233	1,17639E-05	2,83552E-05	cysT	sulfate ABC transporter permease subunit CysT	COG:COG0555,COG:P,GO:0005886,GO:0008272,GO:0015419,GO:0055052,RefSeq:WP_001227879.1,SO:0001217,UniParc:UPI00016B5DD4,UniRef:UniRef100_W8XZ72,UniRef:UniRef50_A0A6A0B3L5,UniRef:UniRef90_A0A1S9Y1Z3
BAINNM_01805	2997,069386	-10,092007	0,7079454	5,10309E-47	2,37415E-45	nlpA	ABC-type metal ion transport system, periplasmic component/surface antigen	COG:COG1464,COG:P,RefSeq:WP_064532111.1,SO:0001217,UniParc:UPI0007E47A07,UniRef:UniRef100_A0A9W3X6X2,UniRef:UniRef50_M7NH03,UniRef:UniRef90_A0A084IXV1
BAINNM_05465	171,661696	-10,118321	3,854016	1,57056E-05	3,7395E-05	cysA	Sulfate/thiosulfate import ATP-binding protein CysA	COG:COG1118,COG:P,EC:7.3.2.3,GO:0005524,GO:0008272,GO:0015419,GO:0016887,GO:0043190,GO:0102025,RefSeq:WP_064532844.1,SO:0001217,UniParc:UPI0007E308CE,UniRef:UniRef100_A0A9X5ZKL8,UniRef:UniRef50_Q9I6L0,UniRef:UniRef90_Q81GU1
BAINNM_05460	158,742537	-10,177354	3,6712811	4,13417E-06	1,04911E-05	cysW	sulfate ABC transporter permease subunit CysW	COG:COG4208,COG:P,GO:0005886,GO:0008272,GO:0015419,GO:0055052,RefSeq:WP_000433860.1,SO:0001217,UniParc:UPI00027922B9,UniRef:UniRef100_A0A9X7AME0,UniRef:UniRef50_A0A975HUL6,UniRef:UniRef90_W8YV29
BAINNM_01800	1132,042767	-11,379817	1,4572674	1,83197E-18	1,46308E-17	metP	ABC-type methionine transport system, permease component	COG:COG2011,COG:E,RefSeq:WP_064532109.1,SO:0001217,UniParc:UPI0007E3B0E8,UniRef:UniRef100_A0A9W3SNZ4,UniRef:UniRef50_J8AAR0,UniRef:UniRef90_W8XX18
